# Supplementary material for: Parameter Estimation of Two Spiking Neuron Models With Meta-Heuristic Optimization Algorithms
Source: Front Neuroinform. 2022 Feb 16;16:771730. doi: 10.3389/fninf.2022.771730 (PMC8888432; doi:10.3389/fninf.2022.771730)
Supplement: Supplementary Data Sheet 1 — Excel workbook of the aEIF model's problem 1 results. [file Table_1.XLSX]

## Sheet: GA
		tau_m	tau_w	tau_t	b	c	Vr	EL	alpha	bet	R	Gamma Fitting	Gamma Validation
Rec1	trial 1	6.88924	99.0815	102.962	1.28525	-2.53304	-119.035	-98.8169	3.82559	21.2954	164.875	-0.524792	-0.308753
	trial 2	4.56292	97.9721	45.8288	1.71179	-2.5539	-77.8582	-115.468	12.4841	32.7841	192.567	-0.524792	-0.337689
	trial 3	4.56138	89.8538	75.6859	1.5803	-2.81456	-49.3337	-77.0999	0.185521	32.3338	125.329	-0.508801	-0.390544
	trial 4	5.74993	46.3788	59.6753	1.76928	-0.837323	-66.7994	-81.7098	15.3404	14.4694	194.793	-0.472849	-0.348609
	trial 5	7.22002	81.3727	95.2259	4.37966	-2.2443	-109.976	-67.5015	14.5617	17.6349	198.343	-0.454075	-0.278099
	trial 6	12.0308	113.082	98.7447	2.12406	-1.33885	-45.2566	-41.6761	22.2251	11.4866	183.351	-0.460885	-0.3865
	trial 7	6.07004	93.0106	53.7093	1.64859	-1.84197	-84.7175	-78.8463	5.70442	30.9767	162.005	-0.499426	-0.3263
	trial 8	7.48809	101.722	45.3471	2.81602	-0.00511572	-83.3962	-47.2707	5.1819	10.9276	183.778	-0.445335	-0.246062
	trial 9	8.93252	77.1515	62.6616	1.84165	-2.34092	-95.3599	-89.218	8.63559	19.4014	172.969	-0.499193	-0.411098
	trial 10	4.44853	47.7581	65.8481	0.537468	0.0240415	-45.7726	-49.1547	30.2867	0.191929	115.129	-0.480886	-0.335502
Rec2	trial 1	10.2056	39.7521	31.2248	3.06584	-0.848827	-43.223	-57.7221	6.79658	21.2735	195.075	-0.4526	-0.319709
	trial 2	7.70638	60.9089	39.1277	1.83507	-2.97004	-92.5989	-89.2491	9.14615	39.824	141.197	-0.456095	-0.321762
	trial 3	9.52852	57.6654	128.715	1.82943	-1.66399	-108.066	-68.0598	5.23403	11.3607	158.823	-0.455828	-0.28304
	trial 4	9.40549	90.9603	105.357	4.89717	-1.1425	-115.886	-40.4176	12.2217	13.87	180.873	-0.448216	-0.229706
	trial 5	8.50605	73.5463	92.3682	1.06127	-2.07118	-105.724	-90.9861	14.2296	7.41978	157.684	-0.480888	-0.399729
	trial 6	5.2269	46.5844	34.2499	2.4633	-1.46335	-89.53	-82.6528	26.7016	3.35327	171.625	-0.47107	-0.300258
	trial 7	5.79833	67.6188	20.2236	1.98644	-0.656429	-57.3102	-41.3233	11.4803	18.4176	103.173	-0.442833	-0.321623
	trial 8	5.55372	33.0033	27.1342	2.56665	-1.77788	-41.9347	-82.2501	10.4965	22.347	159.372	-0.473205	-0.260768
	trial 9	8.53578	72.8344	66.0964	3.92779	-1.00927	-60.3446	-55.1961	20.7742	14.3571	198.659	-0.431716	-0.255569
	trial 10	8.21421	129.499	114.206	4.1404	-2.17476	-96.6855	-55.6445	13.9805	4.08669	168.244	-0.467921	-0.308335
Rec3	trial 1	6.73815	55.3725	43.6602	1.82525	-0.66004	-41.7781	-60.3447	3.65562	8.07287	150.092	-0.450996	-0.35164
	trial 2	5.20827	33.6434	21.6405	1.85211	-1.60066	-70.3182	-76.2849	22.2158	3.48688	126.597	-0.44977	-0.330747
	trial 3	12.7579	30.6503	138.085	1.559	-0.405751	-95.7213	-43.7032	35.826	6.33917	161.969	-0.47667	-0.319969
	trial 4	5.06079	109.278	38.912	4.16172	-2.02188	-95.5236	-56.2237	3.0082	38.6891	144.835	-0.437017	-0.320996
	trial 5	9.45916	72.8687	39.7759	3.33379	-0.625488	-89.8209	-48.7738	28.8314	7.76233	184.376	-0.47667	-0.36076
	trial 6	8.33179	70.7452	83.2722	2.30766	-0.76826	-100.235	-53.4997	15.4778	3.34444	160.198	-0.481418	-0.335733
	trial 7	8.22401	90.6642	38.9838	4.76748	-1.76871	-119.654	-64.8578	23.0128	6.32555	189.624	-0.445731	-0.348359
	trial 8	6.16252	84.2912	38.5401	3.14307	-1.58474	-74.1485	-81.5546	11.8588	20.2142	197.948	-0.453354	-0.28844
	trial 9	7.39038	84.0272	23.9943	4.47315	-1.21267	-107.942	-56.1621	23.1842	19.8266	177.32	-0.468977	-0.311347
	trial 10	4.85668	52.1963	25.2475	2.47291	-1.5452	-113.808	-106.659	0.692411	8.53672	199.849	-0.444568	-0.36076
Rec4	trial 1	8.16705	85.5822	87.207	1.74207	-2.06379	-65.966	-94.3418	10.3179	12.1392	196.123	-0.497657	-0.341017
	trial 2	4.35501	124.87	34.1797	1.21824	-1.08998	-57.2848	-51.6135	9.06912	13.4189	114.819	-0.552701	-0.297711
	trial 3	8.9635	90.9282	72.5563	0.113869	-0.648462	-109.797	-86.8228	11.5481	6.99104	157.431	-0.523796	-0.424328
	trial 4	6.23735	125.963	52.0051	2.8308	-1.88611	-80.4937	-71.4587	12.8015	13.0412	189.144	-0.522179	-0.368955
	trial 5	12.3169	69.2236	135.68	2.57962	-1.83967	-111.162	-61.9162	18.7233	4.66253	169.41	-0.496391	-0.315601
	trial 6	9.39093	81.5002	116.222	3.29888	-2.036	-61.1947	-77.5541	16.5315	1.73469	199.196	-0.472145	-0.340417
	trial 7	11.9088	115.061	98.7914	1.43647	-0.523655	-82.0154	-53.3967	12.4229	5.56792	191.136	-0.479532	-0.379924
	trial 8	9.15053	92.393	85.8839	2.95206	-2.73787	-58.6628	-51.8766	3.48879	3.25323	102.026	-0.46435	-0.301215
	trial 9	7.78346	55.9066	133.449	1.12107	-2.75675	-109.839	-108.906	28.8225	3.62387	176.177	-0.475395	-0.400501
	trial 10	8.12977	89.9454	145.089	1.97315	-2.4961	-97.2372	-93.1724	5.13647	7.89907	179.867	-0.479631	-0.340802
Rec5	trial 1	6.5431	129.371	54.2503	2.75499	-1.80631	-94.9779	-71.499	1.26624	28.9744	187.147	-0.496903	-0.338279
	trial 2	5.71947	64.2837	57.6899	0.0310595	0.572631	-99.9411	-66.2024	9.59768	10.3762	195.479	-0.457172	-0.367924
	trial 3	7.52839	120.741	75.0108	2.4316	-1.64451	-40.6626	-54.1945	4.5731	13.862	155.948	-0.494658	-0.33087
	trial 4	12.41	68.0648	117.151	2.6027	-0.62233	-98.6522	-45.5769	28.9561	5.78336	199.478	-0.523844	-0.351579
	trial 5	12.6438	63.031	92.6555	2.16509	-0.569153	-100.425	-45.1316	13.4338	10.0097	177.958	-0.507387	-0.345902
	trial 6	7.18184	126.382	62.8961	0.691812	-1.6191	-56.5615	-56.1435	22.2444	14.3434	160.079	-0.47895	-0.276329
	trial 7	9.75739	120.669	105.077	4.95729	-2.26154	-100.779	-45.8648	13.1463	7.95194	158.159	-0.506218	-0.275961
	trial 8	4.52397	72.7574	27.8468	3.30542	-1.33121	-103.07	-74.5827	6.15097	2.81244	172.577	-0.478423	-0.360355
	trial 9	12.5341	35.2697	123.966	1.83023	-2.08916	-102.601	-70.9348	10.5416	11.2302	173.902	-0.53071	-0.384768
	trial 10	7.56384	86.1036	35.9149	4.98266	-2.12388	-54.5078	-59.4553	20.7401	2.38648	185.99	-0.472573	-0.351116
Rec6	trial 1	6.84986	121.839	117.241	1.1601	-0.49971	-43.8226	-52.7003	4.75572	2.9474	137.458	-0.483142	-0.373532
	trial 2	12.6406	26.5344	54.2147	2.27614	-0.536718	-48.0418	-45.5494	35.0906	11.0199	167.38	-0.496831	-0.361538
	trial 3	8.71178	29.5578	129.492	1.56747	-0.496819	-50.3006	-61.9814	24.8912	4.06062	180.345	-0.517807	-0.31311
	trial 4	7.94259	74.8527	39.9701	4.96788	-1.8579	-71.8979	-40.0311	6.0967	13.8778	120.384	-0.51303	-0.381952
	trial 5	7.92554	115.256	132.625	2.67209	-2.54044	-90.5608	-97.974	8.72627	1.90252	199.821	-0.487808	-0.336373
	trial 6	7.4753	79.707	142.178	4.44577	-1.65836	-61.1788	-49.4165	24.1343	3.79206	176.14	-0.481272	-0.360483
	trial 7	5.22934	97.6415	41.1405	1.59758	-2.55335	-119.04	-79.5367	12.0921	14.8424	135.839	-0.493906	-0.398007
	trial 8	6.7959	81.8493	85.4268	4.80728	-2.86048	-104.19	-72.5266	21.8086	0.37862	179.883	-0.496831	-0.320195
	trial 9	4.60045	86.8742	28.0949	4.16152	-2.26341	-77.4245	-68.1418	1.3116	22.8905	143.831	-0.513899	-0.446605
	trial 10	9.28596	54.2077	26.5145	2.82706	-0.85597	-79.3829	-65.9321	14.5157	14.7829	197.134	-0.499884	-0.426842
Rec7	trial 1	5.71232	73.6952	46.6884	4.42273	-2.10322	-95.2625	-79.0236	16.1895	7.35841	194.126	-0.50283	-0.377169
	trial 2	10.7653	93.729	121.954	4.02541	-2.87851	-110.369	-67.7299	18.1445	2.99233	181.869	-0.533489	-0.377169
	trial 3	8.10551	67.9885	50.1402	4.56113	-2.13284	-78.477	-62.4033	12.9666	12.4004	179.15	-0.527391	-0.372831
	trial 4	10.0592	55.6794	108.64	3.26464	-0.723777	-89.1685	-45.3574	27.2886	9.27665	197.724	-0.501338	-0.337244
	trial 5	10.4178	83.1912	88.1274	3.35093	-1.34279	-67.8752	-41.4305	12.72	9.14169	163.663	-0.514293	-0.404329
	trial 6	6.36183	55.4545	140.362	2.23191	-1.84631	-109.881	-87.9464	34.0017	2.24735	191.145	-0.510354	-0.329934
	trial 7	8.78763	54.1576	85.1777	3.74648	-1.33292	-49.3515	-57.9493	27.5875	7.38245	198.447	-0.502792	-0.424551
	trial 8	7.37019	26.8784	33.2759	1.18202	-0.201961	-41.0466	-46.5935	17.0516	7.9093	124.062	-0.493585	-0.372573
	trial 9	6.76258	42.8801	125.625	1.18297	-0.108943	-71.8812	-67.8611	27.3899	3.44703	196.108	-0.512067	-0.378403
	trial 10	10.2338	61.866	129.948	3.4164	-2.50473	-93.5548	-55.1183	25.1217	3.15716	147.597	-0.541975	-0.291996
Rec8	trial 1	12.051	40.56	140.392	1.70061	-1.40606	-82.7112	-61.1603	19.9888	6.19402	162.664	-0.516749	-0.333975
	trial 2	7.03845	88.304	121.778	3.57344	-2.54605	-80.2889	-66.804	9.71276	4.97548	159.032	-0.474888	-0.296676
	trial 3	10.0353	54.3182	40.1444	1.64918	0.199543	-78.5494	-40.0347	5.57572	22.2371	177.592	-0.495452	-0.286105
	trial 4	10.9642	65.7349	71.1361	1.75736	-0.229262	-112.726	-41.7085	6.54533	17.639	172.675	-0.52958	-0.343155
	trial 5	6.54518	87.8999	113.017	2.54542	-2.33575	-67.2467	-86.2529	9.75985	5.50837	190.075	-0.493895	-0.332484
	trial 6	13.4202	44.9581	85.5765	1.40123	-0.773881	-93.2812	-62.2346	0.295241	14.045	177.011	-0.538439	-0.306519
	trial 7	5.95438	80.256	26.1256	4.33772	-1.68184	-86.5456	-46.7821	11.3086	27.2374	123.444	-0.493868	-0.370569
	trial 8	8.76943	75.4244	53.9888	2.35276	-0.419793	-92.1673	-48.0881	17.5297	5.04467	166	-0.514301	-0.394356
	trial 9	9.12595	29.6218	74.6627	0.346696	-0.326406	-113.64	-75.6739	0.756413	15.2663	158.859	-0.532439	-0.342875
	trial 10	6.41863	66.2193	32.9971	3.80514	-1.29863	-96.2922	-59.5905	21.6996	3.03252	163.885	-0.492235	-0.333536
Rec9	trial 1	5.02716	96.4186	28.9888	4.95587	-2.59511	-96.8947	-61.1796	14.3804	4.22973	137.64	-0.488498	-0.337246
	trial 2	9.15328	86.9475	62.1733	4.42607	-1.90282	-68.619	-49.4767	4.09365	11.5533	152.238	-0.496992	-0.295826
	trial 3	7.27185	84.0632	47.0136	0.949818	-1.59267	-77.186	-98.6404	17.456	13.1965	179.667	-0.505251	-0.35675
	trial 4	8.33431	57.9625	46.8986	4.14738	-1.35908	-78.8789	-52.6936	5.11331	15.7923	175.982	-0.480243	-0.359997
	trial 5	8.96988	75.6543	24.4527	3.97658	-0.594325	-72.007	-41.8668	30.3786	2.08731	162.143	-0.49256	-0.33107
	trial 6	7.50932	129.511	123.903	2.10594	-1.14829	-47.2358	-57.0978	8.03678	4.92485	158.141	-0.498591	-0.314442
	trial 7	7.90645	100.322	139.229	2.36735	-1.28819	-66.2889	-63.8958	5.11858	3.21496	172.816	-0.501373	-0.329366
	trial 8	7.39231	122.633	149.839	3.84481	-2.84413	-57.3913	-77.2253	3.80694	6.9332	196.792	-0.526991	-0.298279
	trial 9	8.27336	115.39	41.7224	4.10669	-0.431051	-117.047	-44.6943	29.077	7.3488	189.227	-0.502792	-0.343077
	trial 10	10.2512	129.508	91.9971	4.87892	-0.746508	-103.846	-41.4623	33.3233	2.24941	194.267	-0.507314	-0.293983
Rec10	trial 1	9.5001	94.0491	95.7707	2.69298	-0.522933	-97.996	-44.2151	28.6949	0.130023	175.177	-0.551915	-0.405463
	trial 2	4.09556	75.8614	65.6495	2.54656	-2.39616	-97.7219	-84.4623	14.3503	9.6299	160.923	-0.529208	-0.33145
	trial 3	12.6358	53.6434	73.3995	1.0991	-0.1137	-46.0929	-44.2945	5.72605	20.5229	193.164	-0.564304	-0.395712
	trial 4	12.9018	26.3571	146.606	1.83836	-1.04652	-48.3945	-49.0307	21.6471	3.77534	140.757	-0.516758	-0.336705
	trial 5	12.0935	26.3262	83.6216	1.08442	-1.26962	-46.7464	-85.6359	29.2404	8.89311	173.529	-0.520296	-0.324238
	trial 6	9.88679	77.3442	145.317	3.49478	-2.48569	-117.454	-44.964	32.7448	0.491894	152.877	-0.553807	-0.357057
	trial 7	9.86688	76.7569	116.03	3.00136	-2.78327	-116.857	-81.1201	3.61402	12.4424	197.5	-0.550992	-0.319279
	trial 8	10.4066	61.3252	128.187	2.47837	-2.7388	-99.3126	-64.2107	8.91036	18.7341	179.598	-0.506958	-0.359375
	trial 9	6.08104	131.588	83.3736	2.93745	-1.75315	-71.0759	-58.8383	7.55616	22.1389	182.512	-0.505749	-0.265201
	trial 10	8.41107	88.9747	67.8185	0.891946	-0.0948376	-118.278	-47.6787	8.13213	19.8643	170.41	-0.560557	-0.346318
Rec11	trial 1	10.9332	32.2138	88.6646	1.23212	0.0397055	-94.7911	-41.8548	28.952	9.42125	161.982	-0.567815	-0.368407
	trial 2	7.64838	82.5976	108.492	4.62338	-2.75093	-119.759	-72.4653	31.1179	0.570116	196.739	-0.515119	-0.32274
	trial 3	6.5565	26.9186	54.9239	1.14979	-0.123024	-51.1438	-74.7995	37.9159	0.112045	198.29	-0.544759	-0.331127
	trial 4	6.70991	72.8984	88.558	0.0438107	0.309708	-95.2612	-59.1816	4.42625	11.7986	159.433	-0.530801	-0.32966
	trial 5	8.44824	72.7666	137.964	4.06469	-2.37082	-76.4191	-67.9589	19.442	1.70938	188.077	-0.528794	-0.323486
	trial 6	6.5589	40.1241	28.7096	1.0202	0.261179	-85.296	-59.3981	16.7993	13.0874	197.645	-0.536956	-0.368407
	trial 7	6.06028	90.7342	29.5189	4.59076	-1.21483	-110.78	-47.4821	12.4093	12.507	140.178	-0.52247	-0.403621
	trial 8	9.57837	117.521	106.273	4.46572	-0.748176	-69.1269	-44.8413	19.2127	3.48998	199.228	-0.514648	-0.366721
	trial 9	7.66831	59.406	33.5293	4.18516	-1.5089	-74.4102	-48.872	20.1963	2.57874	139.532	-0.55292	-0.356321
	trial 10	5.42723	54.9356	24.04	0.167728	0.361444	-112.778	-71.6547	5.35679	35.1955	183.989	-0.531831	-0.356802
Rec12	trial 1	7.90406	44.8706	22.7992	3.7058	-1.29277	-76.0528	-62.3595	7.02126	38.2049	179.465	-0.523992	-0.294273
	trial 2	4.50207	73.3549	21.1539	4.06173	-2.73129	-117.057	-83.5174	8.53832	12.8338	151.831	-0.532077	-0.363789
	trial 3	6.09515	57.6237	31.895	4.96989	-2.60693	-90.7268	-56.3254	20.509	5.64579	132.915	-0.534233	-0.33724
	trial 4	6.27657	46.3235	40.7989	2.73158	-1.14209	-83.9493	-72.1726	24.0127	9.14719	187.394	-0.534233	-0.330845
	trial 5	9.06989	38.9247	107.257	1.39648	0.0907954	-75.4644	-54.0332	28.8532	3.11662	199.119	-0.548395	-0.414303
	trial 6	7.08145	50.3474	35.0921	3.63679	-1.8349	-107.448	-76.9491	4.37057	30.9294	193.872	-0.507829	-0.334276
	trial 7	5.97679	51.6929	62.4824	1.3367	0.0836637	-113.407	-40.6585	27.1526	4.58778	131.328	-0.547629	-0.324923
	trial 8	9.57338	25.9106	113.837	0.857376	-1.80889	-95.3459	-112.112	5.70117	24.3283	194.753	-0.52181	-0.349219
	trial 9	5.58159	69.0767	23.7503	4.58416	-1.88227	-117.917	-78.0841	13.7151	14.0738	191.942	-0.527209	-0.329045
	trial 10	6.69743	67.6691	28.7727	1.50427	-0.0413482	-86.8279	-59.1295	9.46907	5.9489	183.009	-0.54757	-0.340414
Rec13	trial 1	5.75723	77.7051	48.847	2.5851	-0.760693	-107.037	-66.5397	7.34613	8.09057	185.664	-0.523649	-0.295468
	trial 2	13.6683	50.838	108.859	1.19595	-0.826407	-103.988	-61.0258	1.79638	9.93998	161.972	-0.51675	-0.403206
	trial 3	12.204	49.2528	137.016	0.820936	-0.914943	-86.338	-68.0883	14.1895	10.3537	178.683	-0.550458	-0.386981
	trial 4	12.805	48.4913	75.6711	4.00705	-2.92384	-104.739	-63.5777	3.69231	22.7631	177.514	-0.489696	-0.291887
	trial 5	6.87972	80.0092	111.845	2.11487	0.188844	-117.72	-44.4355	30.8284	2.27684	178.363	-0.513025	-0.296338
	trial 6	3.13261	90.324	28.4902	2.36896	-2.51798	-116.08	-75.9304	10.5597	30.727	131.744	-0.544919	-0.388527
	trial 7	8.38063	61.2801	63.6036	1.44689	-0.241612	-99.525	-48.0276	16.5223	5.7718	151.683	-0.512652	-0.367138
	trial 8	4.64226	102.166	46.1848	0.979588	-1.44985	-48.3433	-92.5524	10.4658	34.6478	174.982	-0.507681	-0.287149
	trial 9	9	103.099	90.4365	3.36746	-2.43145	-65.5776	-58.0853	15.6073	11.7636	192.33	-0.505051	-0.333877
	trial 10	6.08846	87.2832	71.7366	3.13059	-2.91175	-100.609	-60.2965	18.371	1.08346	138.856	-0.515408	-0.366997

## Sheet: MPA
		tau_m	tau_w	tau_t	b	c	Vr	EL	alpha	bet	R	Gamma Fitting	Gamma Validation
Rec1	trial 1	4.80464	128.735	49.3991	1.47905	-1.75824	-100.091	-71.7759	7.70654	18.2081	141.529	-0.584392	-0.350935
	trial 2	5.20648	118.406	54.2136	1.66669	-2.03992	-46.2122	-64.3809	2.25145	28.3057	125.123	-0.587353	-0.417166
	trial 3	6.36024	108.654	37.0278	0.900954	-0.98746	-61.9311	-56.7639	10.7922	8.48531	122.29	-0.596394	-0.380291
	trial 4	5.39133	107.473	33.6543	0.860237	-1.188	-91.6607	-83.1273	14.5046	14.3969	160.012	-0.596394	-0.40392
	trial 5	14.7651	78.7616	119.573	1.40189	-1.4089	-79.5565	-65.1728	17.0979	1.52193	164.042	-0.592635	-0.345524
	trial 6	3.70673	134.418	40.8164	0.956543	-1.53196	-47.4422	-68.3607	4.64688	30.0858	117.378	-0.599637	-0.342937
	trial 7	5.32062	108.293	46.4795	1.30375	-1.70505	-112.867	-96.2512	14.6073	18.2635	185.28	-0.596394	-0.40392
	trial 8	6.15356	111.171	48.2337	1.37007	-1.57846	-52.9643	-59.3558	6.82	17.8873	122.695	-0.587102	-0.423446
	trial 9	4.13955	141.582	52.9508	1.23487	-1.71568	-120	-94.1119	6.79365	32.0634	175.512	-0.581456	-0.337689
	trial 10	7.7111	129.619	58.8711	1.20349	-1.10921	-43.9769	-81.0649	1.46199	37.1096	194.387	-0.584392	-0.40392
Rec2	trial 1	7.61871	22.6878	132.659	0.482991	-1.68073	-40.2585	-114.288	28.7985	25.9516	177.434	-0.553832	-0.280306
	trial 2	10.0014	79.2723	63.9904	0.496829	-1.02877	-75.5665	-101.534	9.76873	25.6664	192.953	-0.553031	-0.39653
	trial 3	5.64399	67.4586	20	0.00697678	-1.23436	-46.3028	-62.8158	9.51729	13.0489	72.5634	-0.543694	-0.39653
	trial 4	6.26166	73.0022	20.4092	0.0193428	-1.14034	-87.6543	-105.492	15.6787	28.2388	131.231	-0.550166	-0.421651
	trial 5	7.80854	104.475	96.0725	0.608451	-1.66097	-69.8829	-88.7834	0.187747	26.0226	141.953	-0.540871	-0.316364
	trial 6	5.35291	31.6049	23.1923	0.744769	-0.0804206	-41.5383	-83.4996	25.0067	15.2302	192.178	-0.512801	-0.283199
	trial 7	10.5558	66.0668	73.9942	1.52438	-2.83103	-90.5095	-109.948	11.334	26.1379	190.181	-0.553031	-0.390262
	trial 8	8.41373	91.512	42.3818	0.00747936	-0.542855	-80.0794	-92.4389	13.398	15.1921	160.093	-0.559462	-0.342391
	trial 9	5.35398	31.1605	20.1206	0.973241	-0.244769	-40.3574	-73.4822	24.1575	14.3076	165.769	-0.512801	-0.286093
	trial 10	6.94246	67.3236	27.8331	0.10365	-1.16016	-64.7269	-54.622	9.13553	1.14909	72.3663	-0.562369	-0.39653
Rec3	trial 1	8.85109	76.8506	147.739	2.25843	-0.404819	-94.8363	-50.665	25.0651	0	175.357	-0.512648	-0.372993
	trial 2	10.6808	70.8586	81.6683	2.68165	-0.187283	-78.4519	-42.4334	37.9452	1.11859	183.937	-0.518729	-0.332696
	trial 3	9.90419	73.5188	150	2.61485	-0.0560923	-83.0789	-42.2499	39.9129	0	185.129	-0.520011	-0.357581
	trial 4	9.49579	68.6018	150	2.14744	-0.389036	-89.387	-53.0322	28.5499	0.20747	187.109	-0.516994	-0.345232
	trial 5	6.68797	68.4887	20.7026	0.995218	-0.146178	-90.9645	-68.6166	8.15762	16.184	171.786	-0.526887	-0.325054
	trial 6	9.11962	68.3236	125.968	2.08236	-0.395873	-86.753	-50.7994	24.1461	0.404237	173.572	-0.516994	-0.35445
	trial 7	10.9956	65.7707	54.1774	2.64756	-0.160986	-74.6145	-41.5765	34.4523	3.62207	181.463	-0.518729	-0.348341
	trial 8	10.739	57.3234	107.686	1.80793	-1.21706	-116.096	-59.4954	5.23376	13.0455	158.29	-0.531266	-0.250794
	trial 9	11.3159	40.7763	131.568	1.17231	-0.688259	-118.322	-57.6192	6.22633	11.1229	161.044	-0.549435	-0.286081
	trial 10	10.9504	64.4507	36.8663	1.95856	0.26599	-80.5615	-40.9239	39.3916	9.37126	199.976	-0.526136	-0.369747
Rec4	trial 1	14.988	55.8106	117.848	1.91757	-1.39323	-116.503	-47.4654	9.25448	4.24618	130.049	-0.609949	-0.241641
	trial 2	13.0113	82.9423	137.012	1.06729	-0.808652	-60.6224	-56.4891	12.761	7.00328	173.3	-0.618547	-0.304646
	trial 3	6.03855	111.151	47.5753	1.01365	-1.11735	-56.7734	-50.9886	7.60621	13.6472	113.308	-0.579539	-0.351418
	trial 4	13.6741	103.014	147.87	1.24747	-0.830113	-107.316	-58.4985	12.858	2.73549	176.26	-0.603344	-0.308274
	trial 5	6.00982	109.622	37.6364	1.12452	-1.05506	-52.1823	-78.5879	11.4227	25.9515	177.847	-0.579539	-0.412702
	trial 6	6.15686	106.514	24.744	0.394921	-0.481815	-42.238	-83.1772	17.227	29.136	186.565	-0.597431	-0.387148
	trial 7	5.93155	116.453	57.573	1.26336	-1.37323	-88.5288	-74.4206	7.68012	23.5533	165.977	-0.579539	-0.336041
	trial 8	13.3077	55.1816	111.873	0.532438	-0.320407	-42.0713	-58.0971	4.12643	15.979	180.444	-0.618547	-0.27861
	trial 9	9.47571	85.8735	148.546	0.714342	-0.780663	-94.7263	-73.4711	10.1993	11.6861	194.2	-0.594231	-0.330682
	trial 10	5.78646	141.313	52.4965	2.69646	-2.17792	-107.397	-67.7421	2.83178	29.1363	159.341	-0.582427	-0.361595
Rec5	trial 1	13.4965	73.6583	130.873	2.80843	-0.89624	-91.8155	-41.48	22.1416	4.94908	176.676	-0.552675	-0.362792
	trial 2	13.7513	68.0463	148.171	3.15121	-2.24708	-98.7221	-45.2083	25.3256	0.967818	140.878	-0.590771	-0.263809
	trial 3	14.9025	52.6207	148.574	2.39015	-1.4296	-117.092	-56.9162	31.3955	4.93427	192.93	-0.590771	-0.249151
	trial 4	6.07141	55.0107	149.72	1.31285	-2.16916	-53.7113	-109.942	14.0539	0.0304894	156.706	-0.644998	0
	trial 5	12.0622	90.146	146.539	3.00537	-0.722036	-119.497	-40.4766	30.1033	4.64917	192.738	-0.559284	-0.384768
	trial 6	12.0435	97.1081	146.369	3.26905	-0.815482	-118.227	-40.7691	31.3521	3.90608	194.836	-0.559284	-0.395537
	trial 7	12.1344	100.537	145.298	3.43684	-0.902744	-116.199	-40.8881	31.4154	3.51697	195.041	-0.559284	-0.395537
	trial 8	13.7065	70.9706	149.822	3.40299	-2.48031	-120	-54.473	31.2119	0.317318	168.414	-0.590771	-0.263809
	trial 9	13.6832	37.9995	94.2747	1.44743	-0.0284598	-71.4245	-40.6325	18.7547	10.1258	183.386	-0.542224	-0.328684
	trial 10	8.79406	52.2736	132.016	1.86008	-2.37253	-44.9373	-72.942	6.94776	12.6515	158.807	-0.542644	-0.241918
Rec6	trial 1	10.8784	38.3626	124.325	2.44606	-1.19758	-55.7567	-65.8781	11.4684	4.73349	185.78	-0.548472	-0.300904
	trial 2	7.75058	38.8094	129.097	1.87385	-1.2688	-80.7856	-80.5937	21.8394	9.35604	196.996	-0.548472	-0.316097
	trial 3	8.20184	56.5909	41.5154	3.92715	-1.53639	-78.7596	-54.3514	24.4917	1.64669	156.297	-0.54198	-0.434429
	trial 4	11.7729	36.6594	146.36	2.74949	-1.8354	-46.5512	-44.2593	24.3267	1.21607	115.579	-0.554371	-0.366439
	trial 5	9.86984	41.6414	144.678	2.90811	-2.16538	-76.4629	-61.4454	35.7237	0.383924	150.354	-0.565855	-0.335058
	trial 6	5.418	57.2237	48.5418	4.03187	-2.5145	-116.981	-76.0933	22.6828	5.3231	167.412	-0.54927	-0.358222
	trial 7	8.80622	28.9079	150	1.61289	-0.716724	-48.5272	-69.7472	34.0203	7.27557	200	-0.555803	-0.332367
	trial 8	11.7787	40.4062	143.376	3.83636	-2.82717	-78.5559	-77.0691	39.3203	2.48763	199.383	-0.576612	-0.348705
	trial 9	10.2088	33.6177	142.429	2.19307	-1.24655	-42.8412	-40.5197	27.5152	1.26394	109.302	-0.561861	-0.331768
	trial 10	4.84189	45.0505	39.4258	3.49292	-2.58256	-120	-86.36	22.6469	9.12879	166.445	-0.555098	-0.377681
Rec7	trial 1	12.2836	57.0262	134.326	4.46942	-1.45458	-40.2372	-45.5433	21.3527	3.13713	186.507	-0.565759	-0.392644
	trial 2	15	20.7659	149.173	1.72606	-0.634446	-43.5216	-50.6236	37.5099	6.48232	183.905	-0.578058	-0.408267
	trial 3	9.29337	86.4813	108.977	3.70777	-2.02054	-117.008	-40.5803	24.3853	0	122.449	-0.574013	-0.355255
	trial 4	13.5546	22.4788	141.6	1.7155	-0.120743	-40.4699	-43.45	40	6.32853	193.943	-0.581338	-0.376025
	trial 5	10.3744	58.6069	143.076	2.97799	-2.21438	-120	-67.7637	33.9009	3.12598	181.281	-0.573597	-0.276088
	trial 6	9.63113	54.3166	76.7862	1.69248	-0.650688	-120	-40	14.913	9.40213	121.093	-0.574013	-0.387443
	trial 7	10.3014	62.8881	149.165	2.52136	-1.94696	-117.515	-52.8144	25.4733	2.75237	140.716	-0.580729	-0.307904
	trial 8	8.8808	50.5596	149.437	3.20452	-2.99033	-114.812	-87.4713	39.1902	3.01039	195.508	-0.569271	-0.356029
	trial 9	10.743	49.0134	144.318	2.37159	-1.62423	-116.745	-68.2279	33.9709	5.75239	189.979	-0.573597	-0.276088
	trial 10	9.29936	45.9834	148.692	2.74564	-2.63293	-102.103	-63.8593	40	0	142.403	-0.580084	-0.346111
Rec8	trial 1	10.9421	38.603	139.242	1.3737	-0.961378	-111.641	-44.5207	16.2879	6.71098	122.21	-0.615549	-0.257669
	trial 2	11.1829	85.2904	143.285	4.05465	-2.87564	-98.8268	-40.0971	17.2879	0.716847	113.404	-0.591519	-0.281243
	trial 3	12.4588	22.4621	141.754	1.1063	-0.567102	-120	-64.7867	30.24	11.9663	198.175	-0.584397	-0.29199
	trial 4	10.3923	58.9104	124.677	2.10634	-1.30081	-119.517	-40.485	15.408	5.84533	118.442	-0.605113	-0.26581
	trial 5	11.6835	51.8747	115.488	2.08358	-1.54243	-118.486	-44.2341	4.85568	12.0868	126.224	-0.598324	-0.35525
	trial 6	11.3978	83.0707	143.627	3.92149	-2.81579	-118.917	-49.6688	19.8122	1.90427	140.674	-0.591519	-0.26581
	trial 7	10.3511	62.2273	123.907	2.24062	-1.42444	-119.655	-40.8021	15.2588	5.64976	118.299	-0.605113	-0.26581
	trial 8	9.35414	114.502	149.334	4.52172	-1.56891	-110.656	-41.1804	27.9292	2.40407	174.788	-0.556587	-0.340494
	trial 9	11.7979	48.7766	107.904	2.06493	-1.40669	-111.094	-43.5403	4.05833	12.8279	127.771	-0.598324	-0.358409
	trial 10	9.99563	50.6313	132.385	1.61274	-1.31026	-120	-40.9449	13.2344	5.53307	104.892	-0.619097	-0.29199
Rec9	trial 1	11.5563	81.5375	75.7599	1.89885	-0.775782	-49.2518	-49.1478	16.3096	7.91503	178.983	-0.560037	-0.372174
	trial 2	12.3242	61.9551	138.915	2.04583	-1.62477	-109.699	-40.7373	21.2753	0.166075	113.98	-0.598504	-0.302654
	trial 3	9.87618	76.6235	62.0746	4.78524	-1.23747	-78.0786	-47.4652	20.3708	9.20413	183.824	-0.549266	-0.333983
	trial 4	14.7104	52.7514	126.516	2.43325	-1.7116	-116.813	-56.3818	5.50158	11.0146	166.023	-0.567924	-0.265818
	trial 5	11.5994	90.8468	128.935	1.58901	-0.906099	-90.9726	-43.8083	15.5306	4.03017	148.3	-0.553263	-0.348734
	trial 6	12.1298	35.6572	146.012	0.559428	0.0833428	-46.584	-41.5712	19.0766	7.19134	164.891	-0.583687	-0.273958
	trial 7	11.3692	113.655	113.774	3.75755	-2.30486	-66.3173	-48.9612	23.3596	0.171835	176.562	-0.55725	-0.340822
	trial 8	11.4328	83.2635	74.9308	2.05933	-0.899117	-53.171	-50.5284	17.2179	7.4688	181.46	-0.560037	-0.372174
	trial 9	13.7183	52.9314	147.646	2.59842	-1.92469	-118.683	-56.9707	39.3137	0.325498	171.046	-0.585587	-0.328803
	trial 10	10.9464	86.7939	77.7832	2.0826	-1.00095	-47.5912	-42.6194	14.849	5.27217	148.296	-0.560037	-0.374978
Rec10	trial 1	8.43178	102.902	114.245	1.5366	-0.52615	-104.809	-48.5425	21.1303	1.41622	166.857	-0.614156	-0.3621
	trial 2	8.60041	78.0101	100.914	0.934799	-0.127169	-109.894	-54.0911	17.9136	8.95701	191.733	-0.614156	-0.3621
	trial 3	8.33246	105.68	91.7519	2.1313	-0.917134	-116.093	-56.0303	24.65	0.660926	188.285	-0.614156	-0.33575
	trial 4	8.51639	105.337	105.912	1.80688	-0.728845	-111.013	-54.3944	24.5347	0.436238	184.874	-0.614156	-0.348925
	trial 5	6.1338	86.7481	21.0539	1.25803	-0.817828	-67.8279	-56.5615	13.4664	21.3428	134.027	-0.60226	-0.357057
	trial 6	5.38562	81.6419	25.0767	1.74443	-1.51386	-114.271	-79.4919	16.4278	21.6054	163.311	-0.608233	-0.340966
	trial 7	8.00553	100.802	86.8644	1.58206	-0.621136	-116.641	-56.2803	21.0172	3.65759	184.36	-0.614156	-0.333192
	trial 8	5.2257	81.7906	22.4249	1.63263	-1.41909	-117.864	-66.1819	16.8395	6.83545	134.256	-0.608233	-0.343625
	trial 9	8.13603	97.8408	96.8394	1.28107	-0.407336	-111.065	-53.473	19.6117	4.04858	178.351	-0.614156	-0.346283
	trial 10	5.24607	81.5702	20.3901	1.41903	-1.24979	-83.9436	-55.3329	12.5599	13.1754	111.762	-0.608233	-0.340966
Rec11	trial 1	6.09196	28.7407	39.3131	1.3384	-0.292741	-42.7764	-57.1421	30.8627	2.61518	146.142	-0.573597	-0.324952
	trial 2	4.50263	95.0844	20.4206	2.54816	-0.455093	-86.8858	-49.4607	0.146615	37.5489	137.682	-0.572368	-0.303502
	trial 3	7.83599	33.3705	139.205	3.1745	-2.74219	-42.6276	-89.877	31.5366	0.0257952	183.342	-0.636443	-0.253865
	trial 4	10.0863	38.4991	149.19	1.79334	-0.722957	-44.8511	-48.574	17.3652	6.35479	156.994	-0.578102	-0.319871
	trial 5	9.03373	66.5371	145.833	2.35612	-1.65586	-118.867	-40.7958	19.1808	2.62441	111.932	-0.608961	-0.26185
	trial 6	11.4671	20.4357	124.664	0.913625	-0.052267	-78.8601	-42.2658	31.0554	9.37045	154.218	-0.588571	-0.344046
	trial 7	4.34158	96.752	20.1696	2.76933	-0.541874	-104.435	-53.2845	0.995421	40	145.581	-0.572368	-0.31798
	trial 8	4.52164	96.9421	20	2.60498	-0.468087	-86.0184	-49.7215	0.275114	39.6492	138.738	-0.572368	-0.31798
	trial 9	4.23444	90.9578	20	2.41438	-0.527103	-120	-62.7282	3.45096	38.9477	163.516	-0.572368	-0.332457
	trial 10	4.46351	96.7186	20.9659	2.63727	-0.480155	-118.428	-58.1899	2.56674	39.6419	162.528	-0.572368	-0.303502
Rec12	trial 1	6.06599	36.5915	126.864	1.02528	-1.24513	-41.1957	-119.504	27.9141	0.000706479	197.218	-0.650085	-0.436915
	trial 2	8.42555	57.3007	145.355	1.89971	0.0153792	-93.0812	-44.1765	35.3928	0.622375	166.249	-0.564954	-0.382877
	trial 3	5.34984	43.4144	21.4284	2.3826	-0.812386	-65.7277	-57.7042	27.9249	6.10957	145.606	-0.561157	-0.321155
	trial 4	8.39024	64.5582	150	2.15427	-0.0908807	-108.381	-49.1737	39.9262	0.0568407	184.719	-0.564954	-0.367665
	trial 5	5.6709	43.7227	22.9844	2.1131	-0.541486	-61.9808	-54.7021	28.227	5.96312	148.421	-0.561157	-0.321155
	trial 6	4.32277	73.1643	20.1209	2.96833	-1.06614	-89.3583	-52.8914	0.210958	25.2742	122.356	-0.569573	-0.325637
	trial 7	4.23836	66.0612	20.5376	2.84635	-1.2631	-104.463	-64.1823	1.40712	23.4518	137.785	-0.563351	-0.352185
	trial 8	5.54164	70.7758	20.2612	1.79695	-0.253552	-102.869	-68.2489	5.24532	19.2754	190.075	-0.563351	-0.337512
	trial 9	4.1525	65.3219	20.1048	3.0395	-1.40637	-120	-74.8191	1.05457	28.9296	157.358	-0.563351	-0.337512
	trial 10	5.75592	42.6686	24.7447	1.93354	-0.457688	-69.7691	-59.3959	32.4466	5.47214	162.444	-0.561157	-0.333874
Rec13	trial 1	11.7875	111.993	81.1533	0.0408527	0.274444	-63.4752	-44.2813	13.4672	3.56141	155.723	-0.592913	-0.374381
	trial 2	7.15446	60.5227	150	2.2509	-0.523396	-109.713	-51.0432	32.2957	0.216151	160.684	-0.563057	-0.328178
	trial 3	4.64068	71.6705	20.9652	1.56244	-1.75489	-81.2356	-95.8207	17.5153	33.7766	170.346	-0.577582	-0.464226
	trial 4	5.58131	73.2103	28.471	1.76575	-1.85054	-41.1531	-52.8995	10.6862	9.55718	102.359	-0.586623	-0.441419
	trial 5	10.8577	60.6423	86.1444	0.997274	-0.174024	-40.4009	-48.5132	16.3896	9.20924	181.585	-0.581039	-0.389996
	trial 6	14.9815	42.9315	128.942	1.47722	-1.75021	-40	-45.2211	1.65225	14.403	129.639	-0.613441	-0.364284
	trial 7	9.83244	81.4331	57.728	1.94682	-0.909643	-43.9292	-50.4844	15.9086	13.3516	178.664	-0.572915	-0.280619
	trial 8	8.39723	75.9999	76.2279	4.37079	-1.85502	-107.25	-58.3925	16.8002	6.8436	186.505	-0.568873	-0.355085
	trial 9	14.0925	31.2927	146.829	1.18329	-0.763867	-96.8205	-58.871	33.0782	7.89543	195.867	-0.622789	-0.367734
	trial 10	10.185	62.3661	119.59	1.61829	-1.53995	-115.791	-77.7087	24.746	3.09204	190.743	-0.579942	-0.430383

## Sheet: Cuckoo
		tau_m	tau_w	tau_t	b	c	Vr	EL	alpha	bet	R	Gamma Fitting	Gamma Validation
Rec1	trial 1	4.67768	112.154	44.8946	1.53182	-2.28009	-112.12	-95.1007	11.9023	22.2708	165.208	-0.584103	-0.406954
	trial 2	6.54602	114.729	44.0478	1.19672	-1.38736	-52.9636	-71.3949	7.73903	27.1597	150.647	-0.58113	-0.406954
	trial 3	4.73658	141.665	48.5279	1.92805	-2.23033	-65.6751	-61.545	1.8533	38.5788	121.546	-0.577426	-0.301199
	trial 4	11.9736	93.192	145.039	0.813396	-1.24614	-80.2524	-73.3893	20.3738	0.474894	167.977	-0.583501	-0.334315
	trial 5	14.6801	75.5678	114.093	1.38262	-1.42618	-88.8578	-78.6853	20.5091	2.91701	196.236	-0.579732	-0.316623
	trial 6	6.67222	68.8544	74.5841	1.58992	-2.47377	-119.755	-106.987	6.35138	24.5593	183.744	-0.568009	-0.331074
	trial 7	10.184	88.4016	114.229	1.80776	-2.69152	-102.456	-85.6323	15.687	1.68691	167.24	-0.568009	-0.34557
	trial 8	5.37989	135.251	67.509	2.30589	-2.69813	-108.105	-97.0477	1.51057	39.8391	195.302	-0.593522	-0.361438
	trial 9	6.28104	137.291	78.3788	1.57682	-1.65952	-89.1451	-77.7741	4.16145	22.9831	175.9	-0.578183	-0.387762
	trial 10	5.65089	132.564	44.6184	1.08527	-1.23222	-81.9733	-76.3212	9.26199	21.3025	161.977	-0.575262	-0.361438
Rec2	trial 1	13.6833	66.2104	79.4014	0.971059	-1.26603	-107.721	-82.1583	10.8004	25.505	198.864	-0.549417	-0.442733
	trial 2	9.44497	20.3768	149.559	0.512954	-1.67654	-97.2594	-41.9517	34.3331	0.24344	70.6775	-0.524511	-0.423433
	trial 3	10.5839	68.8761	83.292	1.34437	-2.34664	-86.625	-97.4984	11.0664	18.5602	179.403	-0.543694	-0.410766
	trial 4	8.47791	92.9414	34.1468	0	-0.371259	-46.7611	-104.22	14.953	29.7052	193.65	-0.522279	-0.350959
	trial 5	13.3921	75.0992	103.907	1.36646	-1.67074	-61.4268	-71.5003	10.4123	8.39342	162.895	-0.546543	-0.410766
	trial 6	9.78001	118.577	77.3453	0.0398412	-0.505702	-64.389	-91.3583	6.48174	19.6305	172.034	-0.540871	-0.368058
	trial 7	13.4944	74.7074	141.848	1.21925	-1.6233	-40	-40.4971	20.8809	0.0750614	107.984	-0.562369	-0.367411
	trial 8	7.23625	134.555	117.786	0.552941	-1.89831	-116.37	-114.769	2.08463	25.0962	172.03	-0.540871	-0.322683
	trial 9	5.92197	53.1528	35.5779	0.687871	-2.974	-76.5017	-118.4	21.6461	26.6648	131.067	-0.540871	-0.401138
	trial 10	8.56762	108.127	82.6907	0.352705	-0.997561	-94.0942	-108.322	2.50654	31.7171	192.652	-0.550166	-0.342391
Rec3	trial 1	10.6756	85.9396	137.668	4.31726	-2.95256	-94.7652	-44.201	16.9303	1.45293e-08	120.221	-0.514313	-0.315837
	trial 2	5.60209	145.428	132.021	0.855019	-2.91932	-116.026	-96.1023	4.1336	13.7946	126.11	-0.53648	-0.37125
	trial 3	10.4985	121.682	131.071	1.64518	-2.04657	-99.9352	-89.0014	7.56047	7.25515	193.996	-0.518233	-0.356607
	trial 4	12.9817	67.1536	142.785	2.93423	-1.69397	-100.61	-54.6353	17.2938	5.7897	169.021	-0.516046	-0.206285
	trial 5	10.7367	82.5873	139.199	3.58451	-2.70976	-117.448	-46.4087	17.7833	1.88965	125.698	-0.529244	-0.259389
	trial 6	12.2515	74.7435	142.57	3.49604	-2.39195	-111.765	-51.7633	16.8657	4.74668	151.448	-0.529244	-0.275274
	trial 7	9.84511	76.8391	20	2.73679	-0.0117354	-82.1893	-41.9601	36.6433	4.09475	188.222	-0.506687	-0.35445
	trial 8	10.7068	102.374	96.9347	4.48338	-1.66307	-98.2559	-40.1121	20.7555	0.180667	139.226	-0.503691	-0.319969
	trial 9	10.9969	83.274	123.469	4.06735	-2.75984	-85.924	-50.7902	15.1166	2.97355	138.536	-0.517408	-0.286081
	trial 10	4.38208	147.985	96.5295	1.76237	-2.98718	-40.0621	-89.5545	27.4833	0.0379019	135.932	-0.50959	0
Rec4	trial 1	6.21519	105.524	50.7819	1.40775	-1.42599	-116.426	-75.7943	15.6386	9.91106	171.832	-0.573443	-0.336041
	trial 2	9.0448	77.6429	119.354	1.10612	-1.75529	-78.4671	-95.2978	27.3957	0.449064	198.005	-0.570154	-0.327664
	trial 3	12.5581	110.816	148.178	2.78107	-2.94276	-87.2596	-67.1392	20.7269	0.223611	183.939	-0.58214	-0.280816
	trial 4	9.00081	97.3504	132.846	1.38259	-1.74617	-88.9782	-66.2711	0.396255	19.3454	163.499	-0.579216	-0.304646
	trial 5	13.5572	76.9927	112.134	1.2125	-0.899581	-57.6857	-62.569	5.9745	15.7345	195.44	-0.588278	-0.280816
	trial 6	13.2488	80.2999	141.274	1.03055	-1.14211	-107.046	-72.3342	14.7028	4.65128	182.897	-0.584833	-0.324486
	trial 7	5.84647	92.9005	110.585	0.0031658	-0.958047	-40	-111.236	15.1937	0	118.392	-0.576089	-0.430663
	trial 8	12.7915	28.148	150	3.73977	-2.99425	-41.9218	-78.7161	40	0	179.708	-0.592471	-0.422502
	trial 9	14.9296	85.2619	147.743	1.40539	-1.17684	-64.4346	-63.2078	15.4989	7.30126	198.521	-0.591242	-0.265593
	trial 10	13.6429	106.027	131.757	2.96153	-3	-114.178	-70.2133	7.05798	13.7488	197.435	-0.58509	-0.256682
Rec5	trial 1	11.0241	96.8182	86.6727	3.76327	-1.3144	-110.718	-43.333	20.1244	4.08038	163.756	-0.548973	-0.314332
	trial 2	14.3122	59.6171	150	2.58314	-1.89706	-116.325	-56.4436	23.0839	4.49894	173.542	-0.571007	-0.244733
	trial 3	8.9072	100.184	121.605	1.67466	-0.888174	-114.101	-61.8307	23.0371	0.234675	192.593	-0.543431	-0.324763
	trial 4	10.8927	113.534	120.104	4.55228	-1.76144	-109.929	-40.8172	24.9746	0.0200605	159.792	-0.539274	-0.314332
	trial 5	10.9566	127.254	31.5469	0.161024	0.340823	-119.96	-49.4237	21.3561	5.67033	195.739	-0.537098	-0.287288
	trial 6	9.35459	52.6515	121.835	1.7261	-1.64264	-40.1135	-69.2346	4.7659	19.591	199.952	-0.528218	-0.305666
	trial 7	9.07317	61.5676	150	1.55592	-2.99572	-94.4776	-64.881	0.144699	18.162	135.984	-0.556536	-0.29138
	trial 8	9.01676	20	149.907	1.68296	-2.02302	-55.319	-117.092	40	0	200	-0.57316	-0.28347
	trial 9	6.55836	141.08	68.5199	1.26322	-2.78552	-97.5492	-90.163	8.17715	34.0414	165.302	-0.548357	-0.315935
	trial 10	11.5884	112.873	101.909	5	-1.51263	-113.968	-40	32.0828	0	177.196	-0.549717	-0.415748
Rec6	trial 1	11.5622	46.1277	136.099	3.34248	-2.56167	-92.8925	-76.7579	35.0682	0.560505	186.663	-0.554371	-0.334544
	trial 2	10.0404	47.116	146.508	3.6635	-3	-91.7774	-79.0402	34.7446	0.733706	185.191	-0.558462	-0.286745
	trial 3	6.4729	53.2622	83.3685	2.79911	-1.79912	-95.1554	-76.802	13.407	12.4993	183.926	-0.538782	-0.296967
	trial 4	12.6543	51.5979	139.181	2.8782	-1.86971	-95.2634	-60.0857	23.748	7.30527	179.924	-0.55252	-0.278134
	trial 5	7.04508	22.6424	150	1.70262	-2.99502	-63.293	-120	39.9957	0	163.111	-0.603597	-0.30657
	trial 6	14.2837	49.6143	135.06	2.87567	-2.33251	-98.6027	-62.6371	0.938519	16.4351	181.95	-0.56419	-0.314383
	trial 7	12.1003	48.6566	134.552	3.73991	-2.8723	-93.3113	-76.8409	38.0622	0	190.975	-0.554371	-0.331118
	trial 8	6.50064	79.8908	148.403	0.929073	-2.8076	-43.439	-98.6853	5.49567	1.18011	105.947	-0.549527	-0.442897
	trial 9	11.8344	31.652	145.76	2.18995	-1.42796	-82.7204	-72.2419	39.4788	2.72753	187.224	-0.554371	-0.352356
	trial 10	9.93183	41.738	143.311	0.935007	-0.731472	-112.784	-42.5681	3.64195	6.71897	104.192	-0.550044	-0.292021
Rec7	trial 1	7.5526	72.0253	26.2404	3.79585	-0.60875	-56.9628	-43.1462	4.73453	22.3188	161.708	-0.5578	-0.391043
	trial 2	8.39152	83.9727	72.6357	4.76226	-2.60153	-88.8542	-65.7098	15.3749	6.62913	181.627	-0.557147	-0.367349
	trial 3	4.07629	91.9854	115.75	1.41814	-2.99951	-60.3302	-119.845	17.12	0.0174179	132.545	-0.641166	0
	trial 4	11.0405	20	141.447	1.14428	-2.99864	-73.459	-119.995	39.8867	0.0126916	144.147	-0.593763	-0.273475
	trial 5	6.01625	113.185	150	2.01482	-2.56609	-40.0182	-104.134	39.8498	0	198.284	-0.638462	-0.301485
	trial 6	13.1094	29.2642	83.869	1.04661	-0.296845	-106.284	-45.1547	5.23147	16.6177	151.907	-0.567924	-0.339937
	trial 7	10.6406	21.0908	72.1959	1.48816	-1.60862	-61.0669	-59.2156	27.4688	10.7364	124.404	-0.584649	-0.34609
	trial 8	13.2461	20.3136	127.783	1.29653	-0.634496	-88.3496	-44.7264	37.0955	7.70394	141.575	-0.577355	-0.273462
	trial 9	12.8395	20	149.388	1.16122	-0.655035	-95.8513	-65.6417	25.2844	12.1801	198.831	-0.577355	-0.257675
	trial 10	10.4627	63.6601	146.861	3.40056	-2.71019	-108.898	-62.6942	29.706	2.81569	165.215	-0.570241	-0.257675
Rec8	trial 1	13.3699	38.6255	127.508	1.57152	-0.944303	-116.635	-58.5685	4.74441	15.447	185.946	-0.588382	-0.303785
	trial 2	11.1478	20.2087	145.581	2.55919	-2.16391	-40	-86.4438	39.996	0.0170556	184.139	-0.613154	-0.393303
	trial 3	13.7345	64.9322	102.189	3.2219	-2.42346	-86.6641	-46.2402	3.99752	9.51015	124.32	-0.571154	-0.286535
	trial 4	11.4078	48.769	144.964	2.04176	-1.18959	-99.8506	-41.436	19.9319	5.13039	128.15	-0.58819	-0.283869
	trial 5	12.8235	54.4235	125.079	2.49995	-1.93788	-109.499	-52.5977	0.0465918	15.4422	153.536	-0.584893	-0.309293
	trial 6	8.30464	61.9585	89.855	2.35641	-2.89317	-107.293	-41.3091	9.19352	0.117074	76.9796	-0.559616	-0.373842
	trial 7	8.22307	45.56	115.576	1.7951	-1.69423	-40.0002	-99.3447	37.282	0.0200271	199.15	-0.585497	-0.320893
	trial 8	11.5413	51.2583	140.695	1.8887	-1.61965	-115.867	-40.4979	17.2979	0.689587	102.418	-0.595164	-0.34907
	trial 9	9.38951	52.5996	137.023	1.461	-1.47392	-119.727	-40.0729	5.5598	6.54081	92.8569	-0.612036	-0.260174
	trial 10	14.2736	21.3038	148.295	1.48423	-0.104955	-40.5209	-40	26.3822	9.21355	189.793	-0.551519	-0.31982
Rec9	trial 1	13.3782	70.9955	127.759	3.53771	-2.72372	-103.081	-45.3889	9.95763	5.75732	126.03	-0.567924	-0.268328
	trial 2	8.1539	149.763	148.931	0.00563428	-1.83511	-42.3288	-95.8127	31.4626	3.6255e-05	79.569	-0.571699	-0.108629
	trial 3	15	55.7683	105.352	4.13103	-2.29199	-118.475	-53.4811	37.5164	9.20435	191.39	-0.553953	-0.293983
	trial 4	8.7158	143.976	77.2353	1.25705	-1.08641	-114.272	-61.4771	3.03814	17.8625	159.034	-0.549031	-0.338282
	trial 5	10.0667	104.247	90.3634	4.0116	-2.94187	-67.0202	-52.8909	20.7107	13.5327	198.654	-0.556211	-0.323685
	trial 6	9.50942	33.5872	148.593	3.4437	-2.76044	-44.7452	-91.0023	40	0	200	-0.566597	-0.328146
	trial 7	12.2203	70.1568	143.21	2.41574	-2.68587	-109.057	-70.7418	31.2669	3.92209	196.185	-0.551111	-0.454141
	trial 8	7.10036	21.7045	145.874	0.768659	-1.32312	-40	-106.04	27.0859	0.0022828	155.111	-0.549077	0
	trial 9	8.58286	62.7463	116.924	1.6013	-1.91988	-43.1106	-77.9412	0.807941	15.8681	168.062	-0.560037	-0.324103
	trial 10	12.1145	87.5717	70.6522	3.19804	-1.93072	-51.2267	-56.8465	15.2523	13.6141	196.675	-0.543664	-0.314972
Rec10	trial 1	12.3513	79.8713	147.611	1.91244	-2.80296	-71.5344	-40	8.9409	6.12286	100.386	-0.587356	-0.487762
	trial 2	9.56582	82.8644	149.705	1.60129	-2.37271	-106.297	-63.7095	19.3293	0.682301	139.724	-0.611411	-0.406607
	trial 3	11.2538	108.889	21.8147	0.164555	0.4403	-73.869	-42.737	23.2641	3.12177	185.985	-0.614156	-0.333192
	trial 4	8.63062	107.15	129.1	1.32232	-0.404632	-93.4607	-45.6088	20.5267	0.477129	157.883	-0.614156	-0.33575
	trial 5	9.00254	85.089	123.395	1.14083	-0.298477	-70.7749	-44.102	14.9477	4.04813	153.747	-0.599277	-0.356684
	trial 6	11.4108	72.8362	150	1.58433	-1.65344	-108.11	-68.0912	23.2001	4.69874	183.812	-0.596235	-0.389873
	trial 7	8.82189	98.0981	141.889	1.26349	-0.36154	-94.6285	-47.8694	21.3411	1.47147	167.562	-0.614156	-0.338341
	trial 8	10.6982	77.7848	143.179	2.46476	-2.2003	-119.94	-67.3215	29.8319	0.809171	190.059	-0.605284	-0.406607
	trial 9	8.74068	96.4868	106.167	1.59096	-0.561556	-100.91	-51.4058	20.7705	3.42049	178.567	-0.614156	-0.3621
	trial 10	8.33694	101.044	98.3866	1.63632	-0.675424	-110.529	-56.1383	22.8686	1.9981	185.731	-0.614156	-0.351601
Rec11	trial 1	10.2029	65.8365	148.111	3.18996	-2.86373	-94.8515	-42.3014	14.4755	3.37188	106.672	-0.574801	-0.29498
	trial 2	12.4935	26.6748	150	4.0598	-3	-41.2263	-80.8132	36.9368	0.0959652	196.816	-0.623388	-0.351484
	trial 3	14.6358	21.1071	120.091	3.07126	-2.1827	-40	-79.6064	34.8675	0.0781034	198.723	-0.567415	-0.317367
	trial 4	9.1829	86.44	131.976	3.07428	-1.64475	-113.282	-40.4773	22.4321	0.10547	121.542	-0.571097	-0.353184
	trial 5	10.8111	41.5512	149.169	1.65145	-1.54412	-118.498	-40.3096	32.4873	0.633138	99.2986	-0.591632	-0.340877
	trial 6	9.11244	25.2305	144.285	3.06602	-2.91914	-52.2805	-101.349	40	0.0449536	197.623	-0.591129	-0.281355
	trial 7	11.2445	78.0895	126.695	3.40043	-2.42477	-116.655	-47.4223	16.9667	2.92841	130.359	-0.61228	-0.218304
	trial 8	11.7069	82.1766	140.184	3.62581	-2.71042	-114.524	-49.5578	15.1127	2.76099	133.989	-0.58172	-0.218304
	trial 9	11.2827	93.9907	115.103	4.41906	-2.25801	-111.658	-43.3189	21.3607	0.554171	139.554	-0.568297	-0.314258
	trial 10	11.8797	36.5738	118.649	1.15917	-0.520977	-101.505	-40.2333	10.744	7.52268	119.991	-0.602093	-0.242919
Rec12	trial 1	6.18299	59.7995	141.148	1.82409	-0.0555363	-111.484	-40.5592	35.1411	0.433356	135.818	-0.561729	-0.327862
	trial 2	13.1174	26.6546	92.9643	2.00462	-2.44289	-71.4703	-40.5611	34.0692	1.77191	92.6922	-0.567821	-0.366857
	trial 3	8.20679	69.7517	122.186	0.00127094	-0.732935	-118.6	-107.102	20.4116	5.5807	171.908	-0.564843	-0.360763
	trial 4	12.6334	42.1465	144.668	1.60945	-1.49444	-119.865	-48.6967	33.335	0.0140932	127.429	-0.567376	-0.38153
	trial 5	14.814	142.983	149.817	3.07786	-2.24471	-119.789	-52.6534	19.3622	0.536666	196.08	-0.576168	-0.348685
	trial 6	5.83022	65.9507	30.5686	1.87453	-0.044219	-78.9327	-41.9121	20.5375	3.65254	137.439	-0.558536	-0.322028
	trial 7	7.27864	119.933	109.246	0.0684328	-0.912717	-51.2075	-94.6363	0.164601	29.1349	144.345	-0.564843	-0.389699
	trial 8	6.75592	47.178	86.2586	0.961817	0.211113	-96.6041	-59.0843	14.4176	3.09505	187.547	-0.559135	-0.337512
	trial 9	5.93297	44.6669	43.189	1.67216	-0.359921	-79.6792	-68.7541	39.5576	1.05535	190.048	-0.557919	-0.333874
	trial 10	6.12796	111.455	149.994	3.40699	-0.621122	-85.0416	-58.0237	10.9796	0	194.332	-0.564843	-0.31829
Rec13	trial 1	12.4879	59.2636	144.849	3.02339	-2.86702	-108.746	-72.3554	23.2636	3.67729	187.907	-0.586018	-0.309645
	trial 2	14.8773	55.9016	149.876	0.209315	-0.601787	-41.4247	-40	0.0718593	9.36468	96.7223	-0.592803	-0.391465
	trial 3	13.3254	21.6864	146.839	1.20595	-0.995656	-68.5426	-72.8019	30.8824	8.45862	198.631	-0.585806	-0.412183
	trial 4	9.89227	130.004	145.617	0.0434486	-0.539416	-113.925	-40.4837	0.125416	4.09927	77.7294	-0.575027	-0.424336
	trial 5	3.59442	68.8065	20.3345	1.37119	-2.56154	-78.5364	-116.272	16.2825	37.4108	154.405	-0.586623	-0.428563
	trial 6	11.5121	43.8246	145.949	1.20311	-1.34989	-72.5422	-60.7307	7.7601	12.9518	166.255	-0.592803	-0.379933
	trial 7	9.80114	53.601	126.56	2.51937	-2.86797	-104.196	-69.3983	25.0294	0.911915	151.753	-0.576271	-0.343662
	trial 8	11.2706	66.1447	147.086	2.49067	-2.51648	-111.269	-55.0428	26.9515	1.42969	155.21	-0.595741	-0.388527
	trial 9	10.2606	49.7819	135.719	2.45067	-2.79185	-115.632	-77.8367	34.4099	0.14943	174.94	-0.582714	-0.394705
	trial 10	11.357	62.8109	129.153	2.06108	-2.00223	-114.762	-59.4161	17.0653	9.88685	174.981	-0.59874	-0.359426

## Sheet: FOCS
		tau_m	tau_w	tau_t	b	c	Vr	EL	alpha	bet	R	Gamma Fitting	Gamma Validation
Rec1	trial 1	9.21069	91.4558	112.952	1.1583	-1.66729	-43.5334	-44.3473	0.677964	10.4865	92.7302	-0.552793	-0.342805
	trial 2	8.80032	89.3185	101.504	1.37593	-2.76521	-104.564	-113.832	20.5758	10.0452	199.673	-0.577033	-0.294599
	trial 3	3.99913	138.497	44.9226	0.972031	-1.46761	-69.1162	-93.7446	6.46528	39.3408	169.544	-0.590547	-0.350935
	trial 4	5.40698	103.521	46.4717	1.67364	-2.07651	-81.1028	-90.8306	7.90975	30.5979	170.442	-0.568009	-0.426648
	trial 5	5.50446	101.773	44.7733	1.58605	-2.06537	-109.824	-97.192	16.586	17.3212	186.055	-0.574852	-0.414086
	trial 6	4.03372	93.39	33.7343	1.19165	-2.5569	-98.9767	-113.863	11.7353	37.2691	155.785	-0.568009	-0.375512
	trial 7	6.23115	124.865	44.5811	1.07972	-1.25317	-86.0288	-82.8603	9.07462	26.9005	175.207	-0.569013	-0.427248
	trial 8	5.45136	106.125	49.8355	1.61049	-2.05096	-80.7542	-70.9327	9.94856	15.0259	136.794	-0.584103	-0.414086
	trial 9	12.6826	84.15	121.602	0.997713	-1.42067	-54.781	-74.0191	7.62681	11.6797	166.376	-0.580794	-0.359532
	trial 10	6.28428	112.485	46.1832	1.20807	-1.40174	-62.0215	-67.4324	8.5529	19.2088	140.512	-0.57781	-0.413142
Rec2	trial 1	13.9551	83.7938	127.195	1.44241	-2.10609	-97.3774	-54.0735	15.0862	3.60671	132.472	-0.553031	-0.418346
	trial 2	9.4551	21.4317	115.205	0.838256	-1.9802	-58.5827	-88.4914	17.8106	24.5833	154.002	-0.527403	-0.335951
	trial 3	14.9998	76.56	149.858	1.65468	-1.75892	-40.2439	-40	22.5368	0	118.783	-0.537163	-0.35365
	trial 4	6.58443	43.9165	133.9	0.7887	-2.65258	-72.5093	-117.803	21.9546	19.814	163.846	-0.553832	-0.354205
	trial 5	9.17542	76.0597	79.4143	1.07427	-1.87384	-64.7106	-71.6258	0.579246	23.4479	131.674	-0.546543	-0.425001
	trial 6	9.60052	75.9471	85.4651	1.22593	-2.15225	-83.6271	-69.1297	13.8103	1.12055	125.714	-0.543694	-0.421651
	trial 7	7.63758	50.7499	112.145	1.32706	-2.74064	-60.3322	-93.5099	29.6013	4.77097	148.264	-0.509227	-0.262464
	trial 8	10.5358	62.0339	68.475	1.15273	-1.9863	-63.2958	-80.9887	13.5467	13.1329	148.452	-0.539996	-0.410766
	trial 9	10.2149	74.4784	82.7796	1.01829	-1.58367	-84.8458	-83.7775	5.06831	19.5734	166.516	-0.537163	-0.435789
	trial 10	6.38788	34.7247	42.3028	1.14326	-1.38872	-86.392	-66.9661	18.7054	20.5061	120.045	-0.522734	-0.302178
Rec3	trial 1	5.33351	66.8216	20	1.34882	-0.571784	-73.7793	-71.0715	0	40	150.883	-0.516046	-0.338453
	trial 2	8.63589	73.8617	138.388	2.1944	-0.511622	-110.309	-58.669	22.8601	1.46115	194.01	-0.512648	-0.351365
	trial 3	6.60117	52.7645	44.7126	0.767874	-2.43085	-53.3694	-77.3424	17.0931	10.687	103.001	-0.507868	-0.379417
	trial 4	8.98706	95.1354	132.335	3.46602	-1.59393	-104.235	-53.4562	15.9794	4.00642	174.822	-0.506644	-0.280462
	trial 5	11.4214	79.4278	117.532	3.844	-2.39579	-86.7845	-54.2317	17.0465	3.80977	155.128	-0.517408	-0.283315
	trial 6	12.4676	60.7048	98.4321	2.67843	-1.32892	-89.5694	-55.5899	10.9542	10.7906	174.555	-0.524934	-0.250794
	trial 7	9.17661	68.8946	118.862	2.06779	-0.348885	-94.2101	-54.6906	27.1872	0.242987	189.395	-0.516994	-0.339153
	trial 8	9.88981	117.06	140.029	1.278	-2.92073	-119.968	-119.902	0.0091118	25.4209	197.837	-0.526304	-0.331549
	trial 9	12.3587	53.7771	134.781	2.19407	-1.25685	-102.133	-47.257	13.9316	7.30224	146.765	-0.518729	-0.275274
	trial 10	8.31436	142.567	51.4744	2.00441	-0.952431	-42.8639	-71.2768	2.11817	11.787	190.789	-0.516737	-0.278093
Rec4	trial 1	8.72598	117.354	141.84	1.21375	-1.25674	-119.904	-75.8208	20.1047	1.44939	198.266	-0.591242	-0.341115
	trial 2	6.18329	40.9677	101.728	2.46586	-2.54261	-52.0535	-113.549	37.463	0	189.694	-0.59028	-0.374273
	trial 3	8.67676	97.1477	145.223	0.471752	-0.525404	-84.0084	-67.0363	8.45983	11.1648	176.469	-0.591242	-0.341115
	trial 4	7.14967	137.697	32.7725	1.38998	-0.924367	-87.7316	-66.2289	10.9848	22.8274	175.315	-0.582427	-0.351418
	trial 5	13.1101	80.8856	124.871	1.07473	-0.79942	-64.4996	-46.424	4.24959	10.4609	143.817	-0.606429	-0.260895
	trial 6	8.47005	99.506	119.695	1.00063	-1.05307	-83.6601	-55.4205	4.70524	11.2414	140.217	-0.575949	-0.341115
	trial 7	4.41318	99.4435	20.0744	0.515109	-1.0405	-69.3648	-70.6752	12.6504	20.7484	121.526	-0.582427	-0.374372
	trial 8	4.53248	99.9113	20	0.452491	-0.923147	-55.459	-99.7913	17.6717	35.5262	175.716	-0.597431	-0.412702
	trial 9	4.73278	109.268	49.5914	1.62361	-2.37333	-71.3184	-68.0843	5.861	25.5995	123.425	-0.573837	-0.374372
	trial 10	14.2603	104.258	143.316	2.22833	-2.25985	-86.1711	-57.1595	3.57074	12.6077	165.891	-0.58509	-0.258775
Rec5	trial 1	15	45.1149	150	2.11166	-1.02685	-78.7803	-41.7534	25.8463	4.26594	151.829	-0.56788	-0.322439
	trial 2	7.67353	93.5401	90.6724	0.595677	-2.01481	-40	-68.5074	0.0132326	25.8479	102.506	-0.531649	-0.329848
	trial 3	12.4691	52.541	147.92	1.92838	-0.378848	-57.466	-40.4234	17.3041	5.35621	172.656	-0.539274	-0.317997
	trial 4	10.6081	100.328	84.0567	4.03828	-1.64019	-102.696	-41.3318	18.1448	2.93192	146.827	-0.536351	-0.314332
	trial 5	7.97339	67.1921	134.863	2.12438	-2.85338	-50.0544	-67.5066	10.9115	7.82721	141.148	-0.542644	-0.296666
	trial 6	7.45383	129.937	88.0234	0.117027	-0.98211	-95.6021	-100.064	3.56352	20.7238	155.13	-0.553152	-0.375857
	trial 7	12.0134	95.5908	149.692	3.24936	-0.844683	-118.813	-40.2503	30.8774	3.79368	190.997	-0.559284	-0.395537
	trial 8	11.3245	52.07	121.807	1.26989	-0.111831	-107.492	-45.175	15.497	10.9266	186.792	-0.536351	-0.29745
	trial 9	15	70.8044	147.731	3.96297	-2.69273	-112.796	-60.5681	33.3462	1.41173	199.043	-0.574572	-0.278466
	trial 10	8.07907	26.343	102.71	1.9006	-2.24021	-40	-86.4864	39.1753	0	146.521	-0.617497	0
Rec6	trial 1	5.10823	42.7665	32.6175	2.98753	-1.93396	-74.5242	-63.4333	13.014	12.3047	127.925	-0.544342	-0.404866
	trial 2	8.12301	20	96.1544	1.43393	-1.78305	-40.246	-89.5635	39.9964	0	149.367	-0.574136	-0.395801
	trial 3	10.0063	67.2606	143.816	0.736451	-1.25381	-64.8342	-44.0271	6.71071	6.56561	97.7323	-0.543434	-0.460862
	trial 4	11.778	42.2078	143.183	3.92984	-2.92869	-64.858	-60.3372	36.8821	0.486818	155.067	-0.565855	-0.338402
	trial 5	4.94167	47.8121	42.1515	3.68125	-2.67502	-90.8349	-67.8126	24.1741	0.0143649	132.703	-0.555098	-0.377681
	trial 6	4.72428	79.8172	26.2862	1.14287	-0.538462	-92.8156	-62.5109	4.25342	25.4648	134.029	-0.539336	-0.388642
	trial 7	11.9801	56.8313	150	2.75164	-1.84435	-112.523	-64.5501	26.7524	5.95802	187.649	-0.55252	-0.294151
	trial 8	4.82883	46.7719	40.9069	3.34642	-2.40948	-89.276	-68.247	24.347	0.678098	133.517	-0.555098	-0.381177
	trial 9	8.94808	41.0063	147.543	2.75061	-2.22741	-74.8742	-75.0959	29.3376	1.94246	169.306	-0.543446	-0.307075
	trial 10	4.70143	44.4475	38.2504	3.66299	-2.85968	-119.488	-101.006	5.00834	29.8947	187.355	-0.544342	-0.348637
Rec7	trial 1	9.84504	74.878	150	3.35013	-3	-120	-59.5886	22.3734	2.62687	147.025	-0.570241	-0.241889
	trial 2	7.56499	72.7509	26.3482	3.65419	-0.433503	-101.895	-40.8949	39.6985	4.93077	158.717	-0.565249	-0.424551
	trial 3	11.1769	65.3276	113.05	2.56086	-2.23637	-107.761	-46.3415	0	14.1559	121.761	-0.578394	-0.303791
	trial 4	6.79158	34.9911	148.411	1.12058	-1.88504	-50.8267	-116.957	30.1149	0.0243262	169.889	-0.617465	0
	trial 5	7.48054	70.9692	23.5605	3.22207	-0.321277	-103.325	-42.4369	33.1441	16.6903	164.059	-0.565249	-0.405996
	trial 6	8.21349	77.7629	24.5469	2.98885	-0.142112	-100.891	-40.6852	38.2612	9.49815	170.097	-0.552228	-0.372831
	trial 7	9.55788	45.3585	149.974	2.90383	-2.62725	-70.4967	-43.7885	29.0028	0	101.424	-0.576608	-0.376126
	trial 8	12.8422	26.6564	132.986	1.11729	0.142801	-53.0048	-40.5792	17.2431	11.7198	196.531	-0.574809	-0.328197
	trial 9	9.21665	29.3166	78.7503	1.7365	-1.84696	-51.2717	-71.0906	10.062	16.52	148.188	-0.55464	-0.320821
	trial 10	14.2807	46.2108	148.843	2.95946	-2.95773	-91.6266	-75.2175	13.6679	9.55213	198.062	-0.573602	-0.269016
Rec8	trial 1	11.2117	47.1766	146.757	2.09342	-1.4828	-116.122	-51.5038	23.2831	5.96727	146.882	-0.59137	-0.333536
	trial 2	12.0333	69.299	124.424	3.22142	-2.46119	-118.601	-59.131	6.99448	11.8651	164.277	-0.567924	-0.312109
	trial 3	11.48	64.2183	123.857	2.8013	-2.16127	-117.708	-45.5649	12.8125	7.32463	127.846	-0.591664	-0.321725
	trial 4	14.9199	43.4977	117.961	2.22073	-1.31455	-88.254	-49.3792	2.93365	14.4352	165.963	-0.578393	-0.286105
	trial 5	9.50418	75.4853	137.42	3.12562	-2.83807	-110.066	-40.0723	11.3982	3.10653	97.0063	-0.601703	-0.239534
	trial 6	11.2803	58.1257	136.075	3.45194	-2.41409	-74.8043	-44.7725	21.9095	3.02182	127.115	-0.559753	-0.305028
	trial 7	10.0304	65.6647	141.179	1.51191	-1.33478	-117.675	-40.8541	1.86197	7.99534	100.895	-0.584649	-0.289242
	trial 8	9.65609	72.7153	96.28	3.44606	-2.84467	-118.15	-54.051	17.7667	1.26191	132.578	-0.566254	-0.328191
	trial 9	11.2229	62.1755	99.7134	2.90081	-1.713	-118.955	-56.7074	29.3815	0	168.678	-0.550613	-0.348947
	trial 10	12.5109	43.1528	115.313	1.65035	-0.962996	-97.2757	-41.0951	8.3236	10.4964	127.532	-0.584893	-0.293974
Rec9	trial 1	12.2427	101.981	124.424	4.87005	-2.63965	-54.4282	-40.8737	21.6205	0	157.911	-0.545637	-0.330387
	trial 2	10.3538	102.969	146.822	2.25663	-1.81462	-92.3711	-50.6996	6.95922	11.6292	165.071	-0.547677	-0.21511
	trial 3	7.98088	87.3413	28.4639	4.89808	-1.33456	-60.1837	-51.827	8.06341	19.2058	170.057	-0.537525	-0.34014
	trial 4	8.83144	89.0515	55.1218	1.86964	-1.14962	-54.4309	-68.8535	0.162711	36.491	200	-0.539474	-0.385263
	trial 5	10.5153	29.0157	137.617	0.601689	-0.791584	-62.6671	-62.3498	16.5428	4.34214	126.368	-0.555957	-0.352395
	trial 6	10.0173	77.127	55.7815	4.90601	-1.22889	-75.1005	-44.256	17.9258	10.9881	174.153	-0.546047	-0.361041
	trial 7	11.6154	76.0546	150	1.93629	-2.01868	-119.912	-45.0697	15.8586	0.0351448	112.093	-0.566737	-0.368853
	trial 8	12.0228	101.27	124.027	4.71116	-2.62689	-59.4959	-44.0695	22.2944	0.252957	166.561	-0.545637	-0.332908
	trial 9	12.7172	50.0082	108.153	0.439313	0.0624937	-40.7908	-46.0725	10.5668	15.1288	182.397	-0.551111	-0.26275
	trial 10	10.9138	77.6975	90.0864	0.982428	-0.326784	-40.6376	-55.917	18.751	6.29916	190.586	-0.545637	-0.408425
Rec10	trial 1	8.18203	101.304	76.3483	2.17353	-0.950702	-85.7235	-42.3426	16.0062	2.64106	138.552	-0.605223	-0.348925
	trial 2	5.43297	86.9465	20.5687	1.26098	-1.01928	-56.5247	-53.5254	10.6271	24.2006	114.991	-0.60226	-0.394346
	trial 3	4.3898	80.0847	29.0501	2.48878	-2.81426	-115.683	-67.9064	13.1178	10.531	116.391	-0.605223	-0.36486
	trial 4	8.70811	96.5303	105.008	1.30654	-0.352978	-112.42	-53.9434	22.5302	4.0391	190.926	-0.614156	-0.3621
	trial 5	4.39342	83.5697	23.9627	2.66694	-1.69706	-85.6345	-62.0938	13.4936	18.9435	135.8	-0.599262	-0.376264
	trial 6	8.54019	56.7644	101.266	0.568245	0.0654691	-74.7252	-43.6132	11.7964	9.39548	151.664	-0.614156	-0.322575
	trial 7	8.2559	107.093	95.2605	1.70214	-0.671244	-100.148	-47.3403	21.2872	0	158.419	-0.614156	-0.33575
	trial 8	8.6073	72.1418	91.094	0.651257	0.0761178	-98.1756	-42.4306	11.7533	10.7322	154.288	-0.614156	-0.338341
	trial 9	8.52962	86.9027	114.692	1.1408	-0.239588	-93.3545	-45.3804	17.8468	4.12684	159.831	-0.614156	-0.372467
	trial 10	8.58164	78.2282	98.0599	0.863134	-0.0965664	-90.1234	-46.8564	14.5032	8.19419	165.016	-0.611133	-0.346283
Rec11	trial 1	6.33691	22.1168	42.368	0.948043	0.00593465	-45.2374	-59.8977	25.3021	6.62089	163.469	-0.570185	-0.340877
	trial 2	10.6221	35.5396	126.96	1.19583	-0.299562	-105.525	-40	24.2808	6.09925	132.648	-0.571533	-0.337962
	trial 3	6.07821	25.0886	79.7963	1.01929	-0.0879376	-44.6066	-51.8044	23.7919	2.70613	137.654	-0.577407	-0.34717
	trial 4	12.3241	25.1907	143.888	1.28248	-0.733967	-95.739	-53.6504	29.543	8.99929	161.028	-0.577759	-0.316038
	trial 5	4.30796	97.8507	20	2.44143	-0.446353	-77.787	-44.661	0	36.7163	121.396	-0.572368	-0.31798
	trial 6	10.1017	57.2752	145.672	2.52775	-1.96333	-117.597	-47.5005	23.321	3.33392	128.102	-0.588388	-0.29498
	trial 7	4.45156	95.4837	20.0382	2.30373	-0.377717	-71.6742	-40	0.928716	28.3421	110.403	-0.569219	-0.332457
	trial 8	10.3501	87.0658	144.717	3.55058	-2.61558	-119.397	-44.9391	18.8123	0	120.743	-0.578434	-0.246627
	trial 9	9.14332	82.4926	94.2458	3.65089	-1.66918	-113.038	-43.8754	25.5244	0.168464	136.581	-0.571097	-0.373833
	trial 10	4.76763	92.788	20.6316	2.70204	-0.303182	-111.87	-61.5021	3.65503	28.9507	185.674	-0.565602	-0.320714
Rec12	trial 1	8.44927	34.5674	147.309	1.78972	-1.7669	-40	-97.7556	37.8786	0	199.879	-0.624618	-0.18104
	trial 2	6.15873	58.1523	117.915	1.81391	-0.0511709	-79.9729	-46.2226	27.0576	0.807081	154.293	-0.565466	-0.334276
	trial 3	6.0366	70.2332	57.0928	1.54963	0.0558106	-94.1427	-44.7644	14.6471	0.121289	144.024	-0.560283	-0.32008
	trial 4	5.58513	41.3494	23.9516	1.84057	-0.499777	-59.6204	-57.7033	32.7298	0.439175	150.388	-0.561157	-0.336948
	trial 5	7.62004	94.3399	142.518	2.79076	-0.426179	-69.1071	-40.1732	14.1395	0.0359374	143.187	-0.566448	-0.314678
	trial 6	4.82316	64.6466	20	2.29482	-0.776876	-72.6155	-50.859	0.335174	20.2499	120.36	-0.563351	-0.346346
	trial 7	8.3302	49.9523	77.9751	1.43347	0.236427	-83.0496	-46.177	34.0134	1.42696	174.962	-0.558536	-0.38962
	trial 8	5.6676	40.3479	23.182	1.80065	-0.439488	-40	-42.6616	14.5493	12.7917	114.026	-0.557919	-0.333874
	trial 9	3.56316	65.6732	20	3.37152	-2.03688	-97.1911	-63.265	0	25.7113	115.208	-0.560283	-0.322839
	trial 10	6.02155	82.9193	150	2.04	-0.199798	-109.382	-52.8547	14.002	0.0615652	166.335	-0.560283	-0.302892
Rec13	trial 1	11.2786	67.3409	149.022	2.03861	-2.06703	-117.608	-40	18.4856	0.172385	104.732	-0.576612	-0.374443
	trial 2	9.72576	81.1733	60.4702	5	-1.52862	-97.0522	-53.5695	18.6087	8.30935	199.231	-0.559026	-0.372409
	trial 3	13.7506	29.4277	135.733	1.58962	-1.33943	-77.9568	-68.2613	22.0247	8.98691	190.815	-0.598546	-0.309645
	trial 4	12.7242	61.696	85.1448	2.7416	-1.75419	-78.687	-51.3527	10.6198	5.56487	141.111	-0.564725	-0.371226
	trial 5	4.7626	78.707	20.4782	5	-2.61001	-74.8017	-48.9321	8.60139	9.56696	102.069	-0.565759	-0.355085
	trial 6	8.17367	86.6745	42.3007	4.50935	-0.995219	-73.7112	-46.0718	15.5583	4.83277	169.106	-0.566255	-0.360457
	trial 7	9.66524	74.6117	133.832	1.25036	-1.49885	-95.4068	-86.4921	24.3	0.972775	193	-0.573973	-0.399244
	trial 8	5.19777	83.5866	21.5481	1.34075	-1.35215	-86.653	-82.1995	15.8263	34.2681	161.932	-0.565682	-0.404733
	trial 9	8.47217	123.736	99.4064	1.51471	-1.59323	-117.701	-65.0869	5.59106	15.6663	168.066	-0.595887	-0.374381
	trial 10	10.641	70.2551	106.48	2.23007	-2.99385	-93.6638	-83.1169	10.9985	22.6654	199.545	-0.604628	-0.351428

## Sheet: PSO
		tau_m	tau_w	tau_t	b	c	Vr	EL	alpha	bet	R	Gamma Fitting	Gamma Validation
Rec1	trial 1	6.32437	119.706	45.7072	1.86002	-1.68185	-94.9956	-80.869	7.70665	0.604758	159.069	-0.502223	-0.321133
	trial 2	7.066	118.802	148.616	3.12961	-2.67904	-91.1416	-44.875	23.9025	15.6335	198.122	-0.474097	-0.360566
	trial 3	4.78128	100.546	110.723	3.70363	-2.46629	-111.272	-74.8936	17.4635	3.3821	172.05	-0.472001	-0.285924
	trial 4	7.81955	63.0928	135.842	3.26316	-1.22188	-66.3067	-54.6999	1.83192	11.7625	186.038	-0.485821	-0.232174
	trial 5	7.13649	107.64	57.0101	0.875126	-0.846685	-81.0233	-77.5372	11.7724	15.1139	179.767	-0.540641	-0.38613
	trial 6	5.96362	52.1595	140.712	3.99914	-1.79982	-54.2092	-56.9929	20.582	3.00807	153.88	-0.50931	-0.215488
	trial 7	5.07132	116.262	46.5571	1.39256	-1.96639	-42.0387	-84.4078	9.49314	32.4466	159.197	-0.568518	-0.366959
	trial 8	6.92272	109.75	130.464	2.0828	-2.07176	-65.1233	-79.1742	17.5301	4.76904	190.639	-0.49797	-0.348323
	trial 9	9.79265	106.031	113.651	1.30465	-2.44957	-108.594	-89.6064	1.77652	19.5469	163.46	-0.562127	-0.342805
	trial 10	9.97264	103.967	135.881	1.46821	-1.97996	-107.565	-85.7089	19.1813	0.0162885	189.773	-0.522057	-0.312524
Rec2	trial 1	6.72641	46.5093	40.836	3.11932	-1.21227	-72.8536	-59.2733	19.2251	7.9649	152.119	-0.461791	-0.265424
	trial 2	10.1802	41.6458	142.739	2.39407	-2.89939	-94.3458	-68.2616	4.19078	13.9667	145.93	-0.507955	-0.327896
	trial 3	6.00385	85.7413	62.7059	1.3721	-2.98048	-40.0957	-65.202	1.10472	29.9821	97.5485	-0.510308	-0.401138
	trial 4	6.45508	82.9418	33.4767	4.93173	-2.60787	-65.8185	-62.0604	4.2379	17.0785	143.259	-0.471504	-0.290906
	trial 5	10.4875	101.754	149.631	1.12885	-1.50522	-97.8427	-88.0424	16.3205	0.192133	191.504	-0.523375	-0.404304
	trial 6	6.91365	121.95	146.071	1.44411	-1.14783	-60.322	-75.2541	3.5713	7.37171	181.167	-0.477507	-0.370308
	trial 7	7.20829	38.37	34.9553	1.91695	-0.408387	-40	-67.9456	12.4817	22.5461	197.517	-0.466585	-0.271691
	trial 8	8.86024	60.3884	99.8272	4.98949	-2.46967	-40.076	-47.3694	0.609655	20.7504	164.22	-0.458649	-0.285526
	trial 9	7.69984	135.676	25.0631	1.09208	-0.714815	-49.3188	-85.7392	5.6182	34.7937	193.854	-0.484423	-0.365681
	trial 10	9.22278	73.6685	143.473	3.42057	-2.97976	-112.399	-78.1332	29.4855	1.57014	185.254	-0.478242	-0.274794
Rec3	trial 1	6.94303	149.886	75.0378	0.00502742	0.148871	-41.2174	-65.2495	11.4393	1.84495	159.493	-0.466788	-0.309964
	trial 2	9.65878	75.6855	136.345	1.94419	-0.47537	-80.2942	-48.2112	15.9866	6.69068	172.803	-0.488344	-0.275274
	trial 3	13.3151	81.2902	143.956	4.31425	-2.89847	-88.7233	-65.4873	10.3371	7.79443	192.925	-0.511248	-0.261904
	trial 4	5.99031	36.9191	20.2629	2.04971	-0.671983	-40.3601	-51.7498	20.0568	16.0512	125.644	-0.485035	-0.262949
	trial 5	8.92202	82.9535	66.3515	4.97858	-2.03535	-79.6517	-48.6688	18.7647	3.01023	154.754	-0.4977	-0.323856
	trial 6	7.90288	127.478	139.107	4.42103	-2.49976	-54.1689	-65.9615	5.45283	4.76079	193.16	-0.475214	-0.332083
	trial 7	9.13699	90.1536	134.912	3.05139	-0.259443	-40.5837	-43.373	8.49766	1.0729	179.559	-0.468736	-0.331549
	trial 8	5.30121	51.221	21.0671	3.34373	-2.75441	-118.582	-119.918	6.608	37.4383	198.66	-0.47667	-0.304204
	trial 9	9.93637	100.183	59.05	0.332756	0.727124	-53.6341	-40	32.1323	0.65961	188.707	-0.469767	-0.277913
	trial 10	5.22331	74.1825	20	4.97493	-2.99998	-120	-40.063	13.9163	38.993	77.7308	-0.46403	-0.319969
Rec4	trial 1	9.44813	104.643	105.476	3.62386	-2.96503	-118.126	-69.6812	23.2202	0.269355	195.489	-0.535737	-0.364275
	trial 2	4.63429	149.575	43.7343	3.63101	-2.96369	-66.3903	-61.878	0.0556572	16.224	115.798	-0.513155	-0.31431
	trial 3	7.649	70.5001	78.9046	1.16546	-2.60137	-66.1987	-110.903	13.3035	22.8432	179.164	-0.555474	-0.362151
	trial 4	3.98773	114.608	32.4438	2.7869	-2.99992	-69.4333	-54.694	4.86672	21.5294	97.1285	-0.510552	-0.428555
	trial 5	12.2062	74.4243	138.178	0.745352	-1.0114	-99.0559	-85.9815	11.7729	8.81476	199.939	-0.557045	-0.338193
	trial 6	5.38617	139.197	54.9867	3.17879	-2.91926	-118.286	-79.005	0.978799	38.8488	172.179	-0.573443	-0.361595
	trial 7	9.83943	89.7656	123.112	2.53146	-2.13221	-58.4015	-60.0376	23.5028	2.54715	177.453	-0.533905	-0.354051
	trial 8	4.72816	103.006	44.4933	1.0255	-1.82911	-65.898	-109.048	15.7639	24.6336	187.755	-0.540225	-0.387148
	trial 9	6.13113	127.81	53.4448	2.49307	-1.91156	-104.518	-54.3801	8.7653	9.16841	132.91	-0.549248	-0.361595
	trial 10	7.65928	142.78	112.891	2.20872	-1.90559	-113.255	-40.1044	1.20509	10.9211	108.706	-0.519537	-0.358948
Rec5	trial 1	14.1312	74.3342	133.345	4.06783	-2.94128	-100.031	-52.9224	14.5867	4.38413	152.676	-0.538614	-0.250229
	trial 2	8.71882	143.379	149.374	4.99177	-2.79813	-55.4292	-52.5301	15.9154	0.490711	188.824	-0.527518	-0.316837
	trial 3	13.6956	63.5232	127.964	4.95282	-1.15684	-40.0388	-40.1581	25.3949	4.30941	200	-0.491948	-0.305144
	trial 4	13.4826	109.908	149.078	4.90879	-2.99199	-113.249	-50.9954	0.498667	16.935	194.275	-0.503246	-0.24257
	trial 5	9.82895	134.632	149.908	3.12249	-3	-66.4605	-43.3146	0.150334	27.8757	180.339	-0.482166	-0.276279
	trial 6	8.56023	78.9631	72.3045	2.57693	-2.99781	-78.9481	-87.7547	8.78569	17.5796	183.456	-0.522619	-0.303007
	trial 7	8.45372	133.77	107.372	3.66344	-2.72673	-67.2474	-45.8625	8.72372	1.28051	128.093	-0.511901	-0.361294
	trial 8	11.6523	109.251	138.563	4.30553	-1.34576	-85.2668	-46.0715	25.8594	1.89242	199.54	-0.5187	-0.320614
	trial 9	7.21568	39.0971	39.2537	1.95894	-1.27835	-60.978	-83.9289	13.7689	8.39621	178.363	-0.480548	-0.35572
	trial 10	5.78789	68.2005	23.4829	4.14851	-1.85866	-67.0663	-61.8969	10.7595	13.2946	144.698	-0.469967	-0.339736
Rec6	trial 1	7.38421	69.8453	145.881	4.3023	-2.31539	-72.2738	-61.7535	24.6368	7.40015	199.758	-0.490098	-0.29535
	trial 2	6.26737	97.9171	25.898	3.58942	-0.708019	-103.712	-64.0211	10.5303	14.1118	199.816	-0.525491	-0.387144
	trial 3	11.7029	28.4133	49.9132	2.68342	-1.27921	-108.797	-59.6874	39.9431	10.7866	172.625	-0.530365	-0.348705
	trial 4	3.80489	34.7049	20.1259	2.37074	-2.19313	-47.0492	-87.8013	4.09036	39.8122	134.025	-0.519663	-0.378929
	trial 5	7.24156	65.8396	50.1577	2.57954	-0.975897	-60.7224	-41.2934	13.6734	0.712697	115.066	-0.508481	-0.405402
	trial 6	8.26914	78.6492	94.0168	4.75405	-2.56977	-79.7946	-63.8003	29.3954	0.11241	178.659	-0.51653	-0.345395
	trial 7	5.35471	55.9049	45.9001	4.71635	-2.99994	-69.6435	-74.8931	19.4481	8.52292	161.964	-0.537825	-0.348637
	trial 8	5.09121	51.5498	41.3381	4.03074	-2.74643	-99.3102	-91.9307	10.1858	17.0615	184.467	-0.527178	-0.364907
	trial 9	7.79743	68.8504	65.8059	4.76213	-2.99458	-67.4877	-58.0479	12.0667	3.12396	141.44	-0.527397	-0.348574
	trial 10	5.5346	64.0913	65.0366	1.95394	-0.793586	-116.32	-62.9462	14.2544	4.99621	157.105	-0.519046	-0.345455
Rec7	trial 1	6.98407	93.6191	144.716	4.58662	-1.65291	-98.7924	-54.2106	23.3498	1.04651	182.643	-0.526552	-0.380023
	trial 2	7.64577	111.388	32.8059	3.8606	-0.491558	-66.2342	-50.6874	10.9628	18.859	198.816	-0.53844	-0.37808
	trial 3	10.6261	64.7345	128.929	4.29958	-1.66905	-56.4608	-40.3959	17.7563	3.77704	147.815	-0.530425	-0.343075
	trial 4	5.63165	112.364	88.0084	5	-2.52557	-116.941	-74.3066	7.61915	5.47762	187.039	-0.527391	-0.367349
	trial 5	9.65326	63.7994	51.3602	4.15887	-2.30785	-120	-73.5778	8.39741	21.6764	200	-0.527391	-0.383966
	trial 6	4.0873	106.801	21.3553	4.88376	-1.97592	-50.8431	-60.9004	2.31243	15.4294	135.861	-0.533405	-0.41264
	trial 7	10.8051	70.0162	112.971	5	-3	-69.6178	-44.6183	22.0109	0	131.403	-0.546865	-0.36162
	trial 8	4.9149	83.3429	20	4.96253	-2.59388	-92.0276	-55.6837	9.24022	35.1624	112.581	-0.527173	-0.431325
	trial 9	6.07413	123.756	148.847	2.05308	-0.484628	-106.79	-57.3141	13.8131	8.53315	199.466	-0.502757	-0.386246
	trial 10	8.78655	93.5626	89.7959	2.90726	-0.343643	-119.875	-51.4495	36.8832	0.0668309	197.454	-0.537821	-0.439365
Rec8	trial 1	11.8187	54.2573	88.955	3.40083	-0.351422	-40.0507	-40.555	29.5817	3.52408	194.335	-0.522545	-0.369676
	trial 2	13.5345	54.4054	133.391	3.30732	-1.98642	-92.508	-56.4571	22.9023	7.32105	180.323	-0.559753	-0.317869
	trial 3	13.0927	84.2321	117.577	4.20378	-1.17297	-64.937	-40.0179	25.1261	1.06181	179.933	-0.527769	-0.443963
	trial 4	14.898	149.308	84.8113	0.111039	0.124112	-46.9075	-47.5734	22.2969	0.4999	199.507	-0.502635	-0.39109
	trial 5	7.56949	50.519	20.0082	3.08521	-0.903871	-52.592	-64.3105	23.1448	20.0886	185.515	-0.508956	-0.368175
	trial 6	5.96459	137.32	52.4139	1.38243	-1.09225	-58.2539	-90.0751	3.59671	14.5644	189.588	-0.531476	-0.375936
	trial 7	10.7791	95.4873	112.028	4.66505	-2.34872	-62.0383	-43.191	7.10048	7.46182	144.758	-0.518462	-0.293236
	trial 8	9.01619	78.4123	109.528	4.72274	-2.9761	-72.3023	-72.756	31.9056	0.00361158	199.985	-0.54286	-0.361615
	trial 9	12.0918	46.3675	136.335	3.93007	-2.28909	-86.1031	-62.6705	31.91	2.40071	191.687	-0.530424	-0.327542
	trial 10	9.5464	72.0886	149.935	3.686	-1.70542	-48.077	-46.9917	14.3557	4.00967	153.463	-0.529373	-0.303785
Rec9	trial 1	10.5544	74.1655	137.388	1.90965	-1.69736	-104.683	-63.5855	22.7165	0.0454294	163.519	-0.539819	-0.447317
	trial 2	8.18683	77.7784	26.6223	4.73821	-1.24864	-64.3166	-40.0269	4.41865	29.8973	132.236	-0.511709	-0.318888
	trial 3	8.57946	65.3449	71.6699	1.68282	-2.9998	-90.4871	-97.9834	3.06265	30.7794	163.987	-0.535102	-0.378885
	trial 4	8.92076	78.8933	64.8327	4.32125	-2.16908	-95.3313	-52.9026	22.075	1.17397	151.554	-0.498374	-0.346073
	trial 5	4.83532	119.955	46.4737	2.75041	-2.9715	-109.646	-91.4229	3.88185	39.7169	176.969	-0.496372	-0.353747
	trial 6	7.78996	119.898	21.8214	4.22041	-0.496514	-50.0887	-40.0501	18.1022	4.04106	159.695	-0.505602	-0.374962
	trial 7	10.5202	55.445	56.8957	2.86137	-1.87341	-94.9062	-69.1842	11.3339	17.5092	181.824	-0.519634	-0.346073
	trial 8	9.03201	133.709	131.187	4.51504	-2.82872	-60.1107	-57.9937	9.82773	5.24893	168.64	-0.512651	-0.288193
	trial 9	7.36408	79.6383	138.695	2.17879	-1.14147	-72.2368	-47.0666	21.4857	1.06294	142.257	-0.505361	-0.371004
	trial 10	4.03292	71.4591	20.9897	1.57699	-2.4381	-113.519	-104.266	19.6232	9.46334	154.064	-0.529672	-0.447444
Rec10	trial 1	9.27358	130.335	149.998	2.96123	-1.7295	-86.3265	-56.3145	16.4074	0.995477	190.769	-0.568293	-0.326295
	trial 2	3.80358	74.9836	20.1249	1.9977	-1.82454	-102.332	-100.577	17.231	38.6385	179.993	-0.58424	-0.395984
	trial 3	9.72341	73.1968	121.714	3.18814	-2.96537	-110.052	-51.1483	25.9306	2.26138	144.997	-0.581071	-0.400396
	trial 4	8.99097	136.547	81.0194	4.79244	-2.99385	-106.61	-55.9404	20.6423	5.56533	193.83	-0.527615	-0.303615
	trial 5	8.3979	88.5209	67.0386	2.75247	-1.85622	-91.2989	-40.2468	12.4301	3.15868	109.493	-0.565774	-0.365511
	trial 6	8.57918	119.769	20.1119	0.730451	0.104834	-85.7967	-44.1895	17.6759	16.0809	163.55	-0.599262	-0.316761
	trial 7	3.10651	81.4331	20.0859	3.42136	-2.97712	-117.274	-114.073	18.2461	6.902	189.405	-0.554989	-0.366955
	trial 8	9.38704	86.0427	71.853	2.75693	-1.49081	-81.8192	-60.8453	22.7086	0.00407794	185.105	-0.587187	-0.348925
	trial 9	9.50523	87.4048	64.9665	2.12292	-0.699769	-88.0066	-54.7536	10.829	16.2905	199.557	-0.575552	-0.348925
	trial 10	3.38704	119.329	30.9261	4.23492	-2.8143	-90.3476	-79.9848	6.19692	20.9726	168.031	-0.555632	-0.34622
Rec11	trial 1	8.12752	73.3743	149.771	3.21976	-2.06482	-80.4653	-70.4729	7.96303	8.75024	192.684	-0.533856	-0.314258
	trial 2	9.08932	93.423	48.0023	1.33093	-0.00539188	-109.886	-44.7323	7.5103	16.7621	161.497	-0.54428	-0.361411
	trial 3	8.81832	71.4907	45.0719	5	-1.65539	-81.7159	-53.8938	23.7413	0.975986	173.793	-0.557529	-0.364451
	trial 4	10.4477	104.918	119.684	4.8353	-1.53847	-109.407	-51.8083	28.351	0.000259711	199.686	-0.535767	-0.320714
	trial 5	8.34214	93.109	99.0423	4.98255	-1.19512	-112.614	-42.6457	39.6134	0.000114754	171.724	-0.514648	-0.332457
	trial 6	10.9495	34.6593	95.6761	2.30153	-2.57923	-91.3971	-85.8956	25.0013	18.2681	196.84	-0.534654	-0.338169
	trial 7	11.9692	26.2517	53.5689	1.63997	-1.05067	-72.7556	-64.2076	33.5086	14.4602	166.726	-0.536956	-0.309027
	trial 8	6.67831	70.7379	33.2664	4.62987	-2.31034	-113.761	-64.62	20.1436	6.10021	160.519	-0.545712	-0.367534
	trial 9	7.59071	77.5259	149.548	3.86396	-1.69579	-68.4209	-69.6225	9.47056	2.60435	200	-0.52247	-0.30476
	trial 10	6.62572	113.43	83.8515	4.27281	-2.99365	-120	-79.0311	9.61634	9.45324	189.725	-0.540516	-0.338362
Rec12	trial 1	6.52601	90.059	20.1643	1.59972	0.16827	-62.0005	-54.9305	0.52698	29.6789	198.143	-0.556638	-0.337512
	trial 2	5.58363	54.9743	20.5176	3.94462	-2.11091	-113.274	-93.3178	18.1127	12.8404	198.628	-0.545281	-0.352185
	trial 3	5.56967	105.303	149.497	4.2486	-2.20428	-62.9259	-40.0403	9.83431	0.00180968	103.058	-0.541348	-0.261178
	trial 4	6.48192	53.9246	21.2401	3.57475	-1.50928	-116.666	-40.7576	29.41	0.859855	99.8706	-0.550071	-0.36522
	trial 5	6.95541	118.849	68.0752	0.011411	-0.402227	-40	-96.3546	3.16359	21.3364	158.767	-0.495176	-0.27882
	trial 6	13.8401	55.462	105.684	4.95868	-2.79483	-70.2737	-40	27.4216	0.957231	131.399	-0.535188	-0.352453
	trial 7	8.66814	71.4628	83.7214	3.93915	-1.07887	-48.086	-45.8563	16.6259	0.0906131	157.004	-0.528112	-0.325637
	trial 8	7.51207	54.5925	28.7315	3.31434	-1.30403	-97.3741	-69.2397	6.95866	27.3072	188.615	-0.539142	-0.396203
	trial 9	7.43844	73.4501	132.053	1.25445	-0.41713	-55.7538	-61.8944	0.170173	8.37469	173.418	-0.496319	-0.301371
	trial 10	6.75961	31.5483	71.9195	1.04045	0.182666	-66.0498	-58.1728	37.9164	6.65456	192.65	-0.554034	-0.346401
Rec13	trial 1	12.0955	138.832	138.212	1.26448	-1.11863	-116.763	-57.3425	17.6082	0.149359	184.043	-0.595887	-0.363678
	trial 2	8.97854	56.8691	102.461	3.58555	-1.4815	-73.571	-57.1886	27.2128	1.09017	177.039	-0.529373	-0.352764
	trial 3	8.11716	76.9204	40.6169	2.33424	-1.37799	-55.4646	-64.6817	17.5357	14.5511	185.703	-0.566584	-0.379933
	trial 4	8.56862	86.9894	146.398	2.40366	-2.85763	-115.801	-82.9787	26.5724	0.777604	195.849	-0.541417	-0.414894
	trial 5	9.40603	70.0044	127.394	2.14477	-2.10231	-103.349	-49.3759	21.5401	0	127.808	-0.559499	-0.373453
	trial 6	9.2137	132.572	31.7389	0.913487	-0.320287	-58.0992	-40.7049	6.28456	23.3074	130.637	-0.506344	-0.338741
	trial 7	6.91443	82.6627	29.3932	4.50657	-1.24084	-78.3375	-50.9465	13.0804	8.52064	161.319	-0.562674	-0.346472
	trial 8	11.1423	77.0971	113.905	3.24126	-2.74047	-109.316	-54.7244	18.2304	7.99163	169.185	-0.55725	-0.346326
	trial 9	10.804	95.6919	119.932	1.13883	-0.232812	-117.859	-40.1192	21.5345	11.2275	196.494	-0.559397	-0.3239
	trial 10	11.6601	75.4395	104.506	3.04081	-1.69241	-58.7718	-52.5521	25.5708	3.4	188.472	-0.55725	-0.366997
