# Supplementary material for: Parameter Estimation of Two Spiking Neuron Models With Meta-Heuristic Optimization Algorithms
Source: Front Neuroinform. 2022 Feb 16;16:771730. doi: 10.3389/fninf.2022.771730 (PMC8888432; doi:10.3389/fninf.2022.771730)
Supplement: Supplementary Data Sheet 2 — Excel workbook of the aEIF model's problem 2 results. [file Table_2.XLSX]

## Sheet: GA
	tau_m	tau_w	tau_t	b	c	Vr	EL	alpha	bet	R	gamma fit 1	gamma fit 2	gamma fit 3	gamma fit 4	gamma fit 5	gamma fit 6	gamma fit 7	gamma fit 8	gamma fit 9	gamma fit 10	gamma fit 11	gamma fit 12	gamma fit 13	gamma validation 1	gamma validation 2	gamma validation 3	gamma validation 4	gamma validation 5	gamma validation 6	gamma validation 7	gamma validation 8	gamma validation 9	gamma validation 10	gamma validation 11	gamma validation 12	gamma validation 13	mean gamma Fit	mean gamma validation
trial 1	10.5603	32.5553	135.977	1.457	-0.783807	-92.8416	-53.9126	24.1846	8.15775	158.235	-0.415215	-0.445102	-0.453354	-0.450893	-0.446072	-0.470179	-0.532477	-0.54286	-0.490941	-0.496177	-0.550423	-0.496176	-0.501325	-0.313079	-0.253031	-0.267054	-0.28716	-0.214451	-0.280824	-0.276088	-0.276082	-0.27609	-0.30545	-0.300472	-0.305362	-0.287167	-0.483938	-0.280178
trial 2	9.48312	30.1861	119.592	0.858568	0.0876078	-117.615	-49.3832	26.929	8.47646	173.862	-0.402502	-0.421227	-0.450188	-0.437421	-0.422539	-0.476732	-0.466592	-0.496991	-0.466592	-0.491976	-0.524736	-0.471885	-0.496992	-0.376497	-0.414252	-0.363986	-0.379889	-0.358193	-0.407599	-0.431849	-0.370569	-0.355257	-0.382959	-0.377051	-0.367665	-0.379895	-0.463567	-0.381974
trial 3	9.94161	132.84	51.9202	0.0690441	0.382393	-55.4517	-44.1651	8.28081	14.7844	161.164	-0.443173	-0.403633	-0.401608	-0.473682	-0.4967	-0.444307	-0.4897	-0.498779	-0.516941	-0.557211	-0.487405	-0.47612	-0.516942	-0.3237	-0.314894	-0.32626	-0.354371	-0.321469	-0.351111	-0.346008	-0.346001	-0.373043	-0.330193	-0.365252	-0.383812	-0.407794	-0.4774	-0.349531
trial 4	7.96691	56.1068	84.4346	1.92323	-0.456929	-98.0259	-49.3868	18.7242	8.99285	165.585	-0.426112	-0.423804	-0.442439	-0.440062	-0.425089	-0.459155	-0.520243	-0.510059	-0.479513	-0.484726	-0.507472	-0.484724	-0.51006	-0.363565	-0.338915	-0.33618	-0.323092	-0.300947	-0.348516	-0.387708	-0.298435	-0.313321	-0.340511	-0.320714	-0.340414	-0.337779	-0.470266	-0.334623
trial 5	5.79421	33.854	24.7448	1.28411	-0.251941	-60.3781	-72.9326	11.0628	12.6032	180.232	-0.420241	-0.451072	-0.448564	-0.467989	-0.484605	-0.487558	-0.508957	-0.498254	-0.466149	-0.461209	-0.516925	-0.503618	-0.487553	-0.328505	-0.300258	-0.297596	-0.382704	-0.34246	-0.378929	-0.389117	-0.33948	-0.372574	-0.369538	-0.331127	-0.336633	-0.333816	-0.47713	-0.346364
trial 6	4.90769	48.8077	32.2526	2.14742	-1.08121	-59.5008	-56.8049	12.4038	5.17082	122.053	-0.461786	-0.459225	-0.456687	-0.454163	-0.470818	-0.505883	-0.49523	-0.473934	-0.45264	-0.458393	-0.513817	-0.479489	-0.473935	-0.355249	-0.294332	-0.291745	-0.343598	-0.352367	-0.371806	-0.365635	-0.333062	-0.365636	-0.314214	-0.340877	-0.330297	-0.327559	-0.473538	-0.337414
trial 7	7.63172	92.4428	72.6626	4.87567	-2.49095	-72.1195	-56.8466	1.8031	13.609	160.078	-0.441851	-0.439487	-0.416426	-0.424494	-0.420014	-0.463886	-0.504218	-0.484048	-0.463879	-0.479164	-0.481593	-0.459169	-0.473964	-0.297913	-0.302896	-0.300435	-0.36102	-0.325219	-0.342548	-0.381244	-0.307903	-0.322579	-0.334751	-0.344037	-0.32008	-0.346553	-0.457861	-0.329783
trial 8	6.7932	109.996	97.8271	3.0714	-1.31624	-84.444	-69.7768	11.9838	0.369598	188.238	-0.455033	-0.463058	-0.429367	-0.4996	-0.453349	-0.476732	-0.517258	-0.486857	-0.466592	-0.471887	-0.524736	-0.471885	-0.496992	-0.351533	-0.311115	-0.308559	-0.355468	-0.348888	-0.397146	-0.435968	-0.346048	-0.376027	-0.373216	-0.367534	-0.358243	-0.355475	-0.47795	-0.360401
trial 9	8.00959	117.474	128.191	4.79327	-2.06609	-67.7095	-62.3359	13.3945	1.15673	191.257	-0.45779	-0.434314	-0.431976	-0.450477	-0.414768	-0.479519	-0.51006	-0.489695	-0.469331	-0.474633	-0.507472	-0.484724	-0.479513	-0.360449	-0.381485	-0.363399	-0.349478	-0.328039	-0.390429	-0.428768	-0.340132	-0.34014	-0.366951	-0.361411	-0.322839	-0.364061	-0.468021	-0.361352
trial 10	8.6777	141.671	68.9808	1.12131	-0.527092	-57.982	-61.5646	4.03642	5.43188	161.144	-0.454194	-0.406735	-0.440816	-0.492584	-0.443413	-0.463623	-0.498867	-0.498866	-0.48124	-0.476834	-0.505366	-0.468085	-0.542934	-0.337385	-0.328747	-0.340027	-0.354371	-0.335066	-0.337427	-0.440623	-0.400067	-0.359526	-0.410783	-0.405065	-0.397246	-0.394441	-0.474889	-0.372367
trial 11	11.6959	39.1783	85.6555	4.11051	-2.89438	-74.8816	-68.1249	14.6657	9.76874	180.682	-0.434021	-0.421227	-0.408547	-0.416695	-0.453349	-0.486865	-0.507125	-0.486857	-0.466592	-0.471887	-0.494471	-0.512063	-0.486858	-0.218441	-0.206028	-0.204131	-0.274085	-0.29738	-0.316097	-0.407005	-0.310812	-0.342882	-0.356061	-0.366016	-0.34007	-0.384692	-0.46512	-0.309515
trial 12	10.3625	55.2188	42.3917	3.38096	-0.807205	-53.774	-46.1017	21.9091	8.77656	169.483	-0.388718	-0.418419	-0.468977	-0.466462	-0.430264	-0.454331	-0.495453	-0.505735	-0.474889	-0.459824	-0.492911	-0.439441	-0.485171	-0.364197	-0.386176	-0.351497	-0.398415	-0.345849	-0.411189	-0.420146	-0.373842	-0.373849	-0.386303	-0.365205	-0.324923	-0.367983	-0.460046	-0.374583
trial 13	6.46279	103.36	93.4114	3.35763	-2.15411	-73.4878	-71.9942	1.02907	7.44194	169.437	-0.400127	-0.398074	-0.415143	-0.432055	-0.45607	-0.486724	-0.477393	-0.468069	-0.458748	-0.463588	-0.502958	-0.482082	-0.468071	-0.345524	-0.307122	-0.319224	-0.321135	-0.285627	-0.287764	-0.368851	-0.311795	-0.326066	-0.323703	-0.33284	-0.323594	-0.335224	-0.454546	-0.32219
trial 14	5.96448	47.595	97.0168	1.85273	-1.00564	-44.1855	-59.4082	13.3389	3.05731	134.973	-0.448217	-0.445691	-0.443189	-0.47393	-0.468737	-0.504402	-0.51521	-0.504397	-0.450336	-0.456218	-0.512476	-0.445506	-0.471961	-0.286302	-0.241501	-0.222806	-0.308574	-0.2677	-0.302733	-0.313778	-0.297616	-0.313779	-0.279178	-0.274525	-0.263051	-0.292659	-0.472328	-0.281862
trial 15	6.9472	91.6243	31.9509	4.06195	-1.25705	-91.812	-49.1581	13.5334	12.747	145.775	-0.409596	-0.439826	-0.426624	-0.435004	-0.430296	-0.486344	-0.507314	-0.507313	-0.486338	-0.470895	-0.525559	-0.491679	-0.47585	-0.383259	-0.341663	-0.338817	-0.417216	-0.333317	-0.39906	-0.423816	-0.346066	-0.346073	-0.358824	-0.368407	-0.327862	-0.371226	-0.468664	-0.365816
trial 16	9.53724	21.3157	118.486	1.26818	0.104284	-60.0995	-50.2744	5.22863	4.49624	187.545	-0.403082	-0.411172	-0.408979	-0.437277	-0.452875	-0.436022	-0.48572	-0.485719	-0.455897	-0.471017	-0.50308	-0.461159	-0.495661	-0.275561	-0.280306	-0.262667	-0.29633	-0.318717	-0.336373	-0.346054	-0.30109	-0.33107	-0.29881	-0.323486	-0.298707	-0.296338	-0.454435	-0.305039
trial 17	4.6627	118.938	53.1964	2.36539	-2.59952	-77.544	-74.0051	2.56974	13.2317	127.473	-0.431464	-0.447622	-0.445453	-0.479532	-0.42106	-0.495043	-0.503922	-0.495032	-0.46837	-0.499317	-0.475045	-0.464032	-0.51281	-0.362429	-0.368058	-0.379417	-0.379316	-0.345926	-0.362468	-0.454278	-0.398754	-0.384883	-0.368404	-0.376713	-0.382091	-0.406738	-0.472208	-0.382267
trial 18	4.89911	78.7885	39.998	2.41926	-2.29443	-82.5033	-99.1405	11.7176	3.58332	179.475	-0.399652	-0.442953	-0.458855	-0.465631	-0.452328	-0.48125	-0.490054	-0.490052	-0.498867	-0.468087	-0.522927	-0.476832	-0.507681	-0.416297	-0.422456	-0.378373	-0.378188	-0.33244	-0.348365	-0.43732	-0.343312	-0.370179	-0.327621	-0.375665	-0.380891	-0.364929	-0.473474	-0.37508
trial 19	6.37602	102.331	101.431	2.78719	-0.807455	-103.539	-66.0873	14.5548	0.0619929	191.599	-0.388718	-0.418419	-0.458409	-0.466462	-0.451111	-0.495459	-0.516018	-0.48517	-0.454324	-0.459824	-0.503147	-0.480204	-0.495453	-0.366727	-0.29571	-0.308559	-0.340683	-0.379059	-0.381952	-0.450953	-0.346048	-0.405998	-0.358335	-0.396899	-0.358243	-0.355475	-0.467132	-0.364972
trial 20	6.32499	73.2849	64.5638	4.2659	-2.90244	-93.2993	-77.4972	23.5257	2.43038	176.227	-0.393661	-0.434375	-0.442679	-0.461519	-0.4566	-0.50133	-0.522093	-0.470172	-0.459788	-0.485886	-0.4884	-0.475594	-0.470173	-0.326156	-0.28304	-0.264459	-0.362289	-0.291778	-0.342204	-0.320821	-0.305028	-0.320822	-0.286947	-0.297706	-0.286854	-0.300046	-0.466328	-0.306781
trial 21	9.44126	55.8353	67.3839	3.8709	-1.25469	-44.9232	-47.62	11.7751	4.18912	156.655	-0.444785	-0.453035	-0.418719	-0.448144	-0.453841	-0.508713	-0.498374	-0.488041	-0.467376	-0.472792	-0.516383	-0.48303	-0.498375	-0.304388	-0.245654	-0.275274	-0.340555	-0.302003	-0.351741	-0.36162	-0.330517	-0.361622	-0.327951	-0.368407	-0.327862	-0.371226	-0.473201	-0.328371
trial 22	7.02967	64.0058	43.142	2.67105	-0.607736	-83.9638	-58.2761	15.6278	2.1076	176.894	-0.363672	-0.437087	-0.434692	-0.432309	-0.448805	-0.50431	-0.493869	-0.483432	-0.462561	-0.478428	-0.52247	-0.499109	-0.51474	-0.351533	-0.29571	-0.293261	-0.385037	-0.363974	-0.412339	-0.435968	-0.331062	-0.376027	-0.358335	-0.367534	-0.388011	-0.370259	-0.467345	-0.363773
trial 23	5.35291	70.9641	21.3813	3.47432	-1.89458	-88.106	-87.3931	12.991	21.0758	186.211	-0.413008	-0.431685	-0.439777	-0.427058	-0.432809	-0.476732	-0.476725	-0.476724	-0.476725	-0.471887	-0.494471	-0.471885	-0.476725	-0.381921	-0.326519	-0.339153	-0.399821	-0.318717	-0.412339	-0.420982	-0.376019	-0.346055	-0.358335	-0.396899	-0.358243	-0.385043	-0.458939	-0.370773
trial 24	12.7866	101.677	124.045	1.12714	-0.744756	-101.2	-69.3419	7.30785	7.20292	198.247	-0.454995	-0.433991	-0.441178	-0.522721	-0.471618	-0.437543	-0.483134	-0.483132	-0.474014	-0.523846	-0.44452	-0.433357	-0.501374	-0.34557	-0.350959	-0.249957	-0.335509	-0.315415	-0.34561	-0.340502	-0.354281	-0.299143	-0.365511	-0.292605	-0.406507	-0.376369	-0.469648	-0.336764
trial 25	5.26988	54.6657	47.9055	4.36711	-2.97718	-77.5006	-84.6562	14.7825	9.8877	173.897	-0.4286	-0.4262	-0.434776	-0.44326	-0.481617	-0.505883	-0.527173	-0.463286	-0.45264	-0.479491	-0.503219	-0.490039	-0.516526	-0.329222	-0.269414	-0.250794	-0.349882	-0.310578	-0.345395	-0.371535	-0.307898	-0.339721	-0.33703	-0.331604	-0.321155	-0.318528	-0.473285	-0.321751
trial 26	7.08242	94.9423	119.225	1.11248	-0.43195	-40.2515	-45.7121	8.68101	2.9293	124.107	-0.383439	-0.43167	-0.449441	-0.467043	-0.442537	-0.455363	-0.474868	-0.504135	-0.49438	-0.470179	-0.511371	-0.479851	-0.474868	-0.351367	-0.312465	-0.339465	-0.369352	-0.363362	-0.351403	-0.403884	-0.317107	-0.331578	-0.32915	-0.352542	-0.343412	-0.355085	-0.46455	-0.347706
trial 27	7.44272	84.5042	51.5353	3.26374	-0.83238	-78.5195	-58.1329	4.97285	9.16103	182.639	-0.394434	-0.423804	-0.431976	-0.460891	-0.435409	-0.469337	-0.520243	-0.489695	-0.459148	-0.444355	-0.51761	-0.484724	-0.51006	-0.318315	-0.308335	-0.305811	-0.39649	-0.360853	-0.393763	-0.432342	-0.343069	-0.372832	-0.355286	-0.364451	-0.355192	-0.381818	-0.464745	-0.360658
trial 28	5.42239	59.7218	21.196	1.86836	-0.19365	-78.6171	-54.2932	2.74029	28.5232	158.123	-0.374505	-0.437087	-0.434692	-0.432309	-0.459386	-0.493874	-0.525176	-0.493868	-0.452126	-0.488769	-0.543247	-0.519792	-0.51474	-0.348543	-0.259149	-0.272676	-0.337538	-0.29923	-0.379881	-0.38928	-0.342976	-0.373849	-0.309693	-0.350094	-0.324923	-0.322326	-0.474582	-0.331551
trial 29	7.88824	99.4298	47.8672	1.89976	-1.48851	-68.4993	-74.4786	8.83029	30.4225	193.312	-0.445103	-0.370518	-0.350626	-0.492584	-0.461243	-0.48125	-0.498867	-0.472426	-0.48124	-0.54681	-0.479026	-0.485579	-0.525308	-0.397966	-0.416971	-0.400885	-0.412702	-0.343373	-0.38493	-0.405445	-0.392512	-0.366672	-0.338555	-0.359251	-0.351279	-0.361604	-0.468506	-0.379396
trial 30	10.4698	31.1005	110.628	2.18781	-0.834952	-49.3932	-62.6568	27.1055	6.40638	192.03	-0.439829	-0.414845	-0.423675	-0.443543	-0.427598	-0.496653	-0.518385	-0.529253	-0.464043	-0.480598	-0.515625	-0.459065	-0.48578	-0.311705	-0.266139	-0.263741	-0.317513	-0.259124	-0.345331	-0.322941	-0.33948	-0.35603	-0.336705	-0.331127	-0.320213	-0.301221	-0.469145	-0.313175
trial 31	8.33272	94.1305	144.012	2.24513	-1.84101	-109.912	-67.3333	13.901	1.40069	160.927	-0.371108	-0.429167	-0.436897	-0.464387	-0.440013	-0.443092	-0.501351	-0.511061	-0.472218	-0.496455	-0.518231	-0.496454	-0.511062	-0.366727	-0.326519	-0.323856	-0.325899	-0.318717	-0.290793	-0.376025	-0.30109	-0.33107	-0.343454	-0.323486	-0.388011	-0.340691	-0.468576	-0.335103
trial 32	7.05286	55.5404	104.163	3.26848	-1.84805	-80.3125	-72.4001	36.8997	2.22337	189.084	-0.434108	-0.409913	-0.40763	-0.405356	-0.432976	-0.520899	-0.499813	-0.489272	-0.45765	-0.473732	-0.497203	-0.463286	-0.478732	-0.269902	-0.258148	-0.239327	-0.340417	-0.283973	-0.335531	-0.378403	-0.281459	-0.329935	-0.311248	-0.306132	-0.279089	-0.324502	-0.459275	-0.302928
trial 33	7.18833	37.1139	59.5683	1.83213	-0.82473	-54.5153	-71.9437	17.2656	7.22545	178.613	-0.464725	-0.428939	-0.426538	-0.44607	-0.462894	-0.49826	-0.508957	-0.47685	-0.423341	-0.461209	-0.506273	-0.493015	-0.476851	-0.308656	-0.246512	-0.227488	-0.298316	-0.306119	-0.325348	-0.385489	-0.319833	-0.369078	-0.30094	-0.344064	-0.300859	-0.330663	-0.467225	-0.312567
trial 34	6.26282	52.367	24.1845	2.25772	-0.508608	-97.1609	-50.1556	25.031	6.62791	141.615	-0.417538	-0.4262	-0.412866	-0.421454	-0.449219	-0.495235	-0.484583	-0.484582	-0.463287	-0.49004	-0.513817	-0.521686	-0.516526	-0.384703	-0.324734	-0.338453	-0.420026	-0.349067	-0.417526	-0.426872	-0.378399	-0.410717	-0.391421	-0.385149	-0.359278	-0.388188	-0.469003	-0.382656
trial 35	8.29076	69.924	38.0322	2.59973	-0.463646	-115.376	-56.658	30.3346	4.64247	196.464	-0.400662	-0.418922	-0.457332	-0.465052	-0.430205	-0.482975	-0.512651	-0.51265	-0.492863	-0.5174	-0.549515	-0.517399	-0.53244	-0.373191	-0.379352	-0.329705	-0.421626	-0.370355	-0.434902	-0.397761	-0.412962	-0.367351	-0.379664	-0.358939	-0.364478	-0.34664	-0.483851	-0.379764
trial 36	6.95933	67.1809	38.1473	4.07875	-1.56212	-85.0572	-72.8002	8.13436	6.18423	197.488	-0.395177	-0.444558	-0.421694	-0.4705	-0.455522	-0.508481	-0.498486	-0.478508	-0.468521	-0.463805	-0.515876	-0.503412	-0.518463	-0.333399	-0.323625	-0.305811	-0.41117	-0.345876	-0.408845	-0.44722	-0.372825	-0.38771	-0.399611	-0.37903	-0.355192	-0.352459	-0.472539	-0.370982
trial 37	4.97841	79.807	24.542	4.21843	-1.78653	-99.7884	-59.6795	14.139	3.50212	143.1	-0.403082	-0.431677	-0.408979	-0.447439	-0.43273	-0.485727	-0.495661	-0.475778	-0.48572	-0.500584	-0.522877	-0.520294	-0.525485	-0.357378	-0.272762	-0.3154	-0.375494	-0.339982	-0.387144	-0.410578	-0.351904	-0.366579	-0.320184	-0.344037	-0.33465	-0.317605	-0.472003	-0.345669
trial 38	6.02674	38.0836	29.2694	2.0864	-1.23397	-41.7927	-50.9815	12.7429	3.78566	105.914	-0.417538	-0.448216	-0.456687	-0.44326	-0.460018	-0.484588	-0.484583	-0.463286	-0.431344	-0.447843	-0.492621	-0.46894	-0.45264	-0.30705	-0.277432	-0.309891	-0.380593	-0.338877	-0.359166	-0.404229	-0.352952	-0.370048	-0.333035	-0.344075	-0.33297	-0.363769	-0.457813	-0.344161
trial 39	6.97679	57.1696	140.734	2.02837	-0.561476	-83.9091	-45.1809	18.8456	0.847752	132.471	-0.392855	-0.412538	-0.421132	-0.429633	-0.457172	-0.492241	-0.513424	-0.502829	-0.471049	-0.476597	-0.531831	-0.518581	-0.534612	-0.35171	-0.325661	-0.322931	-0.325223	-0.348974	-0.351741	-0.392718	-0.299418	-0.346073	-0.327951	-0.32274	-0.296983	-0.309898	-0.473423	-0.332463
trial 40	11.6441	21.003	30.942	0.976286	0.105875	-102.841	-51.6405	21.3821	28.7591	178.238	-0.411794	-0.420583	-0.429284	-0.448909	-0.433065	-0.512072	-0.50131	-0.469039	-0.447526	-0.47471	-0.47724	-0.453396	-0.46904	-0.35211	-0.306383	-0.286432	-0.406503	-0.298347	-0.386288	-0.379737	-0.31248	-0.312486	-0.376603	-0.288207	-0.326489	-0.356832	-0.457536	-0.337607
trial 41	8.29442	75.726	145.01	2.25007	-0.772152	-109.632	-60.8576	20.8993	3.30746	196.039	-0.408463	-0.416444	-0.464785	-0.42211	-0.43768	-0.460555	-0.509786	-0.49009	-0.480243	-0.504768	-0.51707	-0.46571	-0.53933	-0.383871	-0.375026	-0.342376	-0.358028	-0.366413	-0.398664	-0.421771	-0.334383	-0.348955	-0.360861	-0.34118	-0.360763	-0.343662	-0.470541	-0.364304
trial 42	9.75576	71.2385	96.5061	2.04185	-2.20077	-106.582	-65.5094	5.16523	8.14604	134.529	-0.385741	-0.424094	-0.431926	-0.439676	-0.425226	-0.467748	-0.467741	-0.526551	-0.487345	-0.463096	-0.504447	-0.472813	-0.536354	-0.335936	-0.325661	-0.307045	-0.309891	-0.286346	-0.288649	-0.346071	-0.314968	-0.299426	-0.327951	-0.292295	-0.327862	-0.32523	-0.464058	-0.31441
trial 43	9.43881	76.4413	49.8191	3.62131	-0.184263	-94.347	-41.7466	18.4164	17.4278	199.973	-0.393661	-0.402197	-0.432003	-0.42964	-0.4566	-0.439027	-0.480557	-0.49094	-0.490941	-0.465305	-0.509074	-0.485885	-0.480557	-0.297913	-0.302896	-0.3154	-0.36102	-0.339982	-0.387144	-0.381244	-0.32257	-0.337246	-0.334751	-0.358414	-0.305511	-0.317605	-0.458184	-0.335515
trial 44	5.61957	116.517	129.391	2.60339	-2.9667	-65.0175	-77.706	7.88483	11.2096	150.381	-0.455507	-0.442363	-0.397476	-0.416426	-0.474792	-0.467382	-0.508707	-0.488041	-0.467376	-0.483032	-0.506096	-0.431828	-0.457043	-0.326156	-0.3318	-0.328994	-0.315601	-0.27588	-0.262116	-0.352393	-0.305028	-0.305036	-0.302617	-0.282256	-0.333874	-0.268921	-0.461236	-0.306975
trial 45	10.7832	43.6092	123.851	2.90188	-0.685987	-75.9513	-44.706	22.8062	9.867	191.394	-0.388718	-0.439653	-0.437273	-0.434903	-0.430264	-0.40292	-0.485171	-0.474888	-0.454324	-0.490396	-0.482675	-0.480204	-0.516018	-0.242899	-0.247174	-0.260257	-0.323092	-0.360853	-0.348516	-0.387708	-0.313313	-0.357954	-0.325736	-0.364451	-0.355192	-0.352459	-0.455185	-0.326123
trial 46	7.66851	48.224	133.749	2.92511	-1.63588	-42.6402	-48.8509	25.938	2.02806	130.754	-0.406476	-0.393175	-0.401911	-0.410551	-0.449219	-0.505883	-0.505878	-0.505877	-0.463287	-0.479491	-0.492621	-0.458391	-0.484583	-0.272593	-0.227204	-0.241783	-0.311507	-0.270354	-0.322215	-0.349351	-0.300495	-0.333069	-0.314214	-0.309027	-0.265644	-0.311514	-0.458257	-0.294536
trial 47	9.33012	45.2263	104.682	3.06816	-1.52336	-52.8202	-59.5345	9.71959	8.97922	172.52	-0.442483	-0.440006	-0.448564	-0.43511	-0.441184	-0.508961	-0.498255	-0.466148	-0.476851	-0.493016	-0.463665	-0.450605	-0.466149	-0.269902	-0.291441	-0.255848	-0.356339	-0.283973	-0.335531	-0.34609	-0.297616	-0.313779	-0.311248	-0.290329	-0.279089	-0.308581	-0.463923	-0.303059
trial 48	7.75335	49.0735	26.2193	2.8196	-0.805132	-117.747	-42.478	26.0347	16.5607	125.245	-0.400613	-0.420583	-0.396071	-0.426873	-0.443977	-0.490558	-0.512067	-0.490553	-0.490554	-0.47471	-0.520065	-0.506678	-0.501311	-0.354927	-0.328707	-0.325939	-0.451743	-0.367924	-0.434429	-0.443209	-0.411871	-0.380543	-0.393142	-0.340986	-0.361956	-0.389963	-0.467278	-0.383488
trial 49	8.67815	96.1747	135.124	4.9471	-2.41915	-55.2539	-57.2731	9.9563	5.15859	179.556	-0.449961	-0.468661	-0.455641	-0.432262	-0.448407	-0.451638	-0.543721	-0.533488	-0.513024	-0.487547	-0.530787	-0.457121	-0.513025	-0.303232	-0.262464	-0.275441	-0.337772	-0.300947	-0.333434	-0.357953	-0.298435	-0.298443	-0.296186	-0.306134	-0.296081	-0.30842	-0.483483	-0.305765
trial 50	8.48449	31.9057	55.6512	0.556059	0.211127	-68.6608	-49.1102	4.83384	13.8143	154.415	-0.413008	-0.431685	-0.481418	-0.468511	-0.453349	-0.486865	-0.527391	-0.486857	-0.446325	-0.481932	-0.504559	-0.48193	-0.517258	-0.348543	-0.338541	-0.319969	-0.367976	-0.345849	-0.379881	-0.404713	-0.342976	-0.358416	-0.370981	-0.365205	-0.370899	-0.383202	-0.475468	-0.361319
trial 51	10.5302	49.3709	56.8197	3.75741	-1.08594	-53.1858	-42.7845	12.2515	6.42129	150.086	-0.442264	-0.439826	-0.437409	-0.44574	-0.440931	-0.496831	-0.496826	-0.496825	-0.486338	-0.481288	-0.525559	-0.491679	-0.517802	-0.298812	-0.303952	-0.317051	-0.364781	-0.311923	-0.360991	-0.355255	-0.339931	-0.355257	-0.337331	-0.362049	-0.322028	-0.379895	-0.476871	-0.339174
trial 52	6.12644	68.6155	28.0131	3.25438	-1.06749	-85.763	-44.6268	11.8051	7.01622	118.603	-0.374505	-0.415524	-0.466883	-0.432309	-0.448805	-0.50431	-0.51474	-0.493868	-0.462561	-0.457745	-0.512082	-0.50945	-0.504305	-0.392034	-0.335466	-0.332696	-0.45543	-0.373616	-0.454206	-0.462486	-0.401206	-0.401213	-0.398169	-0.392053	-0.39809	-0.379895	-0.469007	-0.398197
trial 53	6.28663	40.0203	38.0267	2.77361	-1.51213	-83.4755	-83.7681	16.4398	8.61789	190.126	-0.417836	-0.447868	-0.434692	-0.432309	-0.469967	-0.473003	-0.504304	-0.462561	-0.44169	-0.478428	-0.501693	-0.488768	-0.493869	-0.329222	-0.269414	-0.250794	-0.349882	-0.3266	-0.345395	-0.419259	-0.37153	-0.387444	-0.35282	-0.378301	-0.352741	-0.381249	-0.465153	-0.347281
trial 54	13.7007	46.9447	97.201	2.77018	-1.22029	-84.0377	-57.8276	16.802	10.3067	194.913	-0.417836	-0.437087	-0.466883	-0.442989	-0.438224	-0.50431	-0.504304	-0.504304	-0.462561	-0.49911	-0.512082	-0.488768	-0.472997	-0.374212	-0.348054	-0.328994	-0.315601	-0.228186	-0.358222	-0.352393	-0.305028	-0.320822	-0.333958	-0.297706	-0.36522	-0.346733	-0.473189	-0.328856
trial 55	12.7447	47.0314	142.232	1.4623	-1.77661	-73.3705	-79.4063	6.12724	11.1145	183.407	-0.398489	-0.405854	-0.422496	-0.457594	-0.490077	-0.446663	-0.501373	-0.464892	-0.483134	-0.487652	-0.480857	-0.451455	-0.528733	-0.334315	-0.311115	-0.266259	-0.297071	-0.262139	-0.292186	-0.287726	-0.315477	-0.301608	-0.327035	-0.281372	-0.340713	-0.324495	-0.463021	-0.303193
trial 56	6.68056	52.3906	27.0334	1.13342	0.0709562	-84.466	-58.2707	7.54917	25.9053	178.437	-0.406476	-0.4262	-0.423821	-0.421454	-0.449219	-0.505883	-0.49523	-0.484582	-0.45264	-0.468942	-0.503219	-0.500588	-0.505878	-0.358193	-0.315547	-0.312861	-0.42454	-0.35537	-0.422292	-0.447112	-0.352388	-0.399754	-0.365299	-0.359504	-0.349547	-0.362295	-0.464933	-0.371131
trial 57	8.08043	83.4033	88.8706	3.1757	-1.12906	-68.6389	-49.4919	11.1304	8.38193	162.652	-0.431386	-0.418419	-0.416138	-0.413865	-0.409418	-0.433766	-0.516018	-0.48517	-0.454324	-0.470015	-0.472438	-0.470013	-0.474889	-0.321144	-0.311115	-0.293261	-0.355468	-0.27346	-0.366759	-0.376025	-0.346048	-0.271128	-0.283929	-0.308804	-0.283823	-0.325906	-0.45122	-0.316682
trial 58	6.82266	61.087	111.676	3.30395	-1.96481	-57.123	-67.3174	21.8326	1.0011	161.027	-0.437087	-0.446005	-0.432089	-0.47488	-0.480796	-0.517075	-0.506031	-0.52811	-0.472911	-0.489658	-0.514283	-0.456856	-0.494991	-0.275326	-0.212673	-0.210698	-0.282145	-0.256517	-0.308685	-0.319838	-0.30342	-0.303426	-0.30094	-0.295919	-0.284568	-0.298322	-0.480829	-0.28096
trial 59	11.5208	41.0899	117.274	2.76908	-0.44156	-54.6302	-43.1386	37.6821	4.99314	187.632	-0.431386	-0.407802	-0.447841	-0.445423	-0.461534	-0.454331	-0.516018	-0.505735	-0.485171	-0.500587	-0.513384	-0.480204	-0.495453	-0.363565	-0.323625	-0.305811	-0.381811	-0.360853	-0.408845	-0.44722	-0.387703	-0.402588	-0.384836	-0.37903	-0.36997	-0.396497	-0.472682	-0.377873
trial 60	8.35199	101.922	91.8839	4.99397	-1.75191	-108.517	-47.6496	21.5936	1.22583	164.535	-0.41049	-0.449893	-0.45786	-0.455431	-0.450674	-0.463886	-0.504218	-0.514301	-0.484049	-0.499157	-0.521755	-0.499155	-0.544556	-0.324831	-0.330152	-0.312662	-0.343654	-0.322439	-0.354387	-0.37808	-0.305256	-0.319828	-0.303001	-0.34118	-0.288425	-0.286167	-0.481186	-0.323851
trial 61	8.94275	55.8484	68.2795	3.06418	-0.523427	-74.6812	-47.1734	17.9383	8.92491	182.889	-0.415215	-0.455828	-0.432003	-0.419014	-0.425016	-0.470179	-0.511709	-0.49094	-0.470173	-0.485886	-0.529749	-0.475594	-0.511709	-0.307401	-0.297615	-0.295213	-0.383626	-0.305144	-0.380712	-0.389423	-0.302645	-0.331578	-0.343515	-0.338362	-0.329045	-0.34081	-0.468693	-0.334238
trial 62	5.95249	89.74	64.2088	4.41299	-2.10601	-80.3076	-60.6111	9.80657	1.86043	150.681	-0.428669	-0.447868	-0.434692	-0.46435	-0.469967	-0.493874	-0.51474	-0.483432	-0.44169	-0.457745	-0.512082	-0.488768	-0.483433	-0.298812	-0.272438	-0.254472	-0.304348	-0.327346	-0.329919	-0.370574	-0.293974	-0.32462	-0.291703	-0.317044	-0.276391	-0.319463	-0.47087	-0.306239
trial 63	4.76972	48.4299	37.2444	1.8581	-1.10391	-114.658	-95.1341	25.6783	1.46501	192.78	-0.425867	-0.43444	-0.442929	-0.44048	-0.467916	-0.492241	-0.471049	-0.471048	-0.449861	-0.455604	-0.510741	-0.487092	-0.460455	-0.368303	-0.291441	-0.28889	-0.340417	-0.349067	-0.368329	-0.378403	-0.346085	-0.362248	-0.359352	-0.321936	-0.34324	-0.324502	-0.462286	-0.341709
trial 64	7.44857	102.519	105.625	2.46995	-1.70078	-55.7281	-68.9126	4.90292	4.94028	170.75	-0.409139	-0.424955	-0.387447	-0.456196	-0.460698	-0.463015	-0.523679	-0.489007	-0.506344	-0.510408	-0.504063	-0.45018	-0.497676	-0.389107	-0.367411	-0.337344	-0.351652	-0.33244	-0.321177	-0.423892	-0.343312	-0.329893	-0.327621	-0.32292	-0.367543	-0.378197	-0.467908	-0.35327
trial 65	7.65566	98.5291	142.26	0.61563	-1.06314	-66.1049	-100.563	14.3076	1.8889	191.7	-0.395425	-0.429388	-0.436259	-0.460873	-0.456548	-0.458947	-0.502637	-0.485155	-0.450197	-0.498097	-0.491648	-0.454721	-0.502637	-0.302682	-0.361733	-0.332083	-0.398717	-0.327289	-0.356397	-0.391072	-0.364552	-0.351305	-0.33575	-0.317974	-0.348806	-0.385626	-0.463272	-0.351845
trial 66	9.70677	87.6935	142.695	4.30692	-1.67829	-53.9542	-50.1846	11.9073	4.41544	176.876	-0.439349	-0.468661	-0.445126	-0.432262	-0.448407	-0.451638	-0.523257	-0.513024	-0.502792	-0.477406	-0.500227	-0.457121	-0.49256	-0.290756	-0.280306	-0.277964	-0.340683	-0.258374	-0.351566	-0.316083	-0.286105	-0.301099	-0.283929	-0.294121	-0.283823	-0.325906	-0.473218	-0.299286
trial 67	7.69548	54.6161	32.9346	2.67965	-0.611712	-79.1623	-56.6112	22.165	3.00647	175.569	-0.374505	-0.437087	-0.434692	-0.442989	-0.438224	-0.483439	-0.504304	-0.504304	-0.472997	-0.488769	-0.532858	-0.50945	-0.525176	-0.329886	-0.303952	-0.301406	-0.425214	-0.373616	-0.407599	-0.462486	-0.401206	-0.401213	-0.382959	-0.362049	-0.367665	-0.379895	-0.472984	-0.376857
trial 68	3.13465	98.9891	38.864	2.54352	-2.84056	-95.7602	-81.1064	4.36929	14.261	125.753	-0.40567	-0.45032	-0.448107	-0.482944	-0.441567	-0.516949	-0.498781	-0.526021	-0.48062	-0.512162	-0.523585	-0.48513	-0.526022	-0.404601	-0.368058	-0.336983	-0.365608	-0.304032	-0.348412	-0.41264	-0.329357	-0.371004	-0.340825	-0.349473	-0.340713	-0.338202	-0.484452	-0.354608
trial 69	6.84463	57.1359	27.2095	3.06124	-1.11584	-73.6822	-50.3804	5.85731	15.8019	134.452	-0.413008	-0.431685	-0.439777	-0.437421	-0.432809	-0.486865	-0.476725	-0.466591	-0.466592	-0.461843	-0.494471	-0.522108	-0.507125	-0.336338	-0.326519	-0.293261	-0.42939	-0.379059	-0.412339	-0.450953	-0.376019	-0.391012	-0.388097	-0.367534	-0.388011	-0.414612	-0.464386	-0.381011
trial 70	6.94016	98.5435	103.276	3.62478	-1.33034	-67.6645	-59.2792	2.64143	2.46377	168.277	-0.41374	-0.411559	-0.429418	-0.447106	-0.442537	-0.455363	-0.504136	-0.455354	-0.455355	-0.431482	-0.501656	-0.479851	-0.504137	-0.345475	-0.335951	-0.318177	-0.364054	-0.357776	-0.360483	-0.413996	-0.310589	-0.369683	-0.352281	-0.361411	-0.308166	-0.334909	-0.456284	-0.348689
trial 71	7.38242	40.256	91.9032	1.03657	-2.43284	-68.5011	-111.522	6.11341	32.2266	169.628	-0.414417	-0.373558	-0.323396	-0.388862	-0.432511	-0.426122	-0.473144	-0.444924	-0.444925	-0.524572	-0.442752	-0.449929	-0.454332	-0.333399	-0.338915	-0.36655	-0.367131	-0.390805	-0.363598	-0.417464	-0.402581	-0.343077	-0.384836	-0.335293	-0.36997	-0.381818	-0.430265	-0.36888
trial 72	9.30367	63.6995	27.4304	3.69504	-0.62058	-61.9581	-43.1463	20.1705	18.8521	165.865	-0.369733	-0.399678	-0.450584	-0.469289	-0.453841	-0.467382	-0.529373	-0.51904	-0.488042	-0.493272	-0.526669	-0.47279	-0.498375	-0.35777	-0.379352	-0.314178	-0.406628	-0.370355	-0.404062	-0.428173	-0.367344	-0.352145	-0.364566	-0.358939	-0.334276	-0.361638	-0.472159	-0.369187
trial 73	8.00048	56.9743	43.9766	3.65765	-1.42159	-112.108	-65.4747	28.0063	4.49533	188.057	-0.409596	-0.439826	-0.426624	-0.435004	-0.440931	-0.507319	-0.507314	-0.496825	-0.47585	-0.481288	-0.525559	-0.491679	-0.52829	-0.358193	-0.3318	-0.328994	-0.362289	-0.307676	-0.374239	-0.383966	-0.368175	-0.368181	-0.365299	-0.359504	-0.349547	-0.377858	-0.474316	-0.356594
trial 74	12.3506	77.5165	111.629	3.42297	-2.45249	-72.9405	-60.6722	2.3586	7.21949	160.586	-0.378902	-0.416727	-0.414554	-0.461756	-0.437513	-0.450267	-0.479258	-0.488923	-0.440593	-0.474564	-0.486524	-0.445804	-0.488925	-0.303232	-0.262464	-0.260257	-0.249694	-0.211089	-0.273105	-0.283564	-0.298435	-0.268688	-0.296186	-0.291555	-0.296081	-0.264382	-0.451101	-0.273749
trial 75	7.60163	47.4147	133.033	1.62683	-2.19191	-44.3855	-44.9838	1.38078	9.72768	85.4518	-0.428669	-0.447868	-0.391771	-0.432309	-0.438224	-0.473003	-0.493869	-0.483432	-0.472997	-0.488769	-0.470528	-0.447402	-0.462562	-0.269902	-0.291441	-0.28889	-0.292652	-0.251426	-0.269935	-0.281465	-0.265303	-0.249154	-0.295213	-0.306132	-0.279089	-0.324502	-0.456262	-0.281931
trial 76	11.9674	58.4057	107.711	0.872544	-1.11804	-64.0676	-81.5921	6.14273	15.8332	186.237	-0.492667	-0.480888	-0.413155	-0.457594	-0.480848	-0.446663	-0.483134	-0.464892	-0.492254	-0.505749	-0.471773	-0.442406	-0.492254	-0.390544	-0.453473	-0.407706	-0.379316	-0.317997	-0.362468	-0.398761	-0.370995	-0.343245	-0.395984	-0.335853	-0.409676	-0.379324	-0.471098	-0.380411
trial 77	7.49063	76.2105	53.4271	3.95838	-1.83628	-113.605	-69.1134	8.52493	19.8619	195.391	-0.394434	-0.434314	-0.442439	-0.440062	-0.435409	-0.469337	-0.51006	-0.510059	-0.479513	-0.484726	-0.497335	-0.484724	-0.489696	-0.290756	-0.326519	-0.323856	-0.340683	-0.333802	-0.351566	-0.391011	-0.331062	-0.33107	-0.358335	-0.352852	-0.358243	-0.340691	-0.467085	-0.340803
trial 78	7.51382	81.2278	63.5911	3.55055	-1.85051	-64.7947	-68.7012	15.8195	4.25495	180.922	-0.428736	-0.415843	-0.392553	-0.463662	-0.438035	-0.46187	-0.482328	-0.472095	-0.461864	-0.446981	-0.479854	-0.467263	-0.451632	-0.354628	-0.360497	-0.34217	-0.388309	-0.321551	-0.400578	-0.394361	-0.364166	-0.349078	-0.376417	-0.341086	-0.346346	-0.373425	-0.450978	-0.362509
trial 79	7.20511	77.7954	77.1342	4.94655	-2.42653	-101.995	-70.3671	7.32367	7.8813	186.903	-0.431362	-0.428939	-0.437551	-0.467989	-0.441184	-0.487558	-0.498255	-0.47685	-0.455447	-0.461209	-0.495621	-0.47181	-0.466149	-0.27284	-0.229653	-0.259389	-0.309891	-0.286346	-0.304422	-0.299424	-0.26832	-0.299426	-0.266206	-0.292295	-0.266105	-0.279235	-0.463071	-0.279504
trial 80	8.29007	73.6524	113.765	3.26861	-0.856432	-67.2393	-58.888	19.0201	0.708288	194.161	-0.387817	-0.428989	-0.448195	-0.456475	-0.440931	-0.496831	-0.507314	-0.475849	-0.47585	-0.460503	-0.504679	-0.502071	-0.496826	-0.332888	-0.306784	-0.28844	-0.398415	-0.31477	-0.364228	-0.373847	-0.342976	-0.373849	-0.294371	-0.350094	-0.309598	-0.337545	-0.467872	-0.337523
trial 81	4.34576	54.2878	27.192	3.5555	-1.78716	-92.9545	-80.7503	1.45978	31.6604	172.256	-0.417836	-0.404743	-0.413231	-0.442989	-0.459386	-0.462567	-0.504304	-0.472996	-0.44169	-0.447404	-0.501693	-0.478426	-0.483433	-0.294118	-0.218027	-0.280593	-0.315601	-0.307676	-0.342204	-0.36818	-0.320815	-0.352395	-0.318288	-0.328605	-0.302527	-0.300046	-0.456208	-0.311467
trial 82	6.2875	64.8571	29.9952	3.44038	-1.27521	-55.3463	-67.5118	0.772588	13.0824	175.549	-0.380164	-0.418922	-0.437017	-0.434713	-0.440229	-0.473081	-0.482969	-0.473073	-0.453286	-0.458542	-0.500256	-0.46835	-0.482969	-0.357378	-0.333031	-0.330364	-0.418917	-0.369506	-0.43174	-0.454578	-0.366571	-0.395913	-0.378451	-0.387167	-0.363789	-0.375501	-0.454121	-0.381762
trial 83	6.88166	108.739	109.552	2.52406	-1.09986	-77.4728	-46.4474	10.0394	1.14485	128.24	-0.426227	-0.423952	-0.370409	-0.429654	-0.425159	-0.468528	-0.488498	-0.46852	-0.438555	-0.463805	-0.495986	-0.49351	-0.518463	-0.360449	-0.351129	-0.348325	-0.37863	-0.357776	-0.34551	-0.413996	-0.32536	-0.354912	-0.33761	-0.332457	-0.337512	-0.349485	-0.454713	-0.353319
trial 84	8.109	58.0786	118.508	1.26921	-0.24011	-89.9529	-43.6539	6.10251	12.1388	150.854	-0.462758	-0.439487	-0.447501	-0.434806	-0.460893	-0.453802	-0.494133	-0.473963	-0.44371	-0.459171	-0.491634	-0.429179	-0.453795	-0.290756	-0.29571	-0.323856	-0.325899	-0.318717	-0.351566	-0.376025	-0.331062	-0.33107	-0.328572	-0.323486	-0.328475	-0.311122	-0.457295	-0.32587
trial 85	10.1017	71.8704	118.021	3.32264	-0.905611	-77.0239	-48.4319	22.9291	1.89301	181.596	-0.364126	-0.403345	-0.442208	-0.450077	-0.455522	-0.468528	-0.528452	-0.528451	-0.488498	-0.543023	-0.505931	-0.483607	-0.53844	-0.374425	-0.365681	-0.333767	-0.405618	-0.328684	-0.374461	-0.383113	-0.34032	-0.340328	-0.337871	-0.346828	-0.394446	-0.391545	-0.476939	-0.362853
trial 86	7.59021	53.9903	147.453	2.21392	-0.803531	-81.4721	-65.0041	28.9613	2.48178	187.372	-0.43135	-0.440194	-0.4152	-0.435219	-0.441448	-0.499748	-0.499743	-0.499743	-0.445119	-0.472766	-0.486188	-0.461943	-0.477894	-0.311705	-0.24908	-0.263741	-0.317513	-0.275791	-0.328532	-0.339485	-0.289847	-0.322942	-0.303872	-0.29878	-0.254534	-0.317519	-0.462043	-0.297949
trial 87	7.62971	75.0299	32.7428	2.71968	-0.509039	-110.908	-49.769	15.6325	10.2566	162.442	-0.38149	-0.421227	-0.450188	-0.458147	-0.453349	-0.476732	-0.486858	-0.496991	-0.456459	-0.451798	-0.514648	-0.502019	-0.507125	-0.388612	-0.332439	-0.314178	-0.466623	-0.370355	-0.465742	-0.458585	-0.397756	-0.412969	-0.394762	-0.388727	-0.37958	-0.391635	-0.465925	-0.397074
trial 88	6.45527	32.9394	33.141	1.8419	-0.721266	-62.0242	-69.3221	31.0961	3.48483	167.496	-0.445335	-0.465084	-0.440355	-0.448909	-0.476712	-0.501315	-0.490554	-0.50131	-0.46904	-0.485367	-0.541478	-0.506678	-0.512067	-0.375314	-0.31419	-0.294647	-0.362998	-0.35572	-0.392002	-0.418315	-0.369072	-0.38549	-0.349802	-0.360113	-0.34973	-0.363004	-0.4834	-0.3608
trial 89	10.0349	79.9357	116.129	4.39397	-2.46966	-47.6188	-63.1744	15.0267	6.09355	187.842	-0.415215	-0.455828	-0.421327	-0.440266	-0.446072	-0.459795	-0.522093	-0.522092	-0.511709	-0.496177	-0.509074	-0.475594	-0.501325	-0.326929	-0.269888	-0.267596	-0.331634	-0.26319	-0.342382	-0.336937	-0.352137	-0.336939	-0.349467	-0.299364	-0.334276	-0.301644	-0.475121	-0.316337
trial 90	10.3773	102.512	142.809	4.16639	-1.94589	-116.228	-44.1871	20.7627	2.72345	154.911	-0.397594	-0.426504	-0.465457	-0.452741	-0.478535	-0.471236	-0.491302	-0.501337	-0.491302	-0.466473	-0.488824	-0.436624	-0.471229	-0.351533	-0.311115	-0.308559	-0.370252	-0.333802	-0.305986	-0.376025	-0.331062	-0.316084	-0.313691	-0.264756	-0.283823	-0.340691	-0.464551	-0.323645
trial 91	7.16102	94.9481	21.2424	2.17626	-0.132518	-50.9861	-48.3005	5.99147	17.5568	165.014	-0.402502	-0.431685	-0.429367	-0.468511	-0.443079	-0.496998	-0.517258	-0.496991	-0.466592	-0.471887	-0.524736	-0.522108	-0.517258	-0.400549	-0.313936	-0.372993	-0.447872	-0.367141	-0.43119	-0.469836	-0.379261	-0.394363	-0.376417	-0.400236	-0.361338	-0.388316	-0.476075	-0.392573
trial 92	9.17964	78.215	138.143	4.53824	-1.99172	-76.1828	-54.7921	31.8592	1.30449	184.189	-0.455507	-0.485049	-0.439962	-0.437571	-0.443366	-0.477715	-0.529373	-0.508707	-0.488042	-0.513753	-0.536956	-0.48303	-0.508708	-0.308708	-0.267376	-0.249702	-0.388309	-0.321551	-0.415884	-0.409456	-0.364166	-0.394363	-0.361428	-0.341086	-0.346346	-0.343644	-0.485211	-0.347078
trial 93	7.63037	130.82	88.1559	2.4492	-2.05527	-77.4549	-78.5572	8.25713	5.02248	183.877	-0.436013	-0.397681	-0.395721	-0.465631	-0.434497	-0.410744	-0.463614	-0.454799	-0.445987	-0.45934	-0.479026	-0.441844	-0.498867	-0.326964	-0.304983	-0.302684	-0.343699	-0.27177	-0.300347	-0.33546	-0.361796	-0.335462	-0.307008	-0.263791	-0.319974	-0.278621	-0.444905	-0.311735
trial 94	8.25941	104.617	144.578	2.32892	-2.34902	-118.408	-50.8472	2.61934	6.86213	109.2	-0.40751	-0.415843	-0.424097	-0.390395	-0.438035	-0.46187	-0.502792	-0.523256	-0.451632	-0.497689	-0.540973	-0.467263	-0.482328	-0.316067	-0.305109	-0.318861	-0.305685	-0.281233	-0.299827	-0.326849	-0.27875	-0.262726	-0.276504	-0.287597	-0.308241	-0.305692	-0.461822	-0.297934
trial 95	8.27364	64.8685	30.0155	0.946704	0.342754	-84.7035	-48.2088	13.2411	19.6619	181.009	-0.393661	-0.423649	-0.46403	-0.440266	-0.4566	-0.511714	-0.501325	-0.501324	-0.470173	-0.465305	-0.519411	-0.516757	-0.511709	-0.402613	-0.344833	-0.373966	-0.46719	-0.367924	-0.450323	-0.443209	-0.380537	-0.411877	-0.393142	-0.386991	-0.377512	-0.389963	-0.475071	-0.399237
trial 96	5.11765	39.9049	28.7984	1.88838	-0.973902	-59.6521	-81.193	7.76492	24.3884	173.646	-0.453153	-0.472337	-0.448195	-0.44574	-0.494105	-0.517807	-0.52829	-0.475849	-0.47585	-0.481288	-0.535999	-0.502071	-0.507314	-0.37178	-0.260768	-0.275091	-0.359643	-0.335965	-0.388336	-0.414486	-0.36563	-0.381919	-0.362694	-0.356802	-0.362623	-0.359649	-0.487538	-0.353491
trial 97	10.9363	33.6355	142.305	1.99267	-0.730048	-49.7585	-48.021	19.8143	5.97408	161.685	-0.447546	-0.445102	-0.442679	-0.450893	-0.435544	-0.480562	-0.522093	-0.511708	-0.480557	-0.485886	-0.519411	-0.475594	-0.490941	-0.304388	-0.245654	-0.243503	-0.325223	-0.302003	-0.335968	-0.36162	-0.330517	-0.346073	-0.327951	-0.337962	-0.327862	-0.340562	-0.47604	-0.317637
trial 98	9.55328	90.1402	112.57	3.46455	-1.00492	-86.147	-44.2651	18.2614	2.76251	163.972	-0.384826	-0.454862	-0.462722	-0.480711	-0.455522	-0.458539	-0.53844	-0.528451	-0.518463	-0.513316	-0.525821	-0.483607	-0.528452	-0.354351	-0.360068	-0.342376	-0.343654	-0.293124	-0.369146	-0.392644	-0.31982	-0.319828	-0.346396	-0.355457	-0.375231	-0.358035	-0.48721	-0.348472
trial 99	6.5265	74.6477	62.606	2.51232	-0.639631	-111.363	-40.4775	10.941	5.30686	121.536	-0.363672	-0.38318	-0.445423	-0.442989	-0.459386	-0.473003	-0.483433	-0.493868	-0.410383	-0.447404	-0.501693	-0.488768	-0.504305	-0.360449	-0.290418	-0.303103	-0.349478	-0.342908	-0.375456	-0.384453	-0.310589	-0.354912	-0.33761	-0.346934	-0.337512	-0.305757	-0.453654	-0.338429
trial 100	6.10346	140.121	53.1916	1.85941	-1.02072	-57.9964	-71.673	8.01996	5.09296	178.355	-0.413124	-0.429355	-0.409063	-0.479532	-0.42106	-0.441715	-0.503922	-0.503921	-0.503922	-0.516958	-0.519316	-0.446391	-0.503922	-0.375512	-0.339889	-0.351021	-0.36492	-0.318932	-0.321177	-0.410463	-0.397027	-0.35675	-0.340966	-0.375665	-0.394239	-0.338393	-0.468631	-0.360381
Mean	7.943	70.621	79.1497	2.7231	-1.25362	-77.6165	-60.9129	13.9722	8.71916	166.907	-0.41575	-0.430258	-0.431755	-0.447623	-0.448607	-0.47715	-0.502544	-0.491756	-0.469163	-0.480725	-0.506442	-0.478647	-0.497699	-0.336959	-0.311161	-0.305348	-0.359685	-0.321352	-0.3615	-0.388807	-0.338253	-0.347992	-0.341444	-0.340068	-0.337076	-0.345889	-0.467548	-0.341195
std	2.05311	27.3513	41.2502	1.13454	0.819223	20.956	14.6107	8.50676	7.44516	24.0318	0.0265862	0.0207602	0.0243982	0.0218807	0.0176322	0.0242639	0.0167161	0.0194032	0.020037	0.0222012	0.0202756	0.0225663	0.0222261	0.0383403	0.0466998	0.0405212	0.0435355	0.0380286	0.0429281	0.0443928	0.0350601	0.0347578	0.0328775	0.0332018	0.0355879	0.0342164	0.00968125	0.0306943
COV	0.25848	0.387298	0.521167	0.416635	-0.653489	-0.269994	-0.239862	0.608834	0.853884	0.143983	-0.0639476	-0.0482506	-0.0565095	-0.048882	-0.0393044	-0.0508517	-0.033263	-0.0394569	-0.0427081	-0.0461827	-0.0400354	-0.0471459	-0.0446578	-0.113783	-0.150082	-0.132705	-0.121038	-0.11834	-0.11875	-0.114177	-0.10365	-0.099881	-0.0962897	-0.0976328	-0.105578	-0.098923	-0.0207064	-0.0899611

## Sheet: MPA
	tau_m	tau_w	tau_t	b	c	Vr	EL	alpha	bet	R	gamma fit 1	gamma fit 2	gamma fit 3	gamma fit 4	gamma fit 5	gamma fit 6	gamma fit 7	gamma fit 8	gamma fit 9	gamma fit 10	gamma fit 11	gamma fit 12	gamma fit 13	gamma validation 1	gamma validation 2	gamma validation 3	gamma validation 4	gamma validation 5	gamma validation 6	gamma validation 7	gamma validation 8	gamma validation 9	gamma validation 10	gamma validation 11	gamma validation 12	gamma validation 13	mean gamma Fit	mean gamma validation
trial 1	7.75559	55.8675	33.8077	3.84957	-1.40408	-79.9708	-53.2544	25.2347	1.14927	151.391	-0.43687	-0.478242	-0.453827	-0.451326	-0.467916	-0.534616	-0.524018	-0.513423	-0.524018	-0.518583	-0.55292	-0.518581	-0.524018	-0.326156	-0.3318	-0.312861	-0.408977	-0.339472	-0.406275	-0.415539	-0.383961	-0.383967	-0.380969	-0.374954	-0.349547	-0.377858	-0.499874	-0.368641
trial 2	9.75541	79.9136	126.85	2.93857	-2.55334	-119.887	-50.5149	16.6345	0.0386064	123.767	-0.461573	-0.439174	-0.456824	-0.504071	-0.538372	-0.481936	-0.549906	-0.579038	-0.530484	-0.563864	-0.566582	-0.525343	-0.559617	-0.345475	-0.305596	-0.288029	-0.320325	-0.283433	-0.300591	-0.340139	-0.340132	-0.295826	-0.366951	-0.31798	-0.396203	-0.378637	-0.519753	-0.329178
trial 3	10.5034	65.4522	144.757	2.8753	-2.3066	-110.338	-50.9172	22.1204	2.94495	134.056	-0.453153	-0.450663	-0.426624	-0.48868	-0.494105	-0.517807	-0.570241	-0.570241	-0.538778	-0.53325	-0.556879	-0.512464	-0.517802	-0.36151	-0.285796	-0.267054	-0.28716	-0.230472	-0.296967	-0.307904	-0.323806	-0.307905	-0.3844	-0.331604	-0.40012	-0.349888	-0.510053	-0.318045
trial 4	9.06743	91.2361	130.675	2.98708	-2.67959	-118.296	-40.3444	10.9056	1.43228	93.0461	-0.436769	-0.455828	-0.517408	-0.504024	-0.498711	-0.532482	-0.574013	-0.563629	-0.542861	-0.537339	-0.591771	-0.537338	-0.542861	-0.275326	-0.280351	-0.261067	-0.314487	-0.239983	-0.292021	-0.303425	-0.270594	-0.270601	-0.317228	-0.279871	-0.284568	-0.314493	-0.525772	-0.284924
trial 5	10.1622	62.121	141.867	2.22998	-1.73492	-106.738	-41.3476	11.9483	4.54077	108.76	-0.458323	-0.47728	-0.506732	-0.482771	-0.519767	-0.522098	-0.574013	-0.584397	-0.542861	-0.527049	-0.56076	-0.496176	-0.542861	-0.278099	-0.266787	-0.248325	-0.237788	-0.212288	-0.246098	-0.273462	-0.241882	-0.257677	-0.255606	-0.235907	-0.22416	-0.284483	-0.522699	-0.250966
trial 6	6.60424	30.3618	77.6832	1.13305	-0.324393	-40	-72.3429	34.2173	4.93359	180.096	-0.457053	-0.465818	-0.451875	-0.46057	-0.500021	-0.524839	-0.524835	-0.546799	-0.491888	-0.508361	-0.554809	-0.530114	-0.513853	-0.292703	-0.244788	-0.242494	-0.28249	-0.272815	-0.292729	-0.304764	-0.304759	-0.321998	-0.285069	-0.313781	-0.267899	-0.316427	-0.502372	-0.287901
trial 7	6.2853	29.102	82.6955	0.918847	0.0207251	-51.8442	-64.2744	33.8211	1.83852	171.74	-0.445628	-0.477186	-0.485806	-0.471825	-0.511165	-0.53582	-0.546799	-0.535816	-0.491888	-0.486607	-0.54388	-0.540991	-0.524835	-0.311705	-0.300258	-0.297596	-0.366406	-0.34246	-0.36213	-0.372573	-0.322936	-0.35603	-0.353122	-0.314954	-0.320213	-0.333816	-0.507557	-0.334938
trial 8	6.25284	29.4848	84.9856	0.91867	0.0140695	-50.4208	-61.2581	31.6184	1.61405	162.767	-0.445628	-0.477186	-0.485806	-0.471825	-0.511165	-0.53582	-0.546799	-0.535816	-0.491888	-0.486607	-0.54388	-0.540991	-0.524835	-0.311705	-0.300258	-0.297596	-0.366406	-0.34246	-0.36213	-0.372573	-0.322936	-0.35603	-0.353122	-0.314954	-0.320213	-0.333816	-0.507557	-0.334938
trial 9	5.5172	34.8131	22.8405	1.58621	-0.518691	-45.8429	-50.299	21.9263	0.461831	116.982	-0.439829	-0.47107	-0.479622	-0.476947	-0.51581	-0.540125	-0.540122	-0.518384	-0.496648	-0.480598	-0.558891	-0.534424	-0.518385	-0.314804	-0.286093	-0.300593	-0.369868	-0.362589	-0.365641	-0.376126	-0.326089	-0.35945	-0.356495	-0.317987	-0.323326	-0.337019	-0.50545	-0.33816
trial 10	7.66011	56.6811	34.0335	3.8391	-1.41331	-99.9923	-62.8646	30.6344	1.15965	177.743	-0.43687	-0.478242	-0.453827	-0.451326	-0.467916	-0.534616	-0.524018	-0.513423	-0.524018	-0.518583	-0.55292	-0.518581	-0.524018	-0.310137	-0.3318	-0.296727	-0.393414	-0.339472	-0.406275	-0.415539	-0.383961	-0.383967	-0.380969	-0.359504	-0.349547	-0.377858	-0.499874	-0.363782
trial 11	5.63381	34.6596	24.1473	1.50863	-0.442796	-61.0884	-72.2017	30.165	1.99643	171.607	-0.439829	-0.47107	-0.479622	-0.476947	-0.51581	-0.540125	-0.540122	-0.518384	-0.496648	-0.480598	-0.558891	-0.534424	-0.518385	-0.314804	-0.286093	-0.300593	-0.369868	-0.362589	-0.365641	-0.376126	-0.326089	-0.35945	-0.356495	-0.317987	-0.323326	-0.337019	-0.50545	-0.33816
trial 12	7.88862	55.4304	34.4169	3.82572	-1.36858	-94.0784	-62.7969	31.4052	0.318728	180.796	-0.43687	-0.478242	-0.453827	-0.451326	-0.467916	-0.534616	-0.524018	-0.513423	-0.524018	-0.518583	-0.55292	-0.518581	-0.524018	-0.326156	-0.3318	-0.312861	-0.408977	-0.339472	-0.406275	-0.415539	-0.383961	-0.383967	-0.380969	-0.374954	-0.349547	-0.377858	-0.499874	-0.368641
trial 13	10.2658	23.3008	123.696	1.36785	-0.138848	-40.5048	-57.2299	39.9544	4.68705	197.309	-0.436769	-0.466554	-0.46403	-0.472145	-0.467128	-0.55325	-0.542861	-0.532476	-0.511709	-0.516758	-0.550423	-0.537338	-0.522093	-0.326156	-0.315547	-0.296727	-0.331164	-0.323574	-0.342204	-0.399753	-0.336602	-0.368181	-0.333958	-0.374954	-0.333874	-0.377858	-0.505656	-0.343119
trial 14	7.89157	56.3227	34.8028	3.83543	-1.36517	-69.3897	-46.0465	23.0293	0.0451421	132.93	-0.43687	-0.478242	-0.453827	-0.451326	-0.467916	-0.534616	-0.524018	-0.513423	-0.524018	-0.518583	-0.55292	-0.518581	-0.524018	-0.326156	-0.3318	-0.312861	-0.408977	-0.339472	-0.406275	-0.415539	-0.383961	-0.383967	-0.380969	-0.374954	-0.349547	-0.377858	-0.499874	-0.368641
trial 15	8.62455	51.4448	62.0673	2.95845	-0.79222	-59.9289	-45.5944	25.0426	0.973716	147.151	-0.450724	-0.470233	-0.445731	-0.44326	-0.460018	-0.527178	-0.516526	-0.516525	-0.505878	-0.511138	-0.535014	-0.532235	-0.537821	-0.393798	-0.318561	-0.283315	-0.381243	-0.3266	-0.393824	-0.387443	-0.387438	-0.387444	-0.36861	-0.378301	-0.352741	-0.381249	-0.496329	-0.364659
trial 16	10.4639	81.5709	131.333	3.52066	-2.75867	-107.384	-40.612	14.341	1.67747	105.822	-0.436671	-0.465845	-0.505211	-0.50255	-0.528293	-0.489702	-0.560973	-0.581337	-0.540608	-0.525097	-0.588571	-0.515002	-0.530425	-0.275449	-0.328707	-0.293922	-0.297278	-0.225935	-0.275484	-0.286541	-0.270868	-0.270876	-0.268722	-0.218304	-0.253068	-0.266393	-0.520791	-0.271658
trial 17	5.3699	34.9051	22.1659	1.70057	-0.638886	-63.6161	-68.0886	29.1938	0.0707177	153.545	-0.439829	-0.47107	-0.479622	-0.476947	-0.51581	-0.540125	-0.540122	-0.518384	-0.496648	-0.480598	-0.558891	-0.534424	-0.518385	-0.314804	-0.286093	-0.300593	-0.369868	-0.362589	-0.365641	-0.376126	-0.326089	-0.35945	-0.339947	-0.317987	-0.323326	-0.337019	-0.50545	-0.336887
trial 18	5.6504	35.0339	25.2543	1.49878	-0.432479	-55.4883	-63.4033	28.5592	0.000404676	151.325	-0.439829	-0.47107	-0.479622	-0.476947	-0.51581	-0.540125	-0.540122	-0.518384	-0.496648	-0.480598	-0.558891	-0.534424	-0.518385	-0.314804	-0.303295	-0.300593	-0.369868	-0.362589	-0.365641	-0.376126	-0.326089	-0.35945	-0.339947	-0.317987	-0.323326	-0.337019	-0.50545	-0.33821
trial 19	5.18366	33.7004	21.0652	1.98894	-0.957013	-48.4944	-53.6902	20.1864	1.62353	113.263	-0.439829	-0.47107	-0.468432	-0.465812	-0.504784	-0.529257	-0.529253	-0.518384	-0.496648	-0.491363	-0.558891	-0.534424	-0.518385	-0.314804	-0.320497	-0.300593	-0.369868	-0.362589	-0.365641	-0.376126	-0.342767	-0.35945	-0.339947	-0.317987	-0.323326	-0.353446	-0.502041	-0.34208
trial 20	5.6535	34.3326	24.7515	1.46902	-0.415926	-46.038	-52.9401	22.375	1.8987	126.447	-0.439829	-0.47107	-0.479622	-0.476947	-0.51581	-0.540125	-0.540122	-0.518384	-0.496648	-0.480598	-0.558891	-0.534424	-0.518385	-0.314804	-0.303295	-0.300593	-0.369868	-0.362589	-0.365641	-0.376126	-0.326089	-0.35945	-0.339947	-0.317987	-0.323326	-0.337019	-0.50545	-0.33821
trial 21	9.13926	70.1673	121.123	2.15339	-0.368004	-74.7328	-44.5527	22.0101	0.071266	154.957	-0.387193	-0.447212	-0.516994	-0.473264	-0.468365	-0.501344	-0.531447	-0.531446	-0.491302	-0.50627	-0.548779	-0.546065	-0.531447	-0.385242	-0.391537	-0.357581	-0.4032	-0.351944	-0.415884	-0.424551	-0.364166	-0.364173	-0.376417	-0.385449	-0.37633	-0.403206	-0.498548	-0.384591
trial 22	10.9734	28.0215	124.411	1.31546	-0.0936108	-53.2055	-44.517	23.9065	7.22584	170.525	-0.442053	-0.460887	-0.490113	-0.476981	-0.48238	-0.505741	-0.557147	-0.526299	-0.5263	-0.541349	-0.564565	-0.531157	-0.5263	-0.354628	-0.344977	-0.326759	-0.358527	-0.306354	-0.400578	-0.394361	-0.379261	-0.364173	-0.391406	-0.355874	-0.37633	-0.358534	-0.510098	-0.362443
trial 23	7.92509	55.8514	35.3691	3.81103	-1.3722	-91.1781	-61.2724	30.838	0	176.702	-0.43687	-0.478242	-0.453827	-0.451326	-0.467916	-0.534616	-0.524018	-0.513423	-0.524018	-0.518583	-0.55292	-0.518581	-0.524018	-0.339031	-0.344833	-0.309931	-0.436297	-0.352148	-0.434429	-0.427542	-0.411871	-0.411877	-0.37759	-0.371656	-0.361956	-0.374517	-0.499874	-0.381052
trial 24	10.1353	23.8912	80.5228	1.38111	0.0132128	-40.4262	-46.8041	39.6132	5.68904	170.694	-0.442483	-0.451072	-0.448564	-0.467989	-0.484605	-0.530365	-0.562467	-0.519658	-0.508957	-0.514221	-0.548881	-0.535425	-0.530361	-0.381151	-0.321623	-0.318861	-0.384686	-0.345819	-0.381177	-0.390974	-0.390969	-0.407006	-0.356061	-0.366016	-0.34007	-0.368892	-0.503465	-0.365639
trial 25	13.0819	20.3711	137.819	1.41956	-0.134297	-40.3417	-48.3954	31.4231	7.67681	197.95	-0.442053	-0.471504	-0.490113	-0.466462	-0.48238	-0.505741	-0.567429	-0.546864	-0.5263	-0.531159	-0.554329	-0.520966	-0.516018	-0.373191	-0.316801	-0.345232	-0.37663	-0.309118	-0.388642	-0.382555	-0.367344	-0.367351	-0.364566	-0.358939	-0.364478	-0.376637	-0.509332	-0.360883
trial 26	10.1896	66.4964	149.778	2.87872	-2.45479	-103.76	-47.2225	20.2694	2.40832	120.9	-0.442264	-0.450663	-0.437409	-0.48868	-0.494105	-0.528294	-0.570241	-0.570241	-0.52829	-0.53325	-0.567319	-0.522856	-0.52829	-0.280791	-0.269414	-0.267054	-0.27148	-0.230472	-0.248539	-0.291996	-0.276082	-0.27609	-0.35282	-0.331604	-0.384327	-0.349888	-0.512454	-0.294658
trial 27	6.31904	25.4317	50.8501	0.833614	0.0515853	-41.5563	-62.9912	32.845	4.38159	167.658	-0.442713	-0.474111	-0.482697	-0.479997	-0.507957	-0.543446	-0.543443	-0.521593	-0.499743	-0.483587	-0.562297	-0.537691	-0.521593	-0.328505	-0.317317	-0.314523	-0.382704	-0.359127	-0.378929	-0.389117	-0.33948	-0.35603	-0.369538	-0.314954	-0.336633	-0.350114	-0.507759	-0.348998
trial 28	6.34242	25.0081	46.8119	0.815754	0.0675964	-42.3345	-66.4156	33.4812	5.39574	177.609	-0.442713	-0.474111	-0.482697	-0.479997	-0.507957	-0.543446	-0.543443	-0.521593	-0.499743	-0.483587	-0.562297	-0.537691	-0.521593	-0.328505	-0.317317	-0.314523	-0.382704	-0.359127	-0.378929	-0.389117	-0.33948	-0.35603	-0.369538	-0.314954	-0.336633	-0.350114	-0.507759	-0.348998
trial 29	8.02502	55.083	35.8447	3.85375	-1.39317	-77.9573	-53.8504	27.1461	0	155.781	-0.43687	-0.478242	-0.453827	-0.451326	-0.467916	-0.534616	-0.524018	-0.513423	-0.524018	-0.518583	-0.55292	-0.518581	-0.524018	-0.354927	-0.344833	-0.309931	-0.436297	-0.352148	-0.434429	-0.411876	-0.411871	-0.411877	-0.362037	-0.371656	-0.361956	-0.374517	-0.499874	-0.379873
trial 30	6.38677	26.5022	61.4468	0.88377	-0.0151765	-42.0414	-64.0437	33.7858	2.78166	166.857	-0.445628	-0.477186	-0.485806	-0.471825	-0.511165	-0.524839	-0.546799	-0.513852	-0.502871	-0.497484	-0.554809	-0.540991	-0.524835	-0.34868	-0.337698	-0.334728	-0.386296	-0.379392	-0.382578	-0.392804	-0.359444	-0.35945	-0.373043	-0.317987	-0.339877	-0.369873	-0.507545	-0.360142
trial 31	10.3468	82.8574	149.857	1.77001	-2.10008	-118.554	-40.1653	7.13583	2.19828	90.5662	-0.436318	-0.453547	-0.470629	-0.497199	-0.521018	-0.494619	-0.522958	-0.598545	-0.522958	-0.536729	-0.567509	-0.517983	-0.560752	-0.380678	-0.386716	-0.354216	-0.383626	-0.319699	-0.366058	-0.374961	-0.317107	-0.374962	-0.343515	-0.352542	-0.386514	-0.397908	-0.515443	-0.3645
trial 32	12.0597	24.3919	145.524	1.06996	-0.800377	-118.289	-46.9451	22.641	6.97197	127.816	-0.458323	-0.47728	-0.442679	-0.461519	-0.467128	-0.532482	-0.574013	-0.574013	-0.522093	-0.557921	-0.602109	-0.537338	-0.542861	-0.230043	-0.250533	-0.248325	-0.284476	-0.259982	-0.246098	-0.289248	-0.257669	-0.24189	-0.302617	-0.235907	-0.255507	-0.300046	-0.519212	-0.261719
trial 33	6.46014	25.3992	58.326	0.850964	0.0144689	-40.8195	-62.9487	35.4205	3.33	165.753	-0.445628	-0.477186	-0.485806	-0.471825	-0.511165	-0.524839	-0.546799	-0.513852	-0.502871	-0.497484	-0.554809	-0.540991	-0.524835	-0.331742	-0.320497	-0.317661	-0.369868	-0.379392	-0.382578	-0.409481	-0.359444	-0.376127	-0.38959	-0.334288	-0.339877	-0.369873	-0.507545	-0.360032
trial 34	6.42861	26.2065	60.1559	0.883509	-0.00985336	-40.0653	-63.9356	34.0402	2.98925	167.424	-0.445628	-0.477186	-0.485806	-0.471825	-0.511165	-0.524839	-0.546799	-0.513852	-0.502871	-0.497484	-0.554809	-0.540991	-0.524835	-0.331742	-0.320497	-0.317661	-0.369868	-0.379392	-0.382578	-0.409481	-0.359444	-0.376127	-0.38959	-0.334288	-0.339877	-0.369873	-0.507545	-0.360032
trial 35	9.21162	74.0807	130.738	1.93711	-1.48423	-116.019	-46.5364	16.6889	0.468565	118.021	-0.431418	-0.429167	-0.456824	-0.513993	-0.5187	-0.491647	-0.540195	-0.579038	-0.520773	-0.544604	-0.556912	-0.515713	-0.569328	-0.363565	-0.338915	-0.305811	-0.367131	-0.300947	-0.318351	-0.417464	-0.343069	-0.343077	-0.384836	-0.37903	-0.414303	-0.425856	-0.512947	-0.36172
trial 36	5.56529	34.7929	23.8702	1.55549	-0.489928	-48.2661	-54.5316	23.5442	0.739933	127.979	-0.439829	-0.47107	-0.479622	-0.476947	-0.51581	-0.540125	-0.540122	-0.518384	-0.496648	-0.480598	-0.558891	-0.534424	-0.518385	-0.314804	-0.286093	-0.300593	-0.369868	-0.362589	-0.365641	-0.376126	-0.326089	-0.35945	-0.339947	-0.317987	-0.323326	-0.337019	-0.50545	-0.336887
trial 37	7.86829	55.7863	35.5175	3.84789	-1.42412	-82.273	-55.0995	26.9368	0.563192	157.205	-0.43687	-0.478242	-0.453827	-0.451326	-0.467916	-0.534616	-0.524018	-0.513423	-0.524018	-0.518583	-0.55292	-0.518581	-0.524018	-0.326156	-0.3318	-0.312861	-0.408977	-0.339472	-0.406275	-0.415539	-0.383961	-0.383967	-0.380969	-0.374954	-0.349547	-0.377858	-0.499874	-0.368641
trial 38	5.60219	34.38	23.5561	1.5154	-0.451592	-50.2553	-58.9278	23.4628	2.86128	139.473	-0.439829	-0.47107	-0.479622	-0.476947	-0.51581	-0.540125	-0.540122	-0.518384	-0.496648	-0.480598	-0.558891	-0.534424	-0.518385	-0.314804	-0.286093	-0.300593	-0.369868	-0.362589	-0.365641	-0.376126	-0.326089	-0.35945	-0.356495	-0.317987	-0.323326	-0.337019	-0.50545	-0.33816
trial 39	5.45767	34.4472	22.2203	1.60526	-0.552816	-43.5904	-52.9546	19.6111	3.30393	121.584	-0.439829	-0.47107	-0.479622	-0.476947	-0.51581	-0.540125	-0.540122	-0.518384	-0.496648	-0.480598	-0.558891	-0.534424	-0.518385	-0.314804	-0.286093	-0.300593	-0.369868	-0.362589	-0.365641	-0.376126	-0.326089	-0.35945	-0.339947	-0.317987	-0.323326	-0.337019	-0.50545	-0.336887
trial 40	5.61769	34.6654	24.3995	1.50374	-0.442647	-61.5106	-70.2984	29.3705	2.129	166.918	-0.439829	-0.47107	-0.479622	-0.476947	-0.51581	-0.540125	-0.540122	-0.518384	-0.496648	-0.480598	-0.558891	-0.534424	-0.518385	-0.314804	-0.286093	-0.300593	-0.369868	-0.362589	-0.365641	-0.376126	-0.326089	-0.35945	-0.339947	-0.317987	-0.323326	-0.337019	-0.50545	-0.336887
trial 41	10.7378	51.2349	147.787	1.93057	-1.48531	-119.032	-47.569	18.5921	5.03244	127.944	-0.453153	-0.494012	-0.469767	-0.48868	-0.48347	-0.517807	-0.570241	-0.591217	-0.52829	-0.53325	-0.567319	-0.502071	-0.52829	-0.278099	-0.250533	-0.216058	-0.253351	-0.27588	-0.278134	-0.241889	-0.289242	-0.273463	-0.318288	-0.266807	-0.286854	-0.284483	-0.517505	-0.270237
trial 42	10.6772	76.6238	130.121	3.17616	-2.39446	-104.775	-40.2891	12.8276	2.99858	107.246	-0.436671	-0.465845	-0.505211	-0.492135	-0.528293	-0.499884	-0.560973	-0.581337	-0.540608	-0.525097	-0.598709	-0.515002	-0.530425	-0.291345	-0.328707	-0.309931	-0.297278	-0.225935	-0.307273	-0.286541	-0.270868	-0.270876	-0.268722	-0.218304	-0.253068	-0.266393	-0.521553	-0.276557
trial 43	5.53902	34.6071	23.1472	1.5782	-0.514674	-40.4502	-45.8428	18.359	1.94865	106.816	-0.439829	-0.47107	-0.479622	-0.476947	-0.51581	-0.540125	-0.540122	-0.518384	-0.496648	-0.480598	-0.558891	-0.534424	-0.518385	-0.314804	-0.286093	-0.300593	-0.369868	-0.362589	-0.365641	-0.376126	-0.326089	-0.35945	-0.339947	-0.317987	-0.323326	-0.337019	-0.50545	-0.336887
trial 44	5.54683	35.0211	23.9401	1.57402	-0.505237	-54.571	-62.7893	26.5778	0.712117	146.929	-0.439829	-0.47107	-0.479622	-0.476947	-0.51581	-0.540125	-0.540122	-0.518384	-0.496648	-0.480598	-0.558891	-0.534424	-0.518385	-0.314804	-0.286093	-0.300593	-0.369868	-0.362589	-0.365641	-0.376126	-0.326089	-0.35945	-0.339947	-0.317987	-0.323326	-0.337019	-0.50545	-0.336887
trial 45	5.28585	35.2337	21.9823	1.77786	-0.715051	-74.8097	-83.2492	33.6879	0	184.543	-0.439829	-0.47107	-0.479622	-0.476947	-0.51581	-0.540125	-0.540122	-0.518384	-0.496648	-0.480598	-0.558891	-0.534424	-0.518385	-0.314804	-0.286093	-0.300593	-0.369868	-0.362589	-0.365641	-0.376126	-0.326089	-0.35945	-0.339947	-0.317987	-0.323326	-0.337019	-0.50545	-0.336887
trial 46	10.4822	25.0974	119.463	1.22286	-0.060683	-61.357	-47.7494	23.3841	8.81705	180.929	-0.426112	-0.455335	-0.494749	-0.460891	-0.476691	-0.499884	-0.560973	-0.540607	-0.51006	-0.535189	-0.568297	-0.535188	-0.55079	-0.336338	-0.326519	-0.308559	-0.355468	-0.288545	-0.397146	-0.376025	-0.346048	-0.346055	-0.358335	-0.352852	-0.358243	-0.355475	-0.508828	-0.346585
trial 47	6.35667	28.8609	88.796	0.947235	0.00646256	-45.6315	-61.7848	32.2094	1.47314	165.399	-0.445628	-0.477186	-0.485806	-0.471825	-0.511165	-0.53582	-0.546799	-0.535816	-0.491888	-0.486607	-0.54388	-0.540991	-0.524835	-0.311705	-0.300258	-0.297596	-0.366406	-0.34246	-0.36213	-0.372573	-0.322936	-0.35603	-0.353122	-0.314954	-0.320213	-0.333816	-0.507557	-0.334938
trial 48	9.41531	52.7712	145.125	1.06276	-0.644255	-106.554	-45.9674	15.1869	3.33025	122.826	-0.431418	-0.439174	-0.476752	-0.513993	-0.5187	-0.491647	-0.540195	-0.579038	-0.530484	-0.544604	-0.556912	-0.515713	-0.569328	-0.415855	-0.422578	-0.372993	-0.358527	-0.306354	-0.369967	-0.409456	-0.303785	-0.333983	-0.391406	-0.370661	-0.421306	-0.418097	-0.515997	-0.376536
trial 49	11.9587	59.1429	120.952	4.61866	-2.99375	-93.9547	-61.3116	33.8088	1.60399	181.973	-0.428736	-0.468661	-0.47667	-0.474129	-0.500265	-0.492566	-0.553953	-0.54372	-0.49256	-0.497689	-0.55116	-0.497687	-0.543721	-0.275449	-0.231948	-0.229887	-0.266385	-0.257488	-0.291379	-0.364875	-0.333536	-0.317876	-0.346485	-0.340986	-0.393067	-0.359071	-0.501655	-0.308341
trial 50	5.68449	35.3583	26.8235	1.49838	-0.421437	-69.628	-82.8246	36.5967	0.10649	199.262	-0.439829	-0.47107	-0.479622	-0.476947	-0.51581	-0.540125	-0.540122	-0.518384	-0.496648	-0.480598	-0.558891	-0.534424	-0.518385	-0.314804	-0.303295	-0.300593	-0.369868	-0.362589	-0.365641	-0.376126	-0.326089	-0.35945	-0.339947	-0.317987	-0.323326	-0.337019	-0.50545	-0.33821
trial 51	5.65968	35.088	25.64	1.50741	-0.437607	-58.3428	-71.204	30.6281	0.533535	170.057	-0.439829	-0.47107	-0.479622	-0.476947	-0.51581	-0.540125	-0.540122	-0.518384	-0.496648	-0.480598	-0.558891	-0.534424	-0.518385	-0.314804	-0.286093	-0.300593	-0.369868	-0.362589	-0.365641	-0.376126	-0.326089	-0.35945	-0.339947	-0.317987	-0.323326	-0.337019	-0.50545	-0.336887
trial 52	5.16217	34.3326	20.5372	1.78009	-0.764857	-40	-49.4754	15.5329	5.28197	106.857	-0.439829	-0.47107	-0.479622	-0.476947	-0.51581	-0.540125	-0.529253	-0.518384	-0.496648	-0.480598	-0.558891	-0.534424	-0.518385	-0.314804	-0.303295	-0.283526	-0.369868	-0.362589	-0.365641	-0.376126	-0.326089	-0.35945	-0.339947	-0.317987	-0.323326	-0.337019	-0.504614	-0.336898
trial 53	12.4001	41.4452	128.695	1.5062	-0.723889	-101.345	-43.6854	13.1981	7.59822	136.752	-0.45779	-0.465845	-0.505211	-0.50255	-0.538614	-0.499884	-0.560973	-0.581337	-0.530425	-0.515004	-0.578434	-0.515002	-0.51006	-0.291345	-0.31258	-0.293922	-0.312725	-0.241711	-0.291379	-0.286541	-0.286535	-0.286543	-0.268722	-0.23364	-0.268623	-0.281839	-0.520087	-0.281239
trial 54	5.33741	34.9072	21.7703	1.70358	-0.650061	-47.8434	-55.1808	22.3016	0.593863	123.687	-0.439829	-0.47107	-0.479622	-0.476947	-0.51581	-0.540125	-0.540122	-0.518384	-0.496648	-0.480598	-0.558891	-0.534424	-0.518385	-0.314804	-0.303295	-0.300593	-0.369868	-0.362589	-0.365641	-0.376126	-0.326089	-0.35945	-0.339947	-0.317987	-0.323326	-0.337019	-0.50545	-0.33821
trial 55	5.33128	34.9965	21.9881	1.72343	-0.662871	-67.4742	-76.7685	31.1055	0.612471	171.956	-0.439829	-0.47107	-0.479622	-0.476947	-0.51581	-0.540125	-0.540122	-0.518384	-0.496648	-0.480598	-0.558891	-0.534424	-0.518385	-0.314804	-0.286093	-0.300593	-0.369868	-0.362589	-0.365641	-0.376126	-0.326089	-0.35945	-0.339947	-0.317987	-0.323326	-0.337019	-0.50545	-0.336887
trial 56	10.1517	68.9265	150	2.92766	-2.34625	-120	-55.8395	24.9345	2.43641	146.213	-0.453153	-0.472337	-0.437409	-0.48868	-0.494105	-0.517807	-0.570241	-0.570241	-0.538778	-0.512465	-0.546439	-0.512464	-0.507314	-0.329222	-0.269414	-0.234533	-0.255799	-0.214451	-0.31311	-0.276088	-0.307898	-0.291998	-0.35282	-0.316038	-0.368534	-0.349888	-0.509341	-0.298446
trial 57	6.35097	28.3612	78.4263	0.922571	0.0211318	-51.0489	-68.2174	35.7877	2.21244	183.128	-0.445628	-0.477186	-0.485806	-0.471825	-0.511165	-0.53582	-0.546799	-0.535816	-0.491888	-0.486607	-0.54388	-0.540991	-0.524835	-0.311705	-0.300258	-0.297596	-0.366406	-0.34246	-0.36213	-0.372573	-0.322936	-0.35603	-0.353122	-0.314954	-0.320213	-0.333816	-0.507557	-0.334938
trial 58	5.48844	34.4164	22.4376	1.58621	-0.533442	-67.6704	-83.179	31.3599	4.67455	192.009	-0.439829	-0.47107	-0.479622	-0.476947	-0.51581	-0.540125	-0.540122	-0.518384	-0.496648	-0.480598	-0.558891	-0.534424	-0.518385	-0.314804	-0.286093	-0.300593	-0.369868	-0.362589	-0.365641	-0.376126	-0.326089	-0.35945	-0.339947	-0.317987	-0.323326	-0.337019	-0.50545	-0.336887
trial 59	5.29662	34.9099	21.6604	1.74058	-0.689702	-56.6141	-66.1556	25.8947	1.07999	146.883	-0.439829	-0.47107	-0.479622	-0.476947	-0.51581	-0.540125	-0.540122	-0.518384	-0.496648	-0.480598	-0.558891	-0.534424	-0.518385	-0.314804	-0.303295	-0.300593	-0.369868	-0.362589	-0.365641	-0.376126	-0.326089	-0.35945	-0.339947	-0.317987	-0.323326	-0.337019	-0.50545	-0.33821
trial 60	11.5691	21.7423	130.633	1.31134	-0.106547	-49.1942	-48.1215	29.183	8.36162	188.441	-0.431386	-0.471504	-0.490113	-0.466462	-0.471957	-0.516023	-0.557147	-0.536581	-0.505735	-0.541349	-0.564565	-0.541348	-0.536582	-0.342349	-0.348077	-0.329705	-0.346633	-0.309118	-0.357802	-0.367349	-0.336931	-0.352145	-0.31927	-0.329152	-0.334276	-0.34664	-0.510058	-0.339957
trial 61	6.44937	21.8408	64.9927	0.654986	0.0822991	-42.0666	-70.1418	29.0576	9.03461	186.9	-0.450724	-0.470233	-0.456687	-0.454163	-0.492416	-0.548472	-0.548468	-0.516525	-0.49523	-0.49004	-0.545612	-0.511137	-0.537821	-0.355249	-0.294332	-0.291745	-0.359643	-0.335965	-0.355275	-0.381918	-0.316779	-0.365636	-0.314214	-0.324952	-0.29797	-0.343604	-0.501348	-0.333637
trial 62	5.42924	34.5473	22.0706	1.6347	-0.577199	-49.444	-56.1782	21.5549	2.96577	128.325	-0.439829	-0.47107	-0.479622	-0.476947	-0.51581	-0.540125	-0.540122	-0.518384	-0.496648	-0.480598	-0.558891	-0.534424	-0.518385	-0.314804	-0.286093	-0.300593	-0.369868	-0.362589	-0.365641	-0.376126	-0.326089	-0.35945	-0.339947	-0.317987	-0.323326	-0.337019	-0.50545	-0.336887
trial 63	6.45149	25.9205	62.572	0.872752	-9.84109e-05	-40	-63.9335	34.8841	2.94256	168.006	-0.445628	-0.477186	-0.485806	-0.471825	-0.511165	-0.524839	-0.546799	-0.513852	-0.502871	-0.497484	-0.554809	-0.540991	-0.524835	-0.331742	-0.320497	-0.317661	-0.369868	-0.379392	-0.382578	-0.409481	-0.359444	-0.376127	-0.38959	-0.334288	-0.339877	-0.369873	-0.507545	-0.360032
trial 64	6.17424	27.0914	62.4271	0.885694	0.0216309	-44.9943	-63.139	32.6151	2.88235	166.81	-0.442713	-0.474111	-0.482697	-0.479997	-0.519042	-0.532522	-0.543443	-0.532517	-0.499743	-0.494408	-0.562297	-0.537691	-0.521593	-0.328505	-0.317317	-0.297596	-0.350108	-0.375794	-0.378929	-0.389117	-0.33948	-0.372574	-0.369538	-0.331127	-0.336633	-0.350114	-0.509444	-0.348987
trial 65	10.8368	33.7218	147.324	1.4166	-1.00656	-120	-58.2036	26.6989	7.91639	159.788	-0.482834	-0.469431	-0.456153	-0.485711	-0.459386	-0.514745	-0.556483	-0.577354	-0.51474	-0.550817	-0.574412	-0.50945	-0.535612	-0.296935	-0.285796	-0.267054	-0.255799	-0.262515	-0.248539	-0.26018	-0.29199	-0.27609	-0.36861	-0.331604	-0.384327	-0.349888	-0.514394	-0.29841
trial 66	6.18162	25.3321	77.3039	0.716742	0.0368337	-40.8677	-52.316	20.8279	4.87003	136.837	-0.450724	-0.470233	-0.456687	-0.454163	-0.492416	-0.548472	-0.548468	-0.516525	-0.49523	-0.49004	-0.545612	-0.511137	-0.537821	-0.338718	-0.294332	-0.291745	-0.343598	-0.335965	-0.355275	-0.365635	-0.316779	-0.365636	-0.314214	-0.324952	-0.29797	-0.343604	-0.501348	-0.329879
trial 67	8.33804	54.3533	42.7248	3.73173	-1.32945	-82.5715	-58.1208	30.6121	0	172.927	-0.43687	-0.478242	-0.453827	-0.451326	-0.467916	-0.534616	-0.524018	-0.513423	-0.524018	-0.508086	-0.55292	-0.508085	-0.534612	-0.374212	-0.3318	-0.312861	-0.440102	-0.339472	-0.406275	-0.399753	-0.415535	-0.41554	-0.365299	-0.374954	-0.349547	-0.377858	-0.499074	-0.37717
trial 68	5.4881	34.4079	22.4719	1.5736	-0.521483	-53.0355	-59.9697	23.232	3.45339	138.77	-0.439829	-0.47107	-0.479622	-0.476947	-0.51581	-0.540125	-0.540122	-0.518384	-0.496648	-0.480598	-0.558891	-0.534424	-0.518385	-0.314804	-0.286093	-0.300593	-0.369868	-0.362589	-0.365641	-0.376126	-0.326089	-0.35945	-0.339947	-0.317987	-0.323326	-0.337019	-0.50545	-0.336887
trial 69	5.45188	34.4171	22.0357	1.60879	-0.55481	-48.6291	-57.4877	21.4643	3.59885	131.896	-0.439829	-0.47107	-0.479622	-0.476947	-0.51581	-0.540125	-0.540122	-0.518384	-0.496648	-0.480598	-0.558891	-0.534424	-0.518385	-0.314804	-0.286093	-0.300593	-0.369868	-0.362589	-0.365641	-0.376126	-0.326089	-0.35945	-0.339947	-0.317987	-0.323326	-0.337019	-0.50545	-0.336887
trial 70	5.42018	34.7597	22.2657	1.65477	-0.593968	-58.4948	-68.5068	26.4734	2.72784	156.11	-0.439829	-0.47107	-0.479622	-0.476947	-0.51581	-0.540125	-0.540122	-0.518384	-0.496648	-0.480598	-0.558891	-0.534424	-0.518385	-0.314804	-0.286093	-0.300593	-0.369868	-0.362589	-0.365641	-0.376126	-0.326089	-0.35945	-0.339947	-0.317987	-0.323326	-0.337019	-0.50545	-0.336887
trial 71	6.40337	29.3506	102.646	0.946071	-0.00668861	-41.8545	-52.6341	27.6505	1.1747	140.515	-0.445628	-0.477186	-0.485806	-0.471825	-0.511165	-0.53582	-0.546799	-0.535816	-0.491888	-0.486607	-0.54388	-0.540991	-0.524835	-0.314804	-0.303295	-0.300593	-0.369868	-0.345787	-0.365641	-0.376126	-0.326089	-0.35945	-0.356495	-0.317987	-0.323326	-0.337019	-0.507557	-0.338191
trial 72	9.93588	53.8916	115.072	1.6269	-0.816964	-116.903	-40.0461	15.8813	5.85811	117.6	-0.45272	-0.492739	-0.490113	-0.508539	-0.492803	-0.505741	-0.557147	-0.546864	-0.5263	-0.480205	-0.574801	-0.510776	-0.505736	-0.406249	-0.364307	-0.328994	-0.362289	-0.244084	-0.358222	-0.336607	-0.320815	-0.305036	-0.318288	-0.313155	-0.349547	-0.377858	-0.511114	-0.337342
trial 73	7.59156	23.8153	75.0348	1.08545	-0.0564751	-40.0211	-66.5638	40	3.52591	190.623	-0.459458	-0.479246	-0.454319	-0.47393	-0.501643	-0.515214	-0.536834	-0.515209	-0.493585	-0.509771	-0.566282	-0.541902	-0.536834	-0.328505	-0.317317	-0.314523	-0.366406	-0.392462	-0.378929	-0.389117	-0.356025	-0.372574	-0.353122	-0.347301	-0.336633	-0.350114	-0.506479	-0.354079
trial 74	7.85616	55.6868	34.8875	3.83339	-1.35312	-77.8244	-51.5759	26.2113	0	149.176	-0.43687	-0.478242	-0.453827	-0.451326	-0.467916	-0.534616	-0.524018	-0.513423	-0.524018	-0.518583	-0.55292	-0.518581	-0.524018	-0.329222	-0.334943	-0.315837	-0.412604	-0.342621	-0.393824	-0.419259	-0.387438	-0.387444	-0.3844	-0.378301	-0.352741	-0.381249	-0.499874	-0.37076
trial 75	5.34931	34.7542	21.6402	1.69277	-0.642671	-56.9869	-67.7033	27.4125	0.676303	151.874	-0.439829	-0.47107	-0.479622	-0.476947	-0.51581	-0.540125	-0.540122	-0.518384	-0.496648	-0.480598	-0.558891	-0.534424	-0.518385	-0.314804	-0.303295	-0.300593	-0.369868	-0.362589	-0.365641	-0.376126	-0.326089	-0.35945	-0.339947	-0.317987	-0.323326	-0.337019	-0.50545	-0.33821
trial 76	5.48604	34.0845	21.79	1.56023	-0.515373	-66.3389	-83.2718	30.0043	6.59679	192.36	-0.439829	-0.47107	-0.479622	-0.476947	-0.51581	-0.540125	-0.540122	-0.518384	-0.496648	-0.480598	-0.558891	-0.534424	-0.518385	-0.314804	-0.303295	-0.300593	-0.369868	-0.362589	-0.365641	-0.376126	-0.326089	-0.35945	-0.339947	-0.317987	-0.323326	-0.337019	-0.50545	-0.33821
trial 77	7.8537	56.5992	35.3162	3.89447	-1.41718	-98.6719	-65.6038	32.5621	0.00073396	188.031	-0.43687	-0.478242	-0.453827	-0.451326	-0.467916	-0.534616	-0.524018	-0.513423	-0.524018	-0.518583	-0.55292	-0.518581	-0.524018	-0.326156	-0.3318	-0.312861	-0.408977	-0.339472	-0.406275	-0.415539	-0.383961	-0.383967	-0.380969	-0.374954	-0.349547	-0.377858	-0.499874	-0.368641
trial 78	6.34116	24.8767	48.8055	0.806853	0.0740676	-47.2791	-69.428	37.2959	5.34589	185.838	-0.442713	-0.474111	-0.482697	-0.479997	-0.507957	-0.543446	-0.543443	-0.521593	-0.499743	-0.483587	-0.562297	-0.537691	-0.521593	-0.328505	-0.317317	-0.314523	-0.382704	-0.359127	-0.378929	-0.389117	-0.33948	-0.35603	-0.369538	-0.314954	-0.336633	-0.333816	-0.507759	-0.347744
trial 79	6.46485	25.4092	54.1547	0.85277	0.0124706	-40.4558	-68.0833	36.5627	4.02944	179.175	-0.445628	-0.477186	-0.485806	-0.471825	-0.511165	-0.524839	-0.546799	-0.513852	-0.502871	-0.497484	-0.554809	-0.540991	-0.524835	-0.331742	-0.320497	-0.317661	-0.369868	-0.379392	-0.382578	-0.409481	-0.359444	-0.376127	-0.38959	-0.334288	-0.339877	-0.369873	-0.507545	-0.360032
trial 80	6.49839	20.1141	56.5215	0.576398	0.142248	-40.7896	-67.8192	27.5512	10.9397	183.024	-0.450724	-0.470233	-0.456687	-0.454163	-0.492416	-0.548472	-0.548468	-0.516525	-0.49523	-0.49004	-0.545612	-0.511137	-0.537821	-0.37178	-0.311114	-0.3084	-0.375688	-0.352367	-0.371806	-0.398202	-0.333062	-0.381919	-0.330374	-0.340877	-0.314133	-0.359649	-0.501348	-0.349952
trial 81	5.39559	34.5084	21.5422	1.64514	-0.59676	-48.964	-56.3801	22.1304	2.28056	127.756	-0.439829	-0.47107	-0.479622	-0.476947	-0.51581	-0.540125	-0.540122	-0.518384	-0.496648	-0.480598	-0.558891	-0.534424	-0.518385	-0.314804	-0.303295	-0.300593	-0.369868	-0.362589	-0.365641	-0.376126	-0.326089	-0.35945	-0.339947	-0.317987	-0.323326	-0.337019	-0.50545	-0.33821
trial 82	6.44052	26.149	61.4493	0.883241	-0.00929596	-40	-68.5847	36.1725	3.11776	179.727	-0.445628	-0.477186	-0.485806	-0.471825	-0.511165	-0.524839	-0.546799	-0.513852	-0.502871	-0.497484	-0.554809	-0.540991	-0.524835	-0.331742	-0.320497	-0.317661	-0.369868	-0.379392	-0.382578	-0.409481	-0.359444	-0.376127	-0.38959	-0.334288	-0.339877	-0.369873	-0.507545	-0.360032
trial 83	10.5434	72.9302	126.747	2.78264	-2.11578	-117.299	-43.8621	12.128	4.62213	115.736	-0.439349	-0.468661	-0.518729	-0.484596	-0.510636	-0.492566	-0.564185	-0.584649	-0.533489	-0.538254	-0.591906	-0.51797	-0.533489	-0.248503	-0.285796	-0.299576	-0.302841	-0.262515	-0.31311	-0.291996	-0.29199	-0.307905	-0.30545	-0.269341	-0.305362	-0.302848	-0.521421	-0.291326
trial 84	5.33016	34.7779	21.6073	1.69508	-0.646536	-72.4709	-81.7299	31.8157	2.57842	183.027	-0.439829	-0.47107	-0.479622	-0.476947	-0.51581	-0.540125	-0.540122	-0.518384	-0.496648	-0.480598	-0.558891	-0.534424	-0.518385	-0.314804	-0.303295	-0.300593	-0.369868	-0.362589	-0.365641	-0.376126	-0.326089	-0.35945	-0.339947	-0.317987	-0.323326	-0.337019	-0.50545	-0.33821
trial 85	5.18871	47.5678	37.2443	2.60591	-1.56932	-109.061	-82.9515	27.6778	2.28183	173.783	-0.453604	-0.462139	-0.448564	-0.43511	-0.484605	-0.541067	-0.530361	-0.508956	-0.487553	-0.503619	-0.538229	-0.51422	-0.541063	-0.37178	-0.294332	-0.275091	-0.359643	-0.319562	-0.388336	-0.381918	-0.333062	-0.365636	-0.330374	-0.356802	-0.330297	-0.343604	-0.496084	-0.342341
trial 86	5.37463	34.6562	21.8215	1.67831	-0.621421	-77.0998	-85.7097	34.806	2.04259	193.581	-0.439829	-0.47107	-0.479622	-0.476947	-0.51581	-0.540125	-0.540122	-0.518384	-0.496648	-0.480598	-0.558891	-0.534424	-0.518385	-0.314804	-0.286093	-0.300593	-0.369868	-0.362589	-0.365641	-0.376126	-0.326089	-0.35945	-0.339947	-0.317987	-0.323326	-0.337019	-0.50545	-0.336887
trial 87	6.99877	34.1112	65.8325	1.65411	-0.473414	-42.9697	-75.4119	39.7623	1.90986	199.671	-0.445628	-0.465818	-0.440564	-0.471825	-0.500021	-0.502875	-0.524835	-0.535816	-0.480906	-0.497484	-0.554809	-0.530114	-0.524835	-0.328505	-0.266139	-0.263741	-0.33381	-0.309125	-0.345331	-0.356029	-0.322936	-0.372574	-0.336705	-0.363475	-0.303793	-0.366411	-0.498118	-0.328352
trial 88	7.71523	55.0805	32.9725	3.85702	-1.41587	-96.4482	-63.5917	30.2518	1.63642	179.725	-0.43687	-0.478242	-0.453827	-0.451326	-0.467916	-0.534616	-0.524018	-0.513423	-0.524018	-0.518583	-0.55292	-0.518581	-0.524018	-0.329222	-0.334943	-0.315837	-0.412604	-0.342621	-0.393824	-0.419259	-0.387438	-0.387444	-0.3844	-0.378301	-0.352741	-0.381249	-0.499874	-0.37076
trial 89	5.09864	34.3898	20.6701	1.83945	-0.834931	-43.4894	-50.1745	16.2237	4.76427	106.685	-0.439829	-0.47107	-0.479622	-0.476947	-0.51581	-0.540125	-0.529253	-0.518384	-0.496648	-0.480598	-0.558891	-0.534424	-0.518385	-0.314804	-0.303295	-0.300593	-0.369868	-0.362589	-0.365641	-0.376126	-0.326089	-0.35945	-0.339947	-0.317987	-0.323326	-0.337019	-0.504614	-0.33821
trial 90	13.3032	21.3341	76.435	1.31318	0.0841706	-41.9169	-43.1828	22.2934	9.78049	186.168	-0.423515	-0.483974	-0.491828	-0.478874	-0.473888	-0.507131	-0.547658	-0.547657	-0.527391	-0.532154	-0.555002	-0.542197	-0.537525	-0.392034	-0.366981	-0.348341	-0.364781	-0.311923	-0.376527	-0.355255	-0.339931	-0.309301	-0.35254	-0.332046	-0.33724	-0.364787	-0.511446	-0.35013
trial 91	10.5243	48.6938	118.512	1.52922	-0.894753	-118.126	-40.4731	11.6913	7.28265	115.726	-0.45272	-0.52459	-0.50068	-0.508539	-0.524073	-0.505741	-0.587994	-0.587993	-0.567429	-0.55154	-0.585038	-0.520966	-0.557147	-0.291345	-0.296454	-0.293922	-0.281832	-0.241711	-0.25959	-0.255208	-0.255201	-0.239543	-0.284275	-0.23364	-0.31529	-0.312732	-0.536496	-0.273903
trial 92	5.58511	30.2597	20.1643	1.7131	-0.621551	-40	-75.2088	15.2601	26.2404	173.054	-0.442713	-0.4515	-0.448948	-0.468802	-0.507957	-0.532522	-0.521593	-0.510668	-0.488818	-0.494408	-0.551425	-0.52687	-0.510668	-0.35211	-0.289037	-0.303641	-0.373386	-0.383049	-0.386288	-0.379737	-0.36292	-0.362925	-0.359922	-0.321068	-0.343173	-0.356832	-0.496684	-0.351853
trial 93	8.13329	54.5115	38.5806	3.55862	-1.1194	-79.5404	-55.6412	29.8522	0	168.698	-0.43687	-0.478242	-0.453827	-0.451326	-0.467916	-0.534616	-0.524018	-0.513423	-0.524018	-0.518583	-0.55292	-0.518581	-0.524018	-0.329222	-0.318561	-0.299576	-0.396924	-0.342621	-0.393824	-0.419259	-0.387438	-0.387444	-0.3844	-0.378301	-0.352741	-0.381249	-0.499874	-0.367043
trial 94	7.81243	56.6535	35.3753	3.89344	-1.45201	-79.8245	-51.8459	25.4867	0.307434	147.266	-0.43687	-0.478242	-0.453827	-0.451326	-0.467916	-0.534616	-0.524018	-0.513423	-0.524018	-0.518583	-0.55292	-0.518581	-0.524018	-0.326156	-0.3318	-0.312861	-0.408977	-0.339472	-0.406275	-0.415539	-0.383961	-0.383967	-0.380969	-0.374954	-0.349547	-0.377858	-0.499874	-0.368641
trial 95	6.38918	29.6532	111.222	0.959281	-0.0107791	-59.2627	-74.7666	39.4228	1.30915	199.435	-0.445628	-0.477186	-0.485806	-0.471825	-0.511165	-0.53582	-0.546799	-0.535816	-0.491888	-0.486607	-0.54388	-0.540991	-0.524835	-0.314804	-0.303295	-0.300593	-0.369868	-0.345787	-0.365641	-0.376126	-0.326089	-0.35945	-0.356495	-0.317987	-0.323326	-0.337019	-0.507557	-0.338191
trial 96	6.46765	25.9026	58.585	0.873197	0.00185152	-45.3388	-71.0042	37.7524	3.66046	186.904	-0.445628	-0.477186	-0.485806	-0.471825	-0.511165	-0.524839	-0.546799	-0.513852	-0.502871	-0.497484	-0.554809	-0.540991	-0.524835	-0.34868	-0.337698	-0.334728	-0.386296	-0.379392	-0.382578	-0.392804	-0.359444	-0.35945	-0.38959	-0.317987	-0.339877	-0.369873	-0.507545	-0.361415
trial 97	9.98961	68.0805	121.76	2.42192	-1.73918	-119.779	-40.9034	11.6001	5.27699	110.041	-0.439349	-0.500351	-0.4977	-0.50553	-0.541751	-0.502798	-0.584649	-0.584649	-0.564185	-0.568679	-0.591906	-0.528112	-0.553953	-0.323136	-0.344833	-0.325939	-0.250939	-0.210158	-0.25959	-0.255208	-0.223867	-0.223876	-0.25317	-0.218304	-0.284179	-0.266393	-0.535662	-0.264584
trial 98	9.69602	60.0514	134.983	1.92106	-1.74893	-116.892	-41.2019	11.2134	5.12077	100.293	-0.464042	-0.483175	-0.491338	-0.48868	-0.515374	-0.54927	-0.580729	-0.601705	-0.549266	-0.554035	-0.567319	-0.512464	-0.549266	-0.267254	-0.239055	-0.220521	-0.337286	-0.248941	-0.267288	-0.310818	-0.294781	-0.326851	-0.340149	-0.287597	-0.324155	-0.368892	-0.531282	-0.294891
trial 99	5.31555	34.8606	21.6458	1.72561	-0.6716	-59.503	-71.0135	27.503	1.43204	158.389	-0.439829	-0.47107	-0.479622	-0.476947	-0.51581	-0.540125	-0.540122	-0.518384	-0.496648	-0.480598	-0.558891	-0.534424	-0.518385	-0.314804	-0.303295	-0.300593	-0.369868	-0.362589	-0.365641	-0.376126	-0.326089	-0.35945	-0.339947	-0.317987	-0.323326	-0.337019	-0.50545	-0.33821
trial 100	7.79139	55.5343	34.3183	3.79213	-1.34194	-79.5482	-53.4806	26.0919	0.760433	153.932	-0.43687	-0.478242	-0.453827	-0.451326	-0.467916	-0.534616	-0.524018	-0.513423	-0.524018	-0.518583	-0.55292	-0.518581	-0.524018	-0.326156	-0.3318	-0.312861	-0.408977	-0.339472	-0.406275	-0.415539	-0.383961	-0.383967	-0.380969	-0.374954	-0.349547	-0.377858	-0.499874	-0.368641
Mean	7.54852	41.4732	66.6549	1.92899	-0.790932	-69.2158	-58.6748	26.2633	3.18943	154.169	-0.442146	-0.471562	-0.474496	-0.474108	-0.501445	-0.528594	-0.543814	-0.532627	-0.509511	-0.504502	-0.558977	-0.528369	-0.526748	-0.324844	-0.308356	-0.300761	-0.359783	-0.330673	-0.358908	-0.370093	-0.334234	-0.350672	-0.348463	-0.325837	-0.332229	-0.348596	-0.507454	-0.337958
std	2.19999	16.7283	45.3748	1.00773	0.76219	27.6352	11.9276	7.8153	3.43907	28.8498	0.0099297	0.011626	0.018554	0.0156138	0.0207008	0.0161895	0.01528	0.0253356	0.0179546	0.0241368	0.0117804	0.0113337	0.0122898	0.0305926	0.0304064	0.0255781	0.0416206	0.0468944	0.0423863	0.0428038	0.0356913	0.038216	0.0305677	0.0370026	0.0319717	0.0290396	0.00768248	0.028729
COV	0.291447	0.403351	0.680743	0.522412	-0.963661	-0.399262	-0.203283	0.297575	1.07827	0.187131	-0.022458	-0.0246542	-0.0391025	-0.0329331	-0.0412822	-0.0306275	-0.0280978	-0.0475672	-0.035239	-0.0478428	-0.0210749	-0.0214503	-0.0233314	-0.0941763	-0.0986079	-0.0850445	-0.115682	-0.141815	-0.118098	-0.115657	-0.106785	-0.108979	-0.0877214	-0.113562	-0.096234	-0.0833045	-0.0151393	-0.0850077

## Sheet: CS
	tau_m	tau_w	tau_t	b	c	Vr	EL	alpha	bet	R	gamma fit 1	gamma fit 2	gamma fit 3	gamma fit 4	gamma fit 5	gamma fit 6	gamma fit 7	gamma fit 8	gamma fit 9	gamma fit 10	gamma fit 11	gamma fit 12	gamma fit 13	gamma validation 1	gamma validation 2	gamma validation 3	gamma validation 4	gamma validation 5	gamma validation 6	gamma validation 7	gamma validation 8	gamma validation 9	gamma validation 10	gamma validation 11	gamma validation 12	gamma validation 13	mean gamma Fit	mean gamma validation
trial 1	7.82472	60.4034	35.1062	3.86442	-1.24513	-105.535	-63.3587	32.6517	0.179734	189.162	-0.425867	-0.467292	-0.43203	-0.451326	-0.467916	-0.524022	-0.524018	-0.513423	-0.513424	-0.518583	-0.55292	-0.508085	-0.524018	-0.326156	-0.3318	-0.312861	-0.42454	-0.35537	-0.406275	-0.431325	-0.383961	-0.383967	-0.380969	-0.359504	-0.349547	-0.39342	-0.494071	-0.372284
trial 2	10.9698	77.8706	100.433	4.10916	-2.69543	-116.445	-50.6627	21.9239	1.1059	139.125	-0.444785	-0.474377	-0.49307	-0.479861	-0.443366	-0.49838	-0.550039	-0.529373	-0.488042	-0.503513	-0.536956	-0.493271	-0.498375	-0.393798	-0.302178	-0.299576	-0.318521	-0.246493	-0.345395	-0.33972	-0.29199	-0.307905	-0.28966	-0.284907	-0.336948	-0.349888	-0.494877	-0.315922
trial 3	11.1938	46.7628	147.542	1.92045	-1.3197	-104.568	-45.9606	20.6416	5.01554	130.166	-0.453153	-0.494012	-0.448195	-0.48868	-0.48347	-0.517807	-0.549266	-0.580729	-0.538778	-0.502073	-0.535999	-0.512464	-0.517802	-0.294118	-0.23428	-0.232192	-0.268913	-0.27588	-0.294151	-0.257675	-0.305028	-0.289249	-0.333958	-0.251357	-0.3182	-0.300046	-0.509417	-0.281158
trial 4	9.32777	75.3144	137.345	2.67541	-1.45207	-120	-41.2104	25.5563	0.252587	125.881	-0.423681	-0.452183	-0.460014	-0.477924	-0.503237	-0.485727	-0.555308	-0.545366	-0.495661	-0.540007	-0.542673	-0.480871	-0.525485	-0.393732	-0.338915	-0.320996	-0.337772	-0.315923	-0.393763	-0.417464	-0.343069	-0.38771	-0.42916	-0.349872	-0.384748	-0.411176	-0.499087	-0.3711
trial 5	13.6481	23.7788	148.601	1.79464	-0.248171	-40	-43.7805	38.7121	7.22642	195.161	-0.455033	-0.4526	-0.460598	-0.468511	-0.463619	-0.507131	-0.557791	-0.517257	-0.496992	-0.512065	-0.555002	-0.48193	-0.517258	-0.378648	-0.354205	-0.290626	-0.337772	-0.3309	-0.408845	-0.417464	-0.372825	-0.38771	-0.384836	-0.39361	-0.429081	-0.440535	-0.49583	-0.379004
trial 6	9.80692	78.2333	147.424	3.09116	-2.96651	-120	-42.9392	16.4616	0.0415796	100.012	-0.450335	-0.480212	-0.466883	-0.47503	-0.469967	-0.525181	-0.535612	-0.577354	-0.525176	-0.530134	-0.553635	-0.519792	-0.535612	-0.256061	-0.227204	-0.275091	-0.295462	-0.237549	-0.305685	-0.284217	-0.284211	-0.267935	-0.314214	-0.261252	-0.281807	-0.295469	-0.511148	-0.275858
trial 7	8.02338	51.9357	31.4198	3.47288	-1.13896	-91.2919	-61.2478	26.8591	6.80629	180.237	-0.43687	-0.478242	-0.453827	-0.451326	-0.467916	-0.534616	-0.524018	-0.513423	-0.524018	-0.518583	-0.55292	-0.508085	-0.524018	-0.310137	-0.3318	-0.296727	-0.393414	-0.339472	-0.406275	-0.415539	-0.383961	-0.383967	-0.380969	-0.374954	-0.349547	-0.377858	-0.499066	-0.364971
trial 8	5.58983	32.3165	33.0631	0.971687	-0.27148	-50.9676	-78.7107	30.7635	7.51751	181.518	-0.477893	-0.486168	-0.461838	-0.437728	-0.475732	-0.54198	-0.510354	-0.510353	-0.489272	-0.515509	-0.539171	-0.536396	-0.499813	-0.388312	-0.27755	-0.291745	-0.391733	-0.385173	-0.437926	-0.447053	-0.398198	-0.414487	-0.378854	-0.388652	-0.394949	-0.391738	-0.498631	-0.383567
trial 9	4.92997	35.3311	20.5698	2.09804	-1.05146	-71.9379	-51.0538	18.8745	5.47446	105.493	-0.428528	-0.459825	-0.446053	-0.454677	-0.493757	-0.518389	-0.518385	-0.507516	-0.48578	-0.491363	-0.548075	-0.523659	-0.507517	-0.331742	-0.303295	-0.300593	-0.369868	-0.379392	-0.382578	-0.392804	-0.342767	-0.376127	-0.356495	-0.334288	-0.339877	-0.353446	-0.49104	-0.351021
trial 10	12.3306	28.602	146.185	1.24615	-1.00368	-119.942	-40.0039	38.4416	1.97813	104.51	-0.49671	-0.504849	-0.437409	-0.435004	-0.472835	-0.486344	-0.559754	-0.549265	-0.517802	-0.522858	-0.567319	-0.502071	-0.52829	-0.272593	-0.227204	-0.19182	-0.279417	-0.286757	-0.289155	-0.333068	-0.349346	-0.300502	-0.346534	-0.309027	-0.314133	-0.343604	-0.506193	-0.295628
trial 11	7.37692	57.0441	31.5159	4.17462	-1.72574	-96.4936	-61.8546	25.8391	3.35425	164.978	-0.43687	-0.478242	-0.442929	-0.451326	-0.467916	-0.534616	-0.524018	-0.513423	-0.524018	-0.518583	-0.55292	-0.518581	-0.524018	-0.294118	-0.3318	-0.296727	-0.408977	-0.35537	-0.406275	-0.431325	-0.383961	-0.383967	-0.41231	-0.359504	-0.349547	-0.377858	-0.499035	-0.368595
trial 12	10.2588	85.04	129.329	3.43276	-2.87999	-85.1369	-40	12.5462	0	100.321	-0.44147	-0.419159	-0.456824	-0.49415	-0.499028	-0.462514	-0.530484	-0.559616	-0.530484	-0.534974	-0.527901	-0.486824	-0.540195	-0.348482	-0.277754	-0.290626	-0.323092	-0.300947	-0.333434	-0.372831	-0.357947	-0.328199	-0.399611	-0.364451	-0.443859	-0.396497	-0.49874	-0.349056
trial 13	10.3014	65.1345	145.494	1.7239	-0.952188	-119.025	-59.9417	23.9738	1.6619	172.539	-0.41374	-0.421615	-0.449441	-0.506916	-0.491948	-0.494387	-0.513893	-0.54316	-0.543161	-0.518549	-0.540516	-0.518547	-0.543161	-0.388612	-0.410628	-0.36076	-0.37663	-0.339736	-0.373222	-0.412967	-0.321725	-0.352145	-0.409861	-0.388727	-0.439985	-0.451629	-0.499926	-0.386664
trial 14	12.1809	73.0848	121.016	3.53647	-2.25674	-120	-53.5289	15.4655	6.48283	158.514	-0.460574	-0.458097	-0.47667	-0.453196	-0.500265	-0.492566	-0.523257	-0.533488	-0.523257	-0.50783	-0.561347	-0.487546	-0.49256	-0.243658	-0.31258	-0.293922	-0.312725	-0.241711	-0.291379	-0.270875	-0.286535	-0.255209	-0.268722	-0.218304	-0.284179	-0.281839	-0.497742	-0.273972
trial 15	4.87146	32.6248	20.0608	2.20359	-1.37099	-81.7323	-93.9389	36.5689	0.510516	178.784	-0.448217	-0.468061	-0.454319	-0.451778	-0.501643	-0.515214	-0.526022	-0.515209	-0.493585	-0.48835	-0.55552	-0.531191	-0.51521	-0.34868	-0.320497	-0.317661	-0.369868	-0.362589	-0.382578	-0.409481	-0.359444	-0.392805	-0.373043	-0.36689	-0.339877	-0.369873	-0.497255	-0.362561
trial 16	7.20335	56.8763	29.9293	4.11262	-1.67097	-89.8935	-55.6333	23.722	3.0153	147.344	-0.417538	-0.470233	-0.445731	-0.454163	-0.470818	-0.527178	-0.527173	-0.516525	-0.516526	-0.521687	-0.55621	-0.521686	-0.527173	-0.296935	-0.334943	-0.283315	-0.412604	-0.358642	-0.393824	-0.435166	-0.387438	-0.387444	-0.40019	-0.362735	-0.352741	-0.381249	-0.497895	-0.368248
trial 17	14.2834	44.8784	147.54	2.78207	-2.77707	-86.9998	-77.0603	13.9104	7.84051	193.329	-0.470876	-0.468486	-0.456336	-0.473483	-0.468768	-0.509537	-0.528599	-0.528598	-0.50953	-0.533003	-0.54505	-0.504632	-0.519065	-0.285579	-0.320773	-0.318177	-0.276596	-0.298302	-0.330537	-0.295824	-0.32536	-0.310597	-0.30827	-0.303502	-0.337512	-0.334909	-0.501228	-0.311226
trial 18	9.84692	40.2046	147.828	0.878535	-1.06321	-120	-41.0052	3.76579	6.17557	88.2601	-0.420485	-0.418151	-0.448195	-0.456475	-0.504739	-0.54927	-0.538778	-0.549265	-0.517802	-0.543643	-0.556879	-0.512464	-0.559754	-0.322186	-0.311114	-0.325054	-0.359643	-0.237549	-0.305685	-0.349351	-0.333062	-0.300502	-0.330374	-0.277177	-0.314133	-0.359649	-0.505838	-0.317345
trial 19	10.5108	80.6093	134.197	3.37073	-2.51254	-117.989	-45.4705	16.2474	2.31217	122.141	-0.436671	-0.465845	-0.505211	-0.50255	-0.538614	-0.489702	-0.560973	-0.581337	-0.540608	-0.515004	-0.568297	-0.50491	-0.51006	-0.288614	-0.30966	-0.259389	-0.309891	-0.255032	-0.272876	-0.268326	-0.26832	-0.268328	-0.281642	-0.231405	-0.266105	-0.294567	-0.516906	-0.274935
trial 20	8.68718	77.3539	148.215	1.66203	-1.03612	-109.984	-54.4959	19.5356	0.161692	144.524	-0.401263	-0.419159	-0.44686	-0.49415	-0.479357	-0.491647	-0.520773	-0.549905	-0.520773	-0.525345	-0.547242	-0.515713	-0.549906	-0.392034	-0.366981	-0.363986	-0.364781	-0.34277	-0.360991	-0.41653	-0.324612	-0.355257	-0.36775	-0.362049	-0.413302	-0.395003	-0.497084	-0.371234
trial 21	11.4696	25.4069	150	3.38285	-2.92019	-48.7163	-91.0843	40	1.25683e-05	200	-0.480909	-0.492197	-0.444567	-0.501507	-0.582104	-0.563075	-0.614537	-0.588798	-0.563062	-0.603878	-0.528974	-0.539871	-0.582366	-0.25563	-0.239756	-0.160959	-0.400527	-0.292559	-0.399856	-0.29061	-0.366839	-0.366853	-0.317523	-0.285612	-0.307852	-0.296577	-0.545065	-0.306243
trial 22	10.8024	79.5562	145.732	3.7647	-2.50841	-117.365	-40.2358	24.6025	0.0626193	120.375	-0.460574	-0.468661	-0.445126	-0.453196	-0.531379	-0.46187	-0.543721	-0.533488	-0.564185	-0.538254	-0.571533	-0.507829	-0.533489	-0.342349	-0.348077	-0.314178	-0.346633	-0.293809	-0.326962	-0.321731	-0.321725	-0.306527	-0.304172	-0.28447	-0.304073	-0.361638	-0.508716	-0.321257
trial 23	4.08874	139.403	51.9912	3.33868	-2.80011	-111.211	-92.9917	7.30073	6.41445	177.302	-0.433733	-0.449665	-0.456489	-0.499026	-0.467763	-0.496381	-0.531478	-0.540253	-0.531478	-0.509287	-0.511594	-0.45702	-0.531478	-0.337385	-0.314894	-0.298725	-0.31431	-0.307872	-0.296375	-0.373041	-0.38655	-0.34601	-0.330193	-0.32544	-0.370377	-0.35438	-0.493511	-0.335042
trial 24	9.49246	24.174	99.1071	1.07098	-0.0245612	-45.3863	-52.8638	38.9862	7.12838	176.105	-0.425867	-0.44539	-0.453827	-0.451326	-0.457172	-0.534616	-0.534612	-0.524017	-0.492236	-0.508086	-0.542376	-0.508085	-0.513424	-0.368303	-0.374674	-0.338453	-0.372261	-0.300247	-0.368329	-0.378403	-0.362242	-0.346092	-0.359352	-0.353542	-0.34324	-0.372267	-0.491618	-0.356723
trial 25	10.8232	57.3634	149.495	4.13304	-3	-119.971	-71.2268	39.8952	0	196.489	-0.413008	-0.4526	-0.460598	-0.427058	-0.473888	-0.476732	-0.547658	-0.55779	-0.476725	-0.522109	-0.524736	-0.502019	-0.537525	-0.257066	-0.213651	-0.195846	-0.279227	-0.270689	-0.288649	-0.314973	-0.299418	-0.283877	-0.312515	-0.307517	-0.358741	-0.355894	-0.490188	-0.287543
trial 26	13.2739	23.796	82.8883	1.37478	0.0925182	-43.7881	-41.2631	15.0934	9.07589	182.423	-0.434021	-0.473516	-0.502238	-0.458147	-0.473888	-0.496998	-0.527391	-0.527391	-0.517258	-0.50202	-0.555002	-0.48193	-0.527392	-0.366727	-0.357328	-0.339153	-0.370252	-0.288545	-0.366759	-0.346054	-0.30109	-0.286113	-0.313691	-0.308804	-0.328475	-0.325906	-0.498246	-0.330684
trial 27	4.97606	33.0695	20	1.87961	-0.952927	-47.7021	-59.973	15.2542	10.5497	122.447	-0.45113	-0.47107	-0.457243	-0.476947	-0.493757	-0.529257	-0.529253	-0.507516	-0.496648	-0.491363	-0.548075	-0.534424	-0.518385	-0.331742	-0.303295	-0.300593	-0.369868	-0.362589	-0.365641	-0.376126	-0.342767	-0.35945	-0.339947	-0.317987	-0.323326	-0.353446	-0.50039	-0.34206
trial 28	13.2829	45.2079	126.89	2.85496	-2.36691	-100.534	-71.5964	20.0499	6.87948	196.243	-0.451152	-0.458666	-0.378114	-0.492956	-0.459114	-0.4714	-0.519064	-0.528598	-0.528599	-0.561371	-0.52606	-0.504632	-0.557202	-0.238448	-0.272762	-0.225611	-0.245225	-0.26617	-0.238491	-0.234576	-0.32257	-0.263912	-0.29105	-0.315284	-0.32008	-0.346553	-0.495148	-0.275441
trial 29	9.70826	79.9328	146.093	2.56381	-2.36352	-106.056	-40.063	13.3537	0.0686663	98.4969	-0.461014	-0.419388	-0.475891	-0.473483	-0.517041	-0.480934	-0.519064	-0.547667	-0.519064	-0.542459	-0.554545	-0.523545	-0.538134	-0.372245	-0.348098	-0.3154	-0.332071	-0.310457	-0.297952	-0.351911	-0.32257	-0.337246	-0.334751	-0.32966	-0.363789	-0.346553	-0.505556	-0.335592
trial 30	7.8927	32.4493	107.843	1.35273	-2.18628	-40.1378	-86.7366	30.6143	0.146634	126.264	-0.395293	-0.494538	-0.524141	-0.553564	-0.587081	-0.599616	-0.618166	-0.593414	-0.543915	-0.552446	-0.566704	-0.527817	-0.556291	-0.307044	-0.280154	-0.237227	-0.309637	-0.305387	-0.358251	-0.242502	-0.374277	-0.384427	-0.311732	-0.427976	-0.422572	-0.349841	-0.547153	-0.331617
trial 31	5.25344	37.6121	30.0231	1.47526	-0.653198	-64.5121	-87.1176	2.15921	26.7594	192.117	-0.458323	-0.47728	-0.442679	-0.440266	-0.488183	-0.522098	-0.522093	-0.49094	-0.480557	-0.506468	-0.550423	-0.516757	-0.501325	-0.368303	-0.274794	-0.28889	-0.372261	-0.332794	-0.384728	-0.39456	-0.362242	-0.362248	-0.359352	-0.337739	-0.34324	-0.372267	-0.492107	-0.350263
trial 32	10.0412	82.2986	140.594	2.70869	-2.15295	-109.092	-59.6148	15.6271	2.07078	153.859	-0.431418	-0.439174	-0.466788	-0.49415	-0.499028	-0.481936	-0.530484	-0.559616	-0.511062	-0.506085	-0.527901	-0.506083	-0.549906	-0.333399	-0.293044	-0.305811	-0.337772	-0.285971	-0.318351	-0.357953	-0.313313	-0.343077	-0.340511	-0.335293	-0.384748	-0.367138	-0.500279	-0.332029
trial 33	5.99339	32.9808	20.7461	2.21309	-1.39334	-92.9751	-100.825	30.4608	12.6373	198.469	-0.448217	-0.479246	-0.476579	-0.462854	-0.479705	-0.526026	-0.51521	-0.493585	-0.471961	-0.49906	-0.533998	-0.50977	-0.493585	-0.321158	-0.274537	-0.30674	-0.37696	-0.335525	-0.355621	-0.366456	-0.366452	-0.349506	-0.363405	-0.34076	-0.346523	-0.360273	-0.491523	-0.343378
trial 34	12.6912	25.7377	81.2314	1.37944	0.213189	-46.1	-41.5115	31.8547	11.5558	199.297	-0.415215	-0.455828	-0.474705	-0.482771	-0.467128	-0.511714	-0.553245	-0.522092	-0.511709	-0.516758	-0.56076	-0.506466	-0.511709	-0.404033	-0.39499	-0.329705	-0.391629	-0.324427	-0.419482	-0.428173	-0.367344	-0.352145	-0.364566	-0.329152	-0.319174	-0.34664	-0.499238	-0.367035
trial 35	13.0614	21.1786	142.576	1.44382	-0.134705	-41.03	-48.0362	32.6974	7.3236	197.639	-0.442053	-0.460887	-0.490113	-0.466462	-0.48238	-0.505741	-0.567429	-0.546864	-0.5263	-0.531159	-0.554329	-0.520966	-0.516018	-0.369935	-0.313936	-0.34217	-0.373418	-0.321551	-0.400578	-0.379266	-0.394356	-0.364173	-0.376417	-0.355874	-0.391322	-0.373425	-0.508515	-0.365879
trial 36	7.07462	105.145	113.566	4.90004	-2.87376	-85.4551	-58.0038	12.8064	0.197812	148.809	-0.447231	-0.455335	-0.463363	-0.471306	-0.45605	-0.510066	-0.540608	-0.499877	-0.499878	-0.515004	-0.537884	-0.525095	-0.540608	-0.296087	-0.285526	-0.283123	-0.331634	-0.293809	-0.326962	-0.321731	-0.276106	-0.306527	-0.258877	-0.28447	-0.273871	-0.286646	-0.4971	-0.294259
trial 37	10.5477	45.3512	74.6306	1.64134	-0.333859	-119.296	-55.056	25.3308	9.66198	189.858	-0.389582	-0.439487	-0.488936	-0.486367	-0.491553	-0.463886	-0.534471	-0.524386	-0.484049	-0.539143	-0.531795	-0.539142	-0.544556	-0.426816	-0.417932	-0.383026	-0.398415	-0.330309	-0.411189	-0.420146	-0.358409	-0.342983	-0.386303	-0.350094	-0.416874	-0.41364	-0.496719	-0.388934
trial 38	9.6932	66.8364	150	2.42003	-2.98639	-118.615	-72.2171	23.3783	0.00261405	155.818	-0.492213	-0.47039	-0.419822	-0.475285	-0.46108	-0.444934	-0.520175	-0.520174	-0.548393	-0.571223	-0.517696	-0.468589	-0.567206	-0.362977	-0.309775	-0.278011	-0.309636	-0.273638	-0.31936	-0.357523	-0.371878	-0.371886	-0.312142	-0.335582	-0.369105	-0.352175	-0.498245	-0.332591
trial 39	5.5905	69.9271	117.677	0.777294	-1.63614	-40.0029	-84.3703	7.00084	0.00415209	109.48	-0.374936	-0.429968	-0.453382	-0.507891	-0.609924	-0.529704	-0.609892	-0.560535	-0.548198	-0.55054	-0.577061	-0.532122	-0.52969	-0.190743	-0.25242	-0.182574	-0.423939	-0.440782	-0.404233	-0.293946	-0.370884	-0.390135	-0.359403	-0.383843	-0.273028	-0.299954	-0.524142	-0.328145
trial 40	9.19811	68.0872	100.789	2.21071	-0.291849	-100.192	-54.9229	32.5509	0.342203	199.642	-0.397594	-0.426504	-0.496379	-0.463002	-0.458195	-0.491308	-0.531447	-0.531446	-0.491302	-0.50627	-0.548779	-0.546065	-0.521411	-0.376497	-0.398495	-0.348341	-0.425214	-0.38904	-0.43867	-0.431849	-0.401206	-0.385894	-0.398169	-0.362049	-0.352453	-0.395003	-0.493054	-0.392529
trial 41	7.52826	99.0614	108.654	4.73226	-2.71415	-107.027	-76.7212	17.1372	0.0223159	199.368	-0.45779	-0.465845	-0.463363	-0.481721	-0.45605	-0.510066	-0.530425	-0.489695	-0.51006	-0.494819	-0.527747	-0.515002	-0.530425	-0.345423	-0.335466	-0.301406	-0.319456	-0.281076	-0.345455	-0.3093	-0.309293	-0.309301	-0.261284	-0.28704	-0.276391	-0.274139	-0.494847	-0.304233
trial 42	11.3945	42.2021	150	1.89837	-1.68018	-118.88	-46.9089	36.0978	1.50867	119.807	-0.48884	-0.497062	-0.429313	-0.459309	-0.475732	-0.478737	-0.541975	-0.541975	-0.520894	-0.546841	-0.570648	-0.525952	-0.531435	-0.302702	-0.341381	-0.305411	-0.260809	-0.283973	-0.253536	-0.313778	-0.346085	-0.281466	-0.343317	-0.321936	-0.34324	-0.356345	-0.508363	-0.311845
trial 43	9.12162	78.3753	147.31	1.68602	-1.16435	-108.651	-51.5517	17.0388	0.19892	132.738	-0.41374	-0.411559	-0.449441	-0.506916	-0.462301	-0.474875	-0.533405	-0.54316	-0.523649	-0.518549	-0.550231	-0.528221	-0.533405	-0.404033	-0.363714	-0.36076	-0.361631	-0.309118	-0.342382	-0.412967	-0.306519	-0.352145	-0.364566	-0.373833	-0.409782	-0.406634	-0.496112	-0.366776
trial 44	12.1928	64.1193	113.969	2.82588	-1.71939	-93.2351	-40.5977	10.5616	6.45755	121.455	-0.460574	-0.468661	-0.455641	-0.463662	-0.500265	-0.502798	-0.533489	-0.553952	-0.533489	-0.517972	-0.561347	-0.507829	-0.502793	-0.243658	-0.31258	-0.293922	-0.312725	-0.241711	-0.291379	-0.286541	-0.286535	-0.270876	-0.268722	-0.23364	-0.284179	-0.281839	-0.504805	-0.277562
trial 45	5.33484	97.0243	57.625	2.0037	-1.98149	-82.8366	-91.2166	11.4523	1.70349	173.677	-0.406133	-0.468334	-0.456939	-0.472922	-0.486497	-0.470787	-0.533259	-0.542184	-0.524333	-0.537273	-0.548609	-0.492982	-0.551111	-0.395181	-0.429033	-0.370466	-0.357126	-0.310353	-0.326343	-0.389548	-0.335119	-0.362339	-0.332799	-0.327993	-0.346204	-0.330254	-0.499336	-0.354827
trial 46	4.60575	43.4586	29.9	3.18602	-2.32167	-115.282	-92.3935	3.96575	36.4102	170.976	-0.442483	-0.462139	-0.437551	-0.43511	-0.484605	-0.541067	-0.530361	-0.508956	-0.487553	-0.493016	-0.527577	-0.503618	-0.541063	-0.37178	-0.27755	-0.275091	-0.359643	-0.335965	-0.388336	-0.381918	-0.333062	-0.365636	-0.346534	-0.356802	-0.34646	-0.343604	-0.491931	-0.344799
trial 47	9.24425	67.6741	149.572	2.12362	-0.261314	-100.166	-53.5806	32.0187	0.364791	195.628	-0.397594	-0.426504	-0.496379	-0.463002	-0.458195	-0.501344	-0.531447	-0.531446	-0.491302	-0.496321	-0.548779	-0.546065	-0.521411	-0.376497	-0.382738	-0.348341	-0.425214	-0.373616	-0.423134	-0.41653	-0.385887	-0.370576	-0.398169	-0.362049	-0.352453	-0.379895	-0.493061	-0.384238
trial 48	11.8831	65.4715	136.413	2.5926	-1.6813	-120	-49.8982	14.9029	5.99455	146.508	-0.45779	-0.476356	-0.473825	-0.492135	-0.517973	-0.499884	-0.540608	-0.571154	-0.530425	-0.515004	-0.568297	-0.464539	-0.51006	-0.27027	-0.322662	-0.28844	-0.337538	-0.252612	-0.301613	-0.265816	-0.296676	-0.265818	-0.294371	-0.229203	-0.278948	-0.276668	-0.509081	-0.283126
trial 49	7.6384	54.6547	31.7965	3.8551	-1.4671	-93.0889	-62.2169	27.7506	3.18537	172.58	-0.43687	-0.478242	-0.453827	-0.451326	-0.467916	-0.534616	-0.524018	-0.513423	-0.524018	-0.518583	-0.55292	-0.518581	-0.524018	-0.326156	-0.3318	-0.312861	-0.408977	-0.339472	-0.406275	-0.415539	-0.383961	-0.383967	-0.396639	-0.374954	-0.349547	-0.377858	-0.499874	-0.369847
trial 50	12.041	49.8135	149.522	2.53648	-1.82779	-110.32	-41.0709	38.8389	0.00679056	119.541	-0.447546	-0.47728	-0.432003	-0.461519	-0.477656	-0.470179	-0.542861	-0.54286	-0.490941	-0.516758	-0.540086	-0.516757	-0.542861	-0.285924	-0.290906	-0.272676	-0.307099	-0.252612	-0.28596	-0.234951	-0.26581	-0.250385	-0.279049	-0.198981	-0.263623	-0.261449	-0.49687	-0.26534
trial 51	9.76356	81.6659	125.753	3.0185	-2.44276	-116.063	-40.3492	13.1907	2.20883	100.884	-0.434064	-0.485049	-0.514313	-0.479861	-0.485267	-0.529378	-0.570705	-0.550038	-0.51904	-0.523994	-0.557529	-0.513752	-0.529373	-0.286302	-0.241501	-0.28889	-0.324496	-0.251426	-0.286334	-0.313778	-0.281459	-0.297623	-0.279178	-0.258722	-0.295126	-0.340424	-0.514797	-0.288097
trial 52	13.3811	20.0335	141.342	1.46865	-0.649729	-62.8799	-44.7226	34.9259	7.8265	150.058	-0.442264	-0.494012	-0.437409	-0.456475	-0.472835	-0.475856	-0.549266	-0.538777	-0.486338	-0.53325	-0.546439	-0.502071	-0.52829	-0.310137	-0.3318	-0.296727	-0.268913	-0.228186	-0.246098	-0.241889	-0.273455	-0.210318	-0.318288	-0.297706	-0.349547	-0.315608	-0.497175	-0.283744
trial 53	11.5214	87.5105	148.316	4.18544	-3	-120	-52.3601	20.1058	1.38873	147.493	-0.447231	-0.455335	-0.473825	-0.481721	-0.517973	-0.489702	-0.520243	-0.560972	-0.520243	-0.494819	-0.558159	-0.464539	-0.499878	-0.27027	-0.306784	-0.256911	-0.322318	-0.268152	-0.28596	-0.265816	-0.281243	-0.265818	-0.294371	-0.229203	-0.278948	-0.276668	-0.498818	-0.277113
trial 54	5.73174	104.855	69.6709	2.76388	-2.76364	-74.89	-102.813	2.2809	17.3268	195.506	-0.406133	-0.468334	-0.447802	-0.482023	-0.486497	-0.515416	-0.506481	-0.533258	-0.533259	-0.537273	-0.539717	-0.492982	-0.524333	-0.398279	-0.404304	-0.359456	-0.346388	-0.312867	-0.328978	-0.419969	-0.337789	-0.351494	-0.349047	-0.357465	-0.348935	-0.359925	-0.497962	-0.359607
trial 55	11.4426	32.0839	139.013	1.60444	-0.934956	-118.331	-60.3096	38.6716	7.01509	176.574	-0.461168	-0.458649	-0.445423	-0.485711	-0.448805	-0.493874	-0.546047	-0.546047	-0.504304	-0.49911	-0.532858	-0.50945	-0.493869	-0.313079	-0.253031	-0.283315	-0.255799	-0.246493	-0.264682	-0.291996	-0.244266	-0.260182	-0.30545	-0.300472	-0.321155	-0.302848	-0.494255	-0.280213
trial 56	11.206	27.1932	148.216	1.13724	-0.703152	-116.891	-58.7696	31.3939	9.05061	166.597	-0.434108	-0.442593	-0.472679	-0.49168	-0.507799	-0.531439	-0.573597	-0.563056	-0.520894	-0.56773	-0.570648	-0.505063	-0.563057	-0.283525	-0.239055	-0.236911	-0.242484	-0.216648	-0.202208	-0.278756	-0.246687	-0.262726	-0.308327	-0.303281	-0.34007	-0.337292	-0.518796	-0.269075
trial 57	9.28688	66.2582	85.5822	3.13392	-2.64869	-112.614	-44.8817	15.6931	0.46844	105.224	-0.44147	-0.439174	-0.44686	-0.49415	-0.528536	-0.491647	-0.549906	-0.569327	-0.530484	-0.525345	-0.537571	-0.506083	-0.549906	-0.385242	-0.329457	-0.326759	-0.328746	-0.275961	-0.308744	-0.333981	-0.31888	-0.318888	-0.376417	-0.355874	-0.391322	-0.418097	-0.508497	-0.34372
trial 58	3.85672	89.4139	40.1202	2.30503	-2.60721	-85.7348	-92.8097	8.81954	5.83281	149.069	-0.417583	-0.480014	-0.486881	-0.493677	-0.479945	-0.518035	-0.518027	-0.535954	-0.518027	-0.513285	-0.551362	-0.459911	-0.526991	-0.422733	-0.415085	-0.370466	-0.370566	-0.337727	-0.326343	-0.403153	-0.348725	-0.348734	-0.332799	-0.341349	-0.332682	-0.357134	-0.499976	-0.362115
trial 59	9.21861	82.5408	70.8156	4.38351	-1.28961	-81.3678	-52.1315	27.3511	4.35287	190.544	-0.439502	-0.437087	-0.445423	-0.485711	-0.459386	-0.483439	-0.556483	-0.546047	-0.504304	-0.488769	-0.553635	-0.499109	-0.51474	-0.35777	-0.363714	-0.329705	-0.37663	-0.309118	-0.388642	-0.382555	-0.352137	-0.336939	-0.334369	-0.329152	-0.288972	-0.316643	-0.493356	-0.343565
trial 60	10.9954	37.8389	124.7	1.29543	-0.375982	-109.976	-46.2749	20.4856	9.03395	156.249	-0.41262	-0.463706	-0.461205	-0.511579	-0.464317	-0.477715	-0.550039	-0.550038	-0.51904	-0.483032	-0.578102	-0.48303	-0.508708	-0.414807	-0.341663	-0.322931	-0.355887	-0.270689	-0.351741	-0.346071	-0.361615	-0.330524	-0.343388	-0.32274	-0.374181	-0.371226	-0.497164	-0.346728
trial 61	9.81416	65.2354	145.091	2.29705	-1.12882	-119.096	-40.9459	27.3622	2.04865	132.345	-0.431408	-0.429125	-0.457332	-0.465052	-0.49035	-0.49287	-0.552228	-0.542333	-0.492863	-0.52721	-0.559367	-0.487969	-0.522546	-0.363565	-0.308335	-0.305811	-0.352451	-0.360853	-0.378681	-0.462098	-0.417459	-0.402588	-0.42916	-0.349872	-0.414303	-0.411176	-0.496204	-0.381258
trial 62	10.1092	77.1168	121.623	2.53798	-1.95557	-113.252	-42.9464	9.86361	4.91898	109.015	-0.434064	-0.453035	-0.524934	-0.501006	-0.464317	-0.539711	-0.560372	-0.550038	-0.508707	-0.523994	-0.557529	-0.503511	-0.550039	-0.289124	-0.243986	-0.241783	-0.311507	-0.237549	-0.289155	-0.3005	-0.267927	-0.267935	-0.298054	-0.293102	-0.29797	-0.327559	-0.513174	-0.282012
trial 63	6.43869	31.0888	115.129	1.07075	-0.170054	-74.7951	-76.7743	39.8977	1.15281	196.08	-0.451554	-0.460451	-0.469258	-0.466591	-0.495156	-0.520327	-0.520323	-0.520322	-0.47593	-0.481751	-0.528552	-0.525714	-0.509225	-0.335033	-0.306383	-0.303641	-0.373386	-0.366109	-0.386288	-0.346111	-0.36292	-0.346112	-0.343241	-0.288207	-0.343173	-0.340274	-0.494243	-0.341606
trial 64	12.2422	21.183	131.758	1.32862	-0.0164637	-51.6623	-45.8658	31.2234	7.88998	192.846	-0.41049	-0.429081	-0.447501	-0.455431	-0.481333	-0.484055	-0.55464	-0.55464	-0.514302	-0.529147	-0.551876	-0.509152	-0.514302	-0.336338	-0.357328	-0.293261	-0.355468	-0.318717	-0.397146	-0.391011	-0.361034	-0.361041	-0.373216	-0.352852	-0.358243	-0.355475	-0.495073	-0.354702
trial 65	7.52851	101.807	110.158	4.9319	-2.88134	-92.5196	-62.6482	14.7297	0.0292473	163.822	-0.444527	-0.463058	-0.460598	-0.458147	-0.463619	-0.507131	-0.527391	-0.486857	-0.507125	-0.50202	-0.524736	-0.532152	-0.537525	-0.318315	-0.323625	-0.290626	-0.308412	-0.285971	-0.333434	-0.313319	-0.298435	-0.298443	-0.266637	-0.276976	-0.281304	-0.264382	-0.493453	-0.296914
trial 66	9.79327	23.0666	136.68	0.847543	-0.704729	-80.1367	-43.6096	17.3837	7.08585	106.507	-0.445054	-0.453487	-0.418471	-0.470099	-0.49711	-0.478737	-0.573597	-0.520893	-0.520894	-0.525953	-0.539171	-0.494619	-0.531435	-0.351902	-0.291441	-0.28889	-0.292652	-0.235153	-0.253536	-0.329934	-0.265303	-0.281466	-0.279178	-0.306132	-0.311164	-0.324502	-0.497656	-0.293173
trial 67	6.61356	99.5887	62.1601	1.86531	-1.63101	-63.2666	-90.1053	8.29535	7.50808	187.954	-0.417583	-0.4708	-0.468526	-0.466253	-0.498084	-0.509071	-0.518027	-0.535954	-0.535955	-0.539971	-0.551362	-0.504387	-0.535955	-0.395181	-0.415085	-0.356607	-0.343685	-0.310353	-0.326343	-0.416759	-0.335119	-0.348734	-0.346318	-0.354706	-0.346204	-0.357134	-0.503995	-0.357864
trial 68	3.70528	103.574	47.862	2.76884	-2.94658	-99.6847	-119.456	1.69089	29.0838	196.753	-0.417583	-0.461586	-0.486881	-0.493677	-0.452737	-0.518035	-0.509063	-0.518026	-0.500099	-0.504389	-0.533503	-0.477701	-0.535955	-0.436134	-0.385395	-0.353998	-0.38231	-0.348733	-0.351252	-0.415888	-0.359988	-0.359997	-0.343572	-0.352252	-0.343462	-0.354721	-0.493018	-0.368285
trial 69	5.3223	31.4731	20.3461	1.9215	-0.873964	-52.2307	-67.9405	22.1272	8.25357	146.622	-0.45113	-0.47107	-0.457243	-0.454677	-0.493757	-0.507521	-0.518385	-0.518384	-0.48578	-0.480598	-0.558891	-0.534424	-0.518385	-0.300877	-0.306383	-0.286432	-0.340269	-0.366109	-0.369211	-0.39655	-0.346107	-0.379738	-0.359922	-0.337498	-0.326489	-0.356832	-0.496173	-0.344032
trial 70	7.44679	69.1726	149.813	3.9313	-2.52147	-58.841	-77.4919	14.1903	5.79555	198.456	-0.482834	-0.458649	-0.434692	-0.46435	-0.50171	-0.525181	-0.535612	-0.525175	-0.504304	-0.530134	-0.532858	-0.499109	-0.51474	-0.294118	-0.299294	-0.264459	-0.331164	-0.27588	-0.326187	-0.352393	-0.289242	-0.320822	-0.302617	-0.313155	-0.286854	-0.284483	-0.500719	-0.303128
trial 71	7.87496	55.0209	35.8387	3.2893	-0.988524	-100.128	-60.67	30.0519	3.01176	182.906	-0.423162	-0.475274	-0.440155	-0.448518	-0.465043	-0.531439	-0.520894	-0.510353	-0.510354	-0.505064	-0.549664	-0.515507	-0.531435	-0.323136	-0.328707	-0.293922	-0.405404	-0.352148	-0.418534	-0.427542	-0.396204	-0.39621	-0.37759	-0.356321	-0.361956	-0.374517	-0.494374	-0.370168
trial 72	8.62005	91.0283	63.7135	4.61357	-1.31567	-98.8511	-48.3513	33.5381	0.0383264	175.533	-0.399385	-0.439653	-0.468977	-0.476981	-0.48238	-0.485177	-0.546865	-0.536581	-0.505735	-0.531159	-0.533856	-0.510776	-0.516018	-0.336338	-0.388136	-0.308559	-0.370252	-0.318717	-0.427532	-0.405996	-0.361034	-0.346055	-0.373216	-0.338169	-0.328475	-0.355475	-0.494888	-0.358304
trial 73	7.43794	43.811	97.7205	1.96755	-0.931521	-42.8891	-72.5488	20.0989	4.72153	184.274	-0.462432	-0.44858	-0.446053	-0.488082	-0.493757	-0.507521	-0.518385	-0.518384	-0.474912	-0.502129	-0.526441	-0.491362	-0.507517	-0.286302	-0.274794	-0.255848	-0.324496	-0.235153	-0.286334	-0.313778	-0.281459	-0.297623	-0.263143	-0.290329	-0.263051	-0.276737	-0.491196	-0.280696
trial 74	5.1607	97.1365	47.6183	1.83555	-1.61479	-71.6984	-93.7902	9.68468	6.33956	183.357	-0.408332	-0.489228	-0.468526	-0.493677	-0.470876	-0.491144	-0.526991	-0.535954	-0.535955	-0.531075	-0.551362	-0.477701	-0.535955	-0.408957	-0.415085	-0.384326	-0.370566	-0.337727	-0.340118	-0.416759	-0.348725	-0.348734	-0.332799	-0.354706	-0.346204	-0.357134	-0.501291	-0.366295
trial 75	13.6558	22.4577	129.159	1.67442	-0.104771	-42.4741	-43.9736	36.5844	7.43392	197.533	-0.447231	-0.455335	-0.473825	-0.450477	-0.487012	-0.510066	-0.571155	-0.520242	-0.499878	-0.504911	-0.537884	-0.50491	-0.51006	-0.381921	-0.326519	-0.323856	-0.355468	-0.303631	-0.381952	-0.36104	-0.346048	-0.346055	-0.343454	-0.338169	-0.373127	-0.385043	-0.497922	-0.351252
trial 76	8.24311	37.9206	114.532	1.88675	-0.768459	-53.4168	-68.0073	30.1879	3.5645	184.181	-0.457053	-0.443084	-0.451875	-0.494334	-0.477733	-0.524839	-0.524835	-0.535816	-0.502871	-0.508361	-0.522021	-0.497483	-0.524835	-0.283799	-0.219653	-0.234804	-0.307151	-0.264466	-0.317981	-0.346111	-0.31248	-0.329299	-0.309878	-0.304637	-0.29312	-0.307157	-0.497318	-0.294657
trial 77	9.28329	28.5044	82.5914	2.60452	-1.97002	-40.0186	-86.0894	34.8217	1.36245e-05	189.102	-0.398	-0.463545	-0.461846	-0.429787	-0.529232	-0.559726	-0.601664	-0.571697	-0.541733	-0.603646	-0.581729	-0.520148	-0.53574	-0.199482	-0.36447	-0.261549	-0.351691	-0.358102	-0.350008	-0.256415	-0.335943	-0.335957	-0.383631	-0.261545	-0.244884	-0.243286	-0.522961	-0.303612
trial 78	13.2621	21.0271	80.414	1.18624	0.148053	-46.4756	-41.546	15.311	10.256	182.528	-0.431397	-0.470705	-0.499294	-0.465743	-0.481333	-0.494139	-0.524387	-0.514301	-0.504218	-0.499157	-0.541836	-0.479162	-0.524387	-0.363565	-0.354205	-0.305811	-0.337772	-0.270994	-0.363598	-0.328197	-0.313313	-0.283566	-0.310961	-0.306134	-0.325637	-0.30842	-0.49462	-0.320936
trial 79	9.90022	20.0216	148.818	2.78379	-2.85296	-40	-77.7902	39.9603	0	149.01	-0.429974	-0.415306	-0.433102	-0.534765	-0.575873	-0.563427	-0.608043	-0.59529	-0.52516	-0.603847	-0.567783	-0.56579	-0.56979	-0.193232	-0.134667	-0.17439	-0.287805	-0.202252	-0.295088	-0.251075	-0.251063	-0.261166	-0.17935	-0.236471	-0.249453	-0.257822	-0.53755	-0.228757
trial 80	5.93535	38.4559	98.031	1.19778	-0.278666	-48.1526	-56.5878	22.7069	0.000138654	138.448	-0.448575	-0.468864	-0.466205	-0.47488	-0.503203	-0.517075	-0.506031	-0.52811	-0.483951	-0.467791	-0.536256	-0.533392	-0.517071	-0.331742	-0.303295	-0.266459	-0.353441	-0.345787	-0.365641	-0.376126	-0.342767	-0.35945	-0.339947	-0.317987	-0.323326	-0.337019	-0.496262	-0.335614
trial 81	5.21406	92.333	51.2694	1.96866	-1.97539	-97.8545	-106.937	14.5117	0.639988	199.553	-0.406133	-0.45916	-0.466077	-0.472922	-0.495527	-0.50649	-0.524333	-0.542184	-0.524333	-0.537273	-0.548609	-0.510698	-0.542185	-0.398279	-0.432388	-0.37341	-0.359916	-0.312867	-0.328978	-0.392578	-0.324093	-0.365189	-0.321831	-0.330579	-0.335324	-0.319341	-0.502763	-0.353444
trial 82	12.7789	52.7838	130.706	1.69635	-1.22702	-119.28	-60.7662	3.40909	11.6158	166.879	-0.394434	-0.423804	-0.463363	-0.460891	-0.538614	-0.479519	-0.540608	-0.550789	-0.520243	-0.515004	-0.558159	-0.494817	-0.520243	-0.275449	-0.31258	-0.293922	-0.281832	-0.257488	-0.339062	-0.286541	-0.286535	-0.286543	-0.330932	-0.26431	-0.284179	-0.281839	-0.496961	-0.290863
trial 83	7.42969	62.0828	124.768	3.23512	-2.18604	-46.1771	-65.3173	3.88124	9.09317	162.002	-0.479877	-0.455828	-0.410652	-0.461519	-0.477656	-0.511714	-0.542861	-0.511708	-0.501325	-0.516758	-0.529749	-0.496176	-0.522093	-0.257066	-0.229653	-0.227617	-0.325223	-0.255032	-0.320195	-0.346071	-0.314968	-0.314975	-0.297079	-0.32274	-0.296983	-0.32523	-0.493686	-0.294833
trial 84	10.7813	71.7933	125.293	2.86736	-2.1157	-118.83	-45.6556	11.7521	5.40292	122.862	-0.415553	-0.465845	-0.494749	-0.492135	-0.507652	-0.499884	-0.571155	-0.581337	-0.530425	-0.525097	-0.588571	-0.515002	-0.530425	-0.259554	-0.31258	-0.309931	-0.281832	-0.225935	-0.307273	-0.286541	-0.270868	-0.270876	-0.268722	-0.23364	-0.268623	-0.266393	-0.516756	-0.274059
trial 85	9.15782	68.7706	149.854	2.39159	-1.98704	-116.232	-40.6415	21.0459	0.341575	102.072	-0.431374	-0.472337	-0.437409	-0.46721	-0.48347	-0.517807	-0.570241	-0.559753	-0.52829	-0.522858	-0.567319	-0.512464	-0.52829	-0.413692	-0.305109	-0.302471	-0.305685	-0.232794	-0.316097	-0.310818	-0.27875	-0.326851	-0.324238	-0.350332	-0.371899	-0.400492	-0.507602	-0.326094
trial 86	13.5136	36.4559	138.516	2.79901	-1.39	-54.4301	-44.6048	25.9845	3.81668	148.289	-0.442053	-0.429036	-0.458409	-0.466462	-0.492803	-0.495459	-0.557147	-0.536581	-0.516018	-0.490396	-0.544092	-0.490394	-0.5263	-0.278099	-0.23428	-0.264459	-0.268913	-0.259982	-0.294151	-0.36818	-0.336602	-0.305036	-0.349628	-0.344055	-0.380894	-0.362295	-0.495781	-0.311275
trial 87	4.02791	96.651	48.6589	2.50792	-2.91522	-94.0677	-94.0013	9.71268	2.55675	152.225	-0.406133	-0.495854	-0.493488	-0.500226	-0.486497	-0.515416	-0.533259	-0.533258	-0.533259	-0.537273	-0.548609	-0.466409	-0.533259	-0.422733	-0.44298	-0.384326	-0.370566	-0.337727	-0.340118	-0.403153	-0.348725	-0.362339	-0.346318	-0.341349	-0.346204	-0.357134	-0.50638	-0.369513
trial 88	7.75053	22.0364	150	0.90525	-1.14151	-40.4789	-117.303	33.5082	0.0279976	194.256	-0.39043	-0.439438	-0.488183	-0.561793	-0.539087	-0.446535	-0.533402	-0.533399	-0.496166	-0.511142	-0.488194	-0.535836	-0.570637	-0.346007	-0.331496	-0.255138	-0.429541	-0.390445	-0.429463	-0.342197	-0.397333	-0.415729	-0.349622	-0.409327	-0.312825	-0.320138	-0.502634	-0.363789
trial 89	11.8734	44.1861	149.113	1.77689	-1.86049	-105.857	-79.4112	22.1878	7.01543	195.804	-0.472764	-0.441341	-0.390894	-0.465683	-0.442034	-0.45434	-0.538987	-0.520174	-0.538987	-0.580553	-0.536432	-0.487249	-0.586018	-0.333873	-0.265542	-0.263364	-0.309636	-0.273638	-0.290257	-0.31444	-0.371878	-0.357525	-0.297877	-0.363749	-0.354837	-0.380528	-0.496574	-0.321319
trial 90	11.8376	21.6654	146.439	0	-0.393267	-96.4686	-96.1217	14.3811	13.8126	196.983	-0.436013	-0.452008	-0.440816	-0.501568	-0.505818	-0.48125	-0.560561	-0.525306	-0.542934	-0.520569	-0.522927	-0.503073	-0.560561	-0.345612	-0.323543	-0.361869	-0.507171	-0.437211	-0.561735	-0.447402	-0.447396	-0.447404	-0.417899	-0.399048	-0.39127	-0.40171	-0.504108	-0.422252
trial 91	8.35262	35.0287	94.867	1.73886	-0.582752	-40.1955	-66.6559	18.2903	6.11572	187.152	-0.465438	-0.4515	-0.460198	-0.502386	-0.496872	-0.521597	-0.521593	-0.521593	-0.488818	-0.494408	-0.529679	-0.494406	-0.510668	-0.275326	-0.212673	-0.210698	-0.282145	-0.256517	-0.275358	-0.336251	-0.30342	-0.319839	-0.30094	-0.295919	-0.268278	-0.298322	-0.496858	-0.279668
trial 92	7.08758	117.82	147.563	4.31123	-2.39752	-69.6588	-49.8782	1.32271	2.98757	129.96	-0.456313	-0.453969	-0.481253	-0.45915	-0.503246	-0.486241	-0.524722	-0.495855	-0.486234	-0.49104	-0.531763	-0.519664	-0.534344	-0.333399	-0.308335	-0.33618	-0.323092	-0.315923	-0.333434	-0.357953	-0.328191	-0.343077	-0.310961	-0.306134	-0.281304	-0.337779	-0.494138	-0.324289
trial 93	14.5348	52.0182	148.379	3.34227	-2.80854	-84.2977	-67.9735	13.4654	8.37365	198.081	-0.421758	-0.409969	-0.36948	-0.491806	-0.515443	-0.46124	-0.526781	-0.536144	-0.536145	-0.558967	-0.542937	-0.512521	-0.564238	-0.345524	-0.321762	-0.319224	-0.292974	-0.24257	-0.273314	-0.254753	-0.297532	-0.269018	-0.295368	-0.234923	-0.295253	-0.292983	-0.495956	-0.287323
trial 94	11.1675	46.3937	146.814	1.91486	-1.26304	-119.746	-63.1176	28.7867	7.39694	181.121	-0.442264	-0.4615	-0.426624	-0.477945	-0.494105	-0.517807	-0.570241	-0.570241	-0.538778	-0.512465	-0.546439	-0.491679	-0.507314	-0.358193	-0.299294	-0.264459	-0.253351	-0.19639	-0.278134	-0.257675	-0.305028	-0.257677	-0.349628	-0.297706	-0.36522	-0.346733	-0.504415	-0.294576
trial 95	5.8871	95.4979	57.4172	2.00677	-1.67038	-62.8698	-97.8634	3.07377	15.8484	199.242	-0.415344	-0.468334	-0.466077	-0.472922	-0.486497	-0.479713	-0.506481	-0.515406	-0.524333	-0.528416	-0.548609	-0.484124	-0.515408	-0.401419	-0.379236	-0.348296	-0.335509	-0.329285	-0.331648	-0.423222	-0.326708	-0.340504	-0.338114	-0.36026	-0.365403	-0.349135	-0.493205	-0.356057
trial 96	8.19889	65.6355	125.928	4.41825	-2.98636	-52.1198	-69.6919	21.8043	1.19333	168.773	-0.43135	-0.428888	-0.448948	-0.479997	-0.485788	-0.499748	-0.532518	-0.532517	-0.488818	-0.505229	-0.518806	-0.494406	-0.510668	-0.308656	-0.280351	-0.294647	-0.314487	-0.273051	-0.325348	-0.369076	-0.287007	-0.303426	-0.30094	-0.295919	-0.300859	-0.298322	-0.489052	-0.304007
trial 97	9.36299	85.9752	147.995	4.92865	-2.97427	-66.5178	-67.1602	12.8192	5.76307	195.011	-0.458323	-0.488006	-0.453354	-0.450893	-0.4566	-0.480562	-0.542861	-0.532476	-0.522093	-0.516758	-0.550423	-0.475594	-0.511709	-0.252201	-0.209409	-0.223182	-0.319456	-0.281076	-0.314383	-0.3093	-0.309293	-0.309301	-0.291703	-0.302042	-0.306815	-0.319463	-0.495358	-0.288279
trial 98	14.3024	20	79.0108	1.43421	0.159894	-41.7129	-40.3177	31.5047	9.54611	193.447	-0.404993	-0.465845	-0.473825	-0.450477	-0.487012	-0.499884	-0.530425	-0.540607	-0.530425	-0.525097	-0.548022	-0.535188	-0.540608	-0.392034	-0.382738	-0.363986	-0.394997	-0.327346	-0.392063	-0.401211	-0.370569	-0.339938	-0.382959	-0.362049	-0.367665	-0.379895	-0.502493	-0.37365
trial 99	5.40179	33.144	20	1.60014	-0.601577	-66.2001	-88.9584	24.6312	18.3345	199.319	-0.436976	-0.468061	-0.465449	-0.462854	-0.501643	-0.536838	-0.504398	-0.515209	-0.493585	-0.477639	-0.55552	-0.531191	-0.51521	-0.331742	-0.303295	-0.317661	-0.369868	-0.379392	-0.365641	-0.376126	-0.342767	-0.35945	-0.339947	-0.317987	-0.323326	-0.353446	-0.497275	-0.344665
trial 100	5.72989	42.5209	130.448	1.61425	-2.42934	-40.4078	-97.6717	39.2438	0.00551086	140.656	-0.4631	-0.429968	-0.484706	-0.57038	-0.553973	-0.56055	-0.548198	-0.554365	-0.554367	-0.458467	-0.564753	-0.532122	-0.548198	-0.172776	-0.148265	-0.183307	-0.292315	-0.28866	-0.362336	-0.25097	-0.349435	-0.385259	-0.365557	-0.352794	-0.374294	-0.372279	-0.524857	-0.299865
Mean	9.14287	57.5165	104.751	2.46741	-1.57399	-85.373	-63.9033	21.5919	5.37372	161.846	-0.436519	-0.458331	-0.459028	-0.475678	-0.489948	-0.505151	-0.539708	-0.536136	-0.514202	-0.519841	-0.546453	-0.507305	-0.5288	-0.329755	-0.314898	-0.29591	-0.341294	-0.302372	-0.342984	-0.351275	-0.332709	-0.332298	-0.335447	-0.321898	-0.335346	-0.343576	-0.501315	-0.329213
std	2.81099	27.1405	44.5271	1.10347	0.953906	28.7352	20.338	10.8442	6.18741	32.7414	0.0248234	0.021471	0.025918	0.0251748	0.0299218	0.0271328	0.0234372	0.0230526	0.0206395	0.0259643	0.0162114	0.0206795	0.0191813	0.0569633	0.0593376	0.048342	0.0475834	0.0497276	0.0547511	0.0593287	0.0413962	0.0455745	0.0434251	0.0456515	0.0440697	0.0429172	0.0104986	0.0379001
COV	0.307452	0.471873	0.425077	0.447216	-0.606044	-0.336584	-0.318262	0.502238	1.15142	0.2023	-0.0568667	-0.046846	-0.0564627	-0.052924	-0.0610713	-0.0537123	-0.0434256	-0.0429976	-0.0401388	-0.0499465	-0.0296667	-0.0407634	-0.0362733	-0.172744	-0.188434	-0.163367	-0.13942	-0.164458	-0.159632	-0.168896	-0.124422	-0.13715	-0.129454	-0.14182	-0.131416	-0.124913	-0.0209422	-0.115124

## Sheet: FOCS
	tau_m	tau_w	tau_t	b	c	Vr	EL	alpha	bet	R	gamma fit 1	gamma fit 2	gamma fit 3	gamma fit 4	gamma fit 5	gamma fit 6	gamma fit 7	gamma fit 8	gamma fit 9	gamma fit 10	gamma fit 11	gamma fit 12	gamma fit 13	gamma validation 1	gamma validation 2	gamma validation 3	gamma validation 4	gamma validation 5	gamma validation 6	gamma validation 7	gamma validation 8	gamma validation 9	gamma validation 10	gamma validation 11	gamma validation 12	gamma validation 13	mean gamma Fit	mean gamma validation
trial 1	12.649	66.7225	125.302	2.524	-1.97487	-117.771	-61.7912	3.75436	11.9197	165.322	-0.415553	-0.434314	-0.452901	-0.450477	-0.507652	-0.489702	-0.530425	-0.550789	-0.520243	-0.515004	-0.568297	-0.50491	-0.520243	-0.227763	-0.296454	-0.261904	-0.266385	-0.225935	-0.291379	-0.286541	-0.255201	-0.270876	-0.31538	-0.248975	-0.299734	-0.297286	-0.496962	-0.272601
trial 2	11.2859	48.264	147.957	2.04632	-1.43172	-98.5647	-51.6755	21.2857	6.02116	145.66	-0.453153	-0.450663	-0.415838	-0.48868	-0.494105	-0.517807	-0.570241	-0.570241	-0.538778	-0.522858	-0.556879	-0.502071	-0.517802	-0.358193	-0.299294	-0.264459	-0.253351	-0.19639	-0.278134	-0.257675	-0.305028	-0.273463	-0.349628	-0.297706	-0.36522	-0.315608	-0.507624	-0.293396
trial 3	9.88132	65.5118	90.189	2.8984	-1.54133	-116.179	-44.6308	23.6645	0.737039	130.222	-0.415877	-0.434255	-0.50375	-0.490923	-0.526369	-0.478516	-0.528452	-0.558416	-0.498486	-0.533121	-0.555657	-0.533119	-0.548429	-0.404033	-0.332439	-0.36076	-0.406628	-0.324427	-0.404062	-0.412967	-0.352137	-0.367351	-0.379664	-0.358939	-0.409782	-0.406634	-0.508105	-0.378448
trial 4	4.40558	34.9157	20	2.20771	-1.35259	-43.9686	-43.585	14.5669	1.48075	81.795	-0.436976	-0.456876	-0.465449	-0.440702	-0.490674	-0.515214	-0.51521	-0.515209	-0.493585	-0.49906	-0.55552	-0.531191	-0.504398	-0.331742	-0.286093	-0.283526	-0.353441	-0.362589	-0.382578	-0.376126	-0.326089	-0.35945	-0.339947	-0.334288	-0.339877	-0.337019	-0.493851	-0.339444
trial 5	10.8731	77.6463	129.375	3.27934	-2.44882	-111.391	-43.7522	13.4828	3.43329	117.322	-0.436671	-0.465845	-0.494749	-0.492135	-0.517973	-0.499884	-0.560973	-0.581337	-0.540608	-0.515004	-0.588571	-0.515002	-0.530425	-0.275449	-0.296454	-0.309931	-0.297278	-0.225935	-0.291379	-0.286541	-0.270868	-0.255209	-0.268722	-0.218304	-0.253068	-0.266393	-0.518398	-0.270426
trial 6	10.6689	58.9381	109.377	1.90162	-1.32653	-111.055	-42.0356	4.83149	9.1275	112.868	-0.415553	-0.455335	-0.473825	-0.481721	-0.497332	-0.479519	-0.581338	-0.571154	-0.51006	-0.515004	-0.578434	-0.50491	-0.520243	-0.275449	-0.31258	-0.309931	-0.297278	-0.241711	-0.307273	-0.270875	-0.286535	-0.270876	-0.284275	-0.23364	-0.237512	-0.297286	-0.506494	-0.278863
trial 7	7.89145	57.3974	37.5647	3.69136	-1.25817	-67.1662	-44.3467	21.3817	0.899045	130.255	-0.43687	-0.478242	-0.453827	-0.451326	-0.467916	-0.534616	-0.524018	-0.513423	-0.513424	-0.508086	-0.55292	-0.508085	-0.524018	-0.326156	-0.3318	-0.312861	-0.408977	-0.339472	-0.406275	-0.415539	-0.383961	-0.383967	-0.380969	-0.359504	-0.349547	-0.377858	-0.497444	-0.367453
trial 8	5.84934	33.346	25.5365	1.16198	-0.17689	-55.8234	-48.7912	23.9716	1.48389	121.633	-0.437087	-0.468864	-0.466205	-0.463564	-0.492	-0.494995	-0.528111	-0.51707	-0.494991	-0.478724	-0.536256	-0.522458	-0.517071	-0.30705	-0.312718	-0.309891	-0.363765	-0.3561	-0.37653	-0.404229	-0.352952	-0.387139	-0.366945	-0.344075	-0.33297	-0.363769	-0.493646	-0.352164
trial 9	5.37609	33.2291	20.701	1.52781	-0.518434	-45.8774	-59.3828	16.3516	10.7732	135.247	-0.45113	-0.47107	-0.468432	-0.476947	-0.51581	-0.540125	-0.529253	-0.507516	-0.496648	-0.491363	-0.548075	-0.534424	-0.518385	-0.331742	-0.303295	-0.300593	-0.386296	-0.362589	-0.382578	-0.392804	-0.342767	-0.376127	-0.339947	-0.334288	-0.339877	-0.353446	-0.503783	-0.349719
trial 10	7.54577	99.9814	104.922	4.96531	-2.90535	-95.723	-65.0526	14.6364	0.0872445	168.436	-0.447231	-0.455335	-0.452901	-0.460891	-0.466371	-0.510066	-0.530425	-0.489695	-0.51006	-0.494819	-0.527747	-0.535188	-0.530425	-0.354628	-0.329457	-0.311347	-0.313855	-0.306354	-0.354661	-0.364171	-0.31888	-0.333983	-0.286483	-0.311511	-0.301371	-0.298972	-0.493166	-0.321975
trial 11	4.25114	91.6614	33.3348	1.46762	-1.6316	-45.024	-51.2581	5.56949	2.67763	86.4862	-0.408332	-0.480014	-0.468526	-0.484536	-0.479945	-0.518035	-0.526991	-0.535954	-0.509063	-0.513285	-0.533503	-0.459911	-0.526991	-0.408957	-0.429033	-0.384326	-0.370566	-0.32404	-0.340118	-0.416759	-0.348725	-0.362339	-0.346318	-0.368062	-0.346204	-0.357134	-0.495776	-0.369429
trial 12	9.58395	25.3081	112.042	1.20133	-0.05309	-48.2184	-49.9603	27.4336	5.09337	168.467	-0.423162	-0.475274	-0.472679	-0.459309	-0.465043	-0.520899	-0.531435	-0.520893	-0.489272	-0.505064	-0.549664	-0.505063	-0.541976	-0.329222	-0.318561	-0.315837	-0.349882	-0.342621	-0.345395	-0.355627	-0.355622	-0.355629	-0.32124	-0.362735	-0.336948	-0.396929	-0.496903	-0.345096
trial 13	5.18265	35.6459	21.326	1.83554	-0.73436	-40	-41.2065	14.0164	2.9311	91.2334	-0.448217	-0.468061	-0.465449	-0.47393	-0.512612	-0.536838	-0.526022	-0.515209	-0.482773	-0.49906	-0.55552	-0.531191	-0.51521	-0.331742	-0.286093	-0.300593	-0.386296	-0.362589	-0.382578	-0.392804	-0.342767	-0.376127	-0.356495	-0.334288	-0.339877	-0.353446	-0.502315	-0.349669
trial 14	9.70885	42.0727	139.678	1.31674	-1.03103	-114.925	-42.2996	19.0987	4.80789	108	-0.464042	-0.4615	-0.426624	-0.477945	-0.504739	-0.538782	-0.601705	-0.570241	-0.538778	-0.554035	-0.577759	-0.512464	-0.549266	-0.316067	-0.255569	-0.253301	-0.274085	-0.216648	-0.234748	-0.294787	-0.246687	-0.278757	-0.308327	-0.303281	-0.34007	-0.353092	-0.521375	-0.282724
trial 15	10.0252	78.9889	149.442	1.93662	-2.96469	-119.236	-73.4239	14.0591	7.02409	156.349	-0.452925	-0.46968	-0.45789	-0.44618	-0.488561	-0.537018	-0.52777	-0.527769	-0.564732	-0.605347	-0.552905	-0.45867	-0.509289	-0.362429	-0.439237	-0.365272	-0.420438	-0.345926	-0.404637	-0.384881	-0.357116	-0.384883	-0.451144	-0.390333	-0.382091	-0.379324	-0.507595	-0.389824
trial 16	5.71981	31.5598	20.08	1.4175	-0.41216	-42.1666	-59.6471	20.2289	9.15994	140.521	-0.439829	-0.47107	-0.468432	-0.465812	-0.504784	-0.529257	-0.518385	-0.518384	-0.496648	-0.480598	-0.558891	-0.534424	-0.518385	-0.314804	-0.303295	-0.300593	-0.353441	-0.345787	-0.365641	-0.392804	-0.342767	-0.376127	-0.356495	-0.334288	-0.323326	-0.353446	-0.500377	-0.343293
trial 17	5.1998	34.1902	21.1297	1.82243	-0.801518	-40	-47.9765	17.2786	2.34563	103.441	-0.439829	-0.47107	-0.468432	-0.476947	-0.504784	-0.540125	-0.529253	-0.518384	-0.496648	-0.480598	-0.558891	-0.534424	-0.518385	-0.314804	-0.303295	-0.300593	-0.369868	-0.362589	-0.365641	-0.376126	-0.326089	-0.35945	-0.339947	-0.317987	-0.323326	-0.337019	-0.502905	-0.33821
trial 18	10.4059	59.8922	107.12	2.16596	-1.49597	-118.768	-40.8569	8.02228	7.45936	109.325	-0.439349	-0.447534	-0.487185	-0.463662	-0.479522	-0.502798	-0.564185	-0.553952	-0.543721	-0.528113	-0.571533	-0.528112	-0.523257	-0.278099	-0.315547	-0.328994	-0.268913	-0.228186	-0.278134	-0.305034	-0.241882	-0.257677	-0.271277	-0.220458	-0.239834	-0.300046	-0.510225	-0.271852
trial 19	12.377	59.1505	114.978	1.90768	-1.47508	-83.1477	-40.6293	1.92477	8.90602	107.72	-0.415553	-0.434314	-0.431976	-0.471306	-0.507652	-0.479519	-0.540608	-0.550789	-0.540608	-0.515004	-0.568297	-0.515002	-0.520243	-0.243658	-0.328707	-0.277913	-0.281832	-0.273264	-0.323168	-0.302208	-0.302202	-0.317876	-0.299827	-0.26431	-0.299734	-0.312732	-0.499298	-0.294418
trial 20	6.20557	27.7678	66.4383	0.748935	0.0210697	-41.277	-52.2532	20.9107	4.81221	136.581	-0.439662	-0.459225	-0.434776	-0.44326	-0.481617	-0.527178	-0.537821	-0.516525	-0.49523	-0.49004	-0.545612	-0.500588	-0.537821	-0.355249	-0.311114	-0.3084	-0.359643	-0.352367	-0.355275	-0.381918	-0.316779	-0.365636	-0.330374	-0.324952	-0.314133	-0.343604	-0.493027	-0.339957
trial 21	9.27388	75.0715	139.465	2.78922	-2.00478	-120	-40.1625	16.2371	2.87696	110.373	-0.439349	-0.43697	-0.466156	-0.442729	-0.479522	-0.482334	-0.553953	-0.564184	-0.513024	-0.517972	-0.571533	-0.497687	-0.523257	-0.332888	-0.338541	-0.319969	-0.29188	-0.268152	-0.28596	-0.327548	-0.26581	-0.281251	-0.294371	-0.259426	-0.278948	-0.322326	-0.499128	-0.297467
trial 22	5.97754	32.633	24.3957	1.13363	-0.147345	-43.3581	-58.1298	23.342	3.41245	146.849	-0.454075	-0.474111	-0.471448	-0.468802	-0.507957	-0.532522	-0.532518	-0.510668	-0.499743	-0.494408	-0.540552	-0.537691	-0.521593	-0.331742	-0.320497	-0.317661	-0.386296	-0.345787	-0.382578	-0.392804	-0.359444	-0.376127	-0.356495	-0.334288	-0.339877	-0.369873	-0.503545	-0.354882
trial 23	5.85802	33.3015	33.8992	1.0335	-0.0903996	-45.3222	-54.7313	23.233	1.10849	138.323	-0.442713	-0.474111	-0.471448	-0.468802	-0.507957	-0.510672	-0.532518	-0.521593	-0.499743	-0.494408	-0.540552	-0.516049	-0.510668	-0.335033	-0.323729	-0.320851	-0.373386	-0.366109	-0.386288	-0.39655	-0.346107	-0.379738	-0.359922	-0.337498	-0.343173	-0.356832	-0.499326	-0.355786
trial 24	10.4162	50.5265	149.12	1.8927	-1.52573	-117.769	-45.0219	20.5093	3.79249	117.927	-0.472001	-0.490993	-0.456153	-0.47503	-0.469967	-0.50431	-0.535612	-0.58779	-0.525176	-0.49911	-0.574412	-0.50945	-0.525176	-0.278099	-0.250533	-0.216058	-0.284476	-0.259982	-0.262116	-0.241889	-0.273455	-0.289249	-0.318288	-0.266807	-0.302527	-0.33117	-0.509629	-0.274973
trial 25	5.89271	29.5332	29.0393	1.03214	-0.152442	-40.5149	-54.8421	21.3953	5.13632	134.689	-0.45113	-0.47107	-0.479622	-0.443543	-0.493757	-0.507521	-0.507517	-0.507516	-0.496648	-0.491363	-0.537258	-0.512893	-0.507517	-0.34868	-0.337698	-0.334728	-0.386296	-0.362589	-0.382578	-0.392804	-0.342767	-0.35945	-0.356495	-0.317987	-0.339877	-0.353446	-0.492873	-0.35503
trial 26	10.2657	63.0369	148.348	1.31247	-1.37477	-119.936	-40.0118	10.1264	2.4019	96.1364	-0.472764	-0.480073	-0.419822	-0.484888	-0.508695	-0.491964	-0.520175	-0.576611	-0.567206	-0.561893	-0.583272	-0.477919	-0.538987	-0.366023	-0.357016	-0.324714	-0.326528	-0.305144	-0.292786	-0.317114	-0.273722	-0.302654	-0.32915	-0.295823	-0.35778	-0.312261	-0.514175	-0.320055
trial 27	5.32163	33.6072	20	1.57787	-0.548473	-40.9546	-53.6564	11.5055	13.5022	121.628	-0.448217	-0.468061	-0.465449	-0.47393	-0.512612	-0.54765	-0.526022	-0.515209	-0.493585	-0.48835	-0.55552	-0.531191	-0.51521	-0.331742	-0.286093	-0.300593	-0.386296	-0.362589	-0.382578	-0.392804	-0.342767	-0.376127	-0.339947	-0.334288	-0.339877	-0.353446	-0.503154	-0.348396
trial 28	11.6008	26.5442	99.5175	1.21612	-0.0174533	-46.7338	-41.4285	12.7812	6.88538	157.692	-0.434021	-0.463058	-0.481418	-0.489237	-0.484158	-0.507131	-0.527391	-0.507124	-0.517258	-0.50202	-0.565091	-0.502019	-0.537525	-0.412309	-0.388136	-0.339153	-0.370252	-0.348888	-0.381952	-0.391011	-0.346048	-0.346055	-0.328572	-0.338169	-0.358243	-0.340691	-0.501342	-0.360729
trial 29	8.27008	54.9768	38.4384	3.94404	-1.36477	-72.928	-52.2775	25.481	0.958934	155.716	-0.43687	-0.478242	-0.453827	-0.451326	-0.467916	-0.534616	-0.524018	-0.513423	-0.524018	-0.508086	-0.55292	-0.508085	-0.524018	-0.339031	-0.328707	-0.277913	-0.42085	-0.352148	-0.418534	-0.396209	-0.411871	-0.411877	-0.362037	-0.371656	-0.361956	-0.374517	-0.498259	-0.371331
trial 30	11.6287	34.0811	149.966	1.53691	-1.49316	-92.6309	-63.855	16.5388	7.1196	163.121	-0.470155	-0.477439	-0.42707	-0.510924	-0.458564	-0.479968	-0.54551	-0.564237	-0.508053	-0.540389	-0.56159	-0.52181	-0.536146	-0.263435	-0.282764	-0.265711	-0.226605	-0.29059	-0.219514	-0.273729	-0.331569	-0.273731	-0.300421	-0.295823	-0.329045	-0.34081	-0.507835	-0.284134
trial 31	5.01917	31.7571	20	2.00671	-1.10529	-69.2767	-87.2164	30.4377	7.09831	174.413	-0.439829	-0.47107	-0.468432	-0.454677	-0.504784	-0.518389	-0.518385	-0.518384	-0.496648	-0.491363	-0.558891	-0.534424	-0.518385	-0.34868	-0.303295	-0.317661	-0.369868	-0.362589	-0.382578	-0.409481	-0.359444	-0.392805	-0.373043	-0.350589	-0.339877	-0.369873	-0.499513	-0.359983
trial 32	5.06277	35.4071	20.4499	1.86644	-0.810762	-66.7621	-73.9664	21.568	7.98929	159.019	-0.448217	-0.468061	-0.465449	-0.47393	-0.512612	-0.536838	-0.526022	-0.515209	-0.482773	-0.48835	-0.55552	-0.531191	-0.51521	-0.331742	-0.286093	-0.300593	-0.386296	-0.362589	-0.382578	-0.392804	-0.342767	-0.376127	-0.339947	-0.334288	-0.339877	-0.353446	-0.501491	-0.348396
trial 33	9.73317	45.7035	139.986	1.03145	-0.534266	-107.552	-55.9771	16.9026	5.71956	157.654	-0.411315	-0.429167	-0.436897	-0.504071	-0.508864	-0.491647	-0.549906	-0.559616	-0.530484	-0.554234	-0.556912	-0.525343	-0.559617	-0.378648	-0.400076	-0.351365	-0.381811	-0.315923	-0.348516	-0.387708	-0.328191	-0.343077	-0.370061	-0.349872	-0.429081	-0.411176	-0.509082	-0.368885
trial 34	12.4889	31.4724	144.117	1.54289	-0.890356	-86.754	-55.2091	22.8148	9.39418	168.716	-0.431374	-0.439826	-0.426624	-0.46721	-0.494105	-0.528294	-0.570241	-0.570241	-0.52829	-0.543643	-0.567319	-0.502071	-0.517802	-0.262081	-0.299294	-0.248325	-0.253351	-0.180492	-0.262116	-0.273462	-0.289242	-0.226104	-0.318288	-0.282256	-0.349547	-0.300046	-0.506695	-0.272662
trial 35	6.38826	29.333	91.0388	0.944469	0.00597165	-48.8246	-59.6836	30.2067	1.55786	160.204	-0.454075	-0.474111	-0.482697	-0.468802	-0.507957	-0.543446	-0.543443	-0.532517	-0.488818	-0.494408	-0.540552	-0.537691	-0.521593	-0.314804	-0.303295	-0.300593	-0.369868	-0.345787	-0.365641	-0.376126	-0.326089	-0.35945	-0.356495	-0.317987	-0.323326	-0.337019	-0.506932	-0.338191
trial 36	5.37586	34.8685	22.0092	1.6699	-0.60971	-72.684	-82.9319	32.8406	1.90822	187.889	-0.442713	-0.474111	-0.471448	-0.479997	-0.519042	-0.532522	-0.543443	-0.510668	-0.499743	-0.483587	-0.551425	-0.537691	-0.521593	-0.314804	-0.286093	-0.300593	-0.369868	-0.362589	-0.365641	-0.376126	-0.326089	-0.35945	-0.339947	-0.317987	-0.323326	-0.337019	-0.505229	-0.336887
trial 37	7.80052	55.3246	34.2224	3.8349	-1.41658	-91.4013	-59.5925	29.2702	0.980134	169.188	-0.43687	-0.478242	-0.453827	-0.451326	-0.467916	-0.534616	-0.524018	-0.513423	-0.524018	-0.518583	-0.55292	-0.518581	-0.524018	-0.310137	-0.3318	-0.296727	-0.393414	-0.339472	-0.406275	-0.415539	-0.383961	-0.383967	-0.380969	-0.374954	-0.349547	-0.377858	-0.499874	-0.364971
trial 38	5.30666	33.4809	21.2308	1.93428	-0.881706	-41.8116	-49.3527	17.703	3.16276	106.432	-0.439829	-0.47107	-0.468432	-0.465812	-0.504784	-0.529257	-0.529253	-0.518384	-0.496648	-0.491363	-0.558891	-0.534424	-0.518385	-0.297866	-0.303295	-0.300593	-0.353441	-0.362589	-0.365641	-0.392804	-0.342767	-0.376127	-0.356495	-0.334288	-0.323326	-0.353446	-0.502041	-0.343283
trial 39	5.41516	37.7653	27.8928	1.88704	-0.995001	-67.1038	-64.9671	2.86322	27.5397	139.737	-0.461786	-0.470233	-0.456687	-0.44326	-0.481617	-0.527178	-0.527173	-0.49523	-0.484583	-0.511138	-0.524416	-0.511137	-0.527173	-0.421374	-0.311114	-0.3084	-0.391733	-0.352367	-0.421396	-0.430769	-0.398198	-0.381919	-0.378854	-0.372727	-0.378786	-0.375693	-0.49397	-0.378718
trial 40	12.4178	33.6855	146.365	1.61749	-1.45608	-85.9248	-67.6436	12.3791	9.54076	181.943	-0.443591	-0.441341	-0.419822	-0.49449	-0.46108	-0.473152	-0.538987	-0.548392	-0.520175	-0.552563	-0.564536	-0.52457	-0.567206	-0.287722	-0.277843	-0.246508	-0.236652	-0.213865	-0.201067	-0.226229	-0.269008	-0.226231	-0.252865	-0.234923	-0.281083	-0.278903	-0.503839	-0.248685
trial 41	5.58659	30.9127	20	1.61077	-0.579578	-54.5973	-55.5642	13.8609	16.2741	126.803	-0.439829	-0.459825	-0.457243	-0.454677	-0.493757	-0.529257	-0.518385	-0.507516	-0.48578	-0.491363	-0.548075	-0.523659	-0.507517	-0.35211	-0.323729	-0.320851	-0.389945	-0.366109	-0.386288	-0.39655	-0.36292	-0.362925	-0.376603	-0.321068	-0.343173	-0.356832	-0.493606	-0.358393
trial 42	11.8501	37.9915	135.908	1.22237	-0.685106	-120	-57.5546	22.2186	5.57409	167.731	-0.448927	-0.416727	-0.434388	-0.481505	-0.506042	-0.508264	-0.517923	-0.546921	-0.537256	-0.532078	-0.553906	-0.512905	-0.546922	-0.348482	-0.323625	-0.305811	-0.293733	-0.285971	-0.258022	-0.313319	-0.298435	-0.298443	-0.325736	-0.306134	-0.355192	-0.352459	-0.503366	-0.31272
trial 43	5.31362	33.2051	20	1.58278	-0.584457	-51.3186	-70.4041	14.5946	17.8562	157.278	-0.45113	-0.47107	-0.468432	-0.476947	-0.51581	-0.540125	-0.529253	-0.507516	-0.496648	-0.491363	-0.548075	-0.534424	-0.518385	-0.328505	-0.300258	-0.280668	-0.382704	-0.359127	-0.378929	-0.389117	-0.33948	-0.372574	-0.336705	-0.331127	-0.336633	-0.350114	-0.503783	-0.345073
trial 44	12.9521	73.2132	133.436	3.44556	-2.89017	-116.305	-59.6241	4.86482	10.299	158.01	-0.413008	-0.442142	-0.418957	-0.468511	-0.525238	-0.466598	-0.537525	-0.567924	-0.547658	-0.572331	-0.565091	-0.491974	-0.527392	-0.249824	-0.269888	-0.252069	-0.316635	-0.26319	-0.311543	-0.306525	-0.306519	-0.291321	-0.349467	-0.269576	-0.273871	-0.271647	-0.503412	-0.287083
trial 45	9.91013	41.5217	136.279	2.19852	-1.28017	-119.616	-71.4897	39.9659	0.0880431	185.094	-0.456515	-0.453959	-0.418213	-0.437891	-0.454889	-0.522828	-0.533581	-0.544337	-0.50131	-0.517335	-0.552184	-0.517334	-0.544338	-0.30705	-0.295075	-0.274889	-0.313281	-0.269986	-0.359166	-0.335865	-0.301678	-0.318775	-0.299126	-0.310684	-0.316012	-0.296459	-0.496517	-0.307542
trial 46	6.24415	29.3193	101.283	0.935312	-0.00522123	-43.4983	-57.4941	29.4329	1.17259	152.021	-0.445628	-0.477186	-0.485806	-0.471825	-0.511165	-0.53582	-0.546799	-0.524834	-0.491888	-0.486607	-0.54388	-0.540991	-0.524835	-0.311705	-0.300258	-0.297596	-0.366406	-0.34246	-0.36213	-0.372573	-0.322936	-0.35603	-0.353122	-0.314954	-0.320213	-0.333816	-0.506713	-0.334938
trial 47	9.36857	76.8189	143.347	1.98522	-1.50456	-120	-53.3785	17.2487	1.02095	137.417	-0.421366	-0.419159	-0.456824	-0.49415	-0.508864	-0.472225	-0.530484	-0.559616	-0.501351	-0.544604	-0.556912	-0.525343	-0.559617	-0.348482	-0.369496	-0.305811	-0.352451	-0.285971	-0.333434	-0.402586	-0.328191	-0.328199	-0.340511	-0.349872	-0.414303	-0.381818	-0.503886	-0.349317
trial 48	5.55397	97.5664	52.6222	1.72779	-1.45811	-40.122	-56.2702	4.91488	5.53866	114.551	-0.415344	-0.477507	-0.456939	-0.491125	-0.486497	-0.488639	-0.533259	-0.533258	-0.524333	-0.546131	-0.548609	-0.492982	-0.542185	-0.398279	-0.418346	-0.37341	-0.359916	-0.312867	-0.328978	-0.392578	-0.351485	-0.365189	-0.335439	-0.344022	-0.348935	-0.346397	-0.502831	-0.35968
trial 49	6.05228	28.0332	20.4258	1.36455	-0.309121	-48.5608	-74.1652	14.966	22.0564	184.409	-0.425736	-0.468061	-0.465449	-0.462854	-0.490674	-0.515214	-0.504398	-0.515209	-0.482773	-0.48835	-0.55552	-0.531191	-0.51521	-0.311705	-0.300258	-0.280668	-0.366406	-0.34246	-0.378929	-0.405661	-0.356025	-0.389118	-0.336705	-0.347301	-0.336633	-0.366411	-0.493895	-0.34756
trial 50	9.10953	26.8089	132.667	1.16155	-0.057416	-47.4689	-41.8979	24.1702	3.66951	138.344	-0.412215	-0.475274	-0.483521	-0.459309	-0.475732	-0.499818	-0.541975	-0.531434	-0.510354	-0.515509	-0.560156	-0.515507	-0.541976	-0.329222	-0.318561	-0.315837	-0.349882	-0.342621	-0.345395	-0.387443	-0.339714	-0.355629	-0.35282	-0.362735	-0.336948	-0.396929	-0.501752	-0.348749
trial 51	9.53643	36.5938	67.3381	2.02225	-0.287891	-53.532	-46.2156	24.6685	5.23235	162.511	-0.434108	-0.464381	-0.440155	-0.448518	-0.454354	-0.531439	-0.520894	-0.520893	-0.510354	-0.515509	-0.539171	-0.515507	-0.531435	-0.36151	-0.334943	-0.315837	-0.365563	-0.342621	-0.377681	-0.387443	-0.37153	-0.403352	-0.33703	-0.362735	-0.321155	-0.365569	-0.494363	-0.357459
trial 52	11.6901	73.4142	125.826	3.10019	-2.06059	-109.26	-46.33	12.1698	5.80156	133.578	-0.447231	-0.476356	-0.484287	-0.481721	-0.517973	-0.520248	-0.530425	-0.520242	-0.55079	-0.525097	-0.548022	-0.50491	-0.489696	-0.225517	-0.325661	-0.29116	-0.325223	-0.255032	-0.304422	-0.268326	-0.314968	-0.268328	-0.281642	-0.216183	-0.296983	-0.279235	-0.507461	-0.280975
trial 53	6.08474	27.8345	70.1828	0.909451	9.04617e-07	-41.0993	-50.8716	27.4951	1.71196	133.074	-0.445628	-0.465818	-0.474496	-0.471825	-0.500021	-0.513857	-0.546799	-0.524834	-0.502871	-0.497484	-0.54388	-0.540991	-0.524835	-0.331742	-0.320497	-0.300593	-0.353441	-0.379392	-0.382578	-0.392804	-0.342767	-0.376127	-0.373043	-0.334288	-0.339877	-0.337019	-0.504103	-0.35109
trial 54	14.776	49.8125	147.626	2.33348	-1.49729	-108.686	-40.016	29.4957	0.0564334	122.029	-0.403082	-0.421425	-0.449807	-0.477924	-0.533454	-0.495668	-0.505602	-0.545366	-0.535426	-0.530152	-0.572368	-0.520294	-0.525485	-0.280666	-0.316801	-0.267596	-0.271639	-0.2785	-0.280703	-0.276113	-0.291313	-0.260909	-0.349467	-0.254682	-0.273871	-0.256648	-0.501235	-0.281454
trial 55	6.32426	45.0979	149.756	3.58837	-2.79182	-40.4436	-92.8358	29.3179	0	190.284	-0.451696	-0.496705	-0.494811	-0.572648	-0.515613	-0.542688	-0.516455	-0.575448	-0.5099	-0.512668	-0.534164	-0.499625	-0.53612	-0.308902	-0.230021	-0.228413	-0.301391	-0.245841	-0.298683	-0.396841	-0.315331	-0.315345	-0.262897	-0.390195	-0.364131	-0.43266	-0.519888	-0.314666
trial 56	11.5416	36.4441	148.739	2.98389	-2.64229	-70.7027	-45.7215	31.7809	0.224983	112.581	-0.45272	-0.407802	-0.40557	-0.455942	-0.48238	-0.474895	-0.587994	-0.577711	-0.505735	-0.582112	-0.564565	-0.531157	-0.546865	-0.256061	-0.243986	-0.225128	-0.311507	-0.286757	-0.338745	-0.398202	-0.349346	-0.349352	-0.378854	-0.388652	-0.411112	-0.359649	-0.505804	-0.330566
trial 57	5.139	34.6832	21.3056	1.83213	-0.810948	-50.8631	-58.645	21.3034	2.39833	126.013	-0.439829	-0.47107	-0.479622	-0.476947	-0.51581	-0.540125	-0.529253	-0.518384	-0.496648	-0.480598	-0.558891	-0.534424	-0.518385	-0.314804	-0.303295	-0.300593	-0.369868	-0.362589	-0.365641	-0.376126	-0.326089	-0.35945	-0.339947	-0.317987	-0.323326	-0.337019	-0.504614	-0.33821
trial 58	11.6019	65.4933	124.678	2.61289	-1.58986	-117.382	-49.019	15.584	5.95271	144.838	-0.449961	-0.458097	-0.4977	-0.495063	-0.521008	-0.502798	-0.543721	-0.564184	-0.533489	-0.528113	-0.571533	-0.51797	-0.49256	-0.323136	-0.344833	-0.309931	-0.312725	-0.241711	-0.323168	-0.286541	-0.286535	-0.286543	-0.268722	-0.23364	-0.268623	-0.281839	-0.513554	-0.289842
trial 59	11.1011	73.9448	125.823	3.04109	-2.12811	-101.782	-40.8788	12.7688	3.72591	112.838	-0.449961	-0.458097	-0.487185	-0.484596	-0.510636	-0.492566	-0.553953	-0.574417	-0.523257	-0.528113	-0.591906	-0.51797	-0.523257	-0.275449	-0.31258	-0.309931	-0.312725	-0.241711	-0.307273	-0.286541	-0.286535	-0.255209	-0.268722	-0.218304	-0.253068	-0.281839	-0.51507	-0.277684
trial 60	11.5514	44.2661	148.019	1.92346	-1.2574	-101.429	-53.9342	20.149	7.71939	157.541	-0.453153	-0.483175	-0.448195	-0.477945	-0.494105	-0.507319	-0.549266	-0.580729	-0.507314	-0.512465	-0.546439	-0.502071	-0.496826	-0.294118	-0.299294	-0.248325	-0.237788	-0.19639	-0.262116	-0.241889	-0.273455	-0.24189	-0.318288	-0.282256	-0.349547	-0.315608	-0.504539	-0.27392
trial 61	6.61331	36.48	95.714	1.44922	-0.417921	-40.3818	-64.5485	34.9845	0.0301073	163.199	-0.445934	-0.478205	-0.475464	-0.484246	-0.501571	-0.515718	-0.515715	-0.526931	-0.482063	-0.487899	-0.535222	-0.510113	-0.504498	-0.278111	-0.247475	-0.262949	-0.319614	-0.310722	-0.331118	-0.307896	-0.325271	-0.325276	-0.32249	-0.299959	-0.305186	-0.319619	-0.497198	-0.304283
trial 62	5.55884	33.8419	22.6945	1.52833	-0.484578	-41.9831	-49.8389	18.534	3.59077	116.161	-0.442713	-0.474111	-0.471448	-0.479997	-0.507957	-0.532522	-0.543443	-0.510668	-0.499743	-0.483587	-0.540552	-0.537691	-0.521593	-0.317955	-0.289037	-0.303641	-0.373386	-0.349168	-0.369211	-0.379737	-0.329293	-0.362925	-0.359922	-0.321068	-0.326489	-0.340274	-0.50354	-0.340162
trial 63	12.0321	72.8215	133.754	3.35474	-2.3143	-119.99	-50.8866	16.4011	5.15754	147.734	-0.45779	-0.465845	-0.484287	-0.492135	-0.517973	-0.510066	-0.540608	-0.550789	-0.530425	-0.515004	-0.548022	-0.464539	-0.499878	-0.241291	-0.325661	-0.275274	-0.325223	-0.239374	-0.304422	-0.268326	-0.283869	-0.268328	-0.266206	-0.216183	-0.250665	-0.263903	-0.505951	-0.271441
trial 64	5.28642	34.3616	21.4426	1.68904	-0.664431	-52.1611	-56.9536	23.9365	0.626416	126.272	-0.442713	-0.474111	-0.471448	-0.479997	-0.519042	-0.532522	-0.532518	-0.510668	-0.499743	-0.483587	-0.551425	-0.537691	-0.521593	-0.331742	-0.320497	-0.317661	-0.386296	-0.379392	-0.382578	-0.392804	-0.342767	-0.35945	-0.356495	-0.317987	-0.339877	-0.353446	-0.504389	-0.352384
trial 65	7.13068	54.096	97.4676	2.89596	-1.6205	-42.388	-65.9693	30.1206	0.0185105	162.126	-0.502752	-0.454451	-0.463185	-0.483079	-0.488877	-0.524839	-0.513853	-0.513852	-0.469924	-0.519238	-0.522021	-0.486605	-0.502871	-0.278105	-0.24908	-0.246814	-0.301215	-0.259124	-0.278135	-0.322941	-0.289847	-0.306398	-0.287456	-0.282606	-0.270954	-0.284923	-0.495811	-0.281354
trial 66	7.05322	39.6695	83.3856	1.61759	-1.96012	-40.0931	-88.7597	27.9212	0	143.484	-0.349093	-0.469643	-0.522673	-0.466193	-0.565458	-0.559726	-0.595671	-0.571697	-0.541733	-0.538043	-0.53988	-0.591714	-0.577692	-0.233616	-0.275332	-0.206669	-0.377539	-0.279782	-0.39556	-0.259005	-0.353424	-0.362881	-0.351623	-0.347685	-0.28562	-0.283896	-0.52994	-0.308664
trial 67	5.07252	33.8355	20	2.00335	-0.952937	-40	-46.9142	15.5982	3.8306	98.8307	-0.448217	-0.468061	-0.454319	-0.462854	-0.501643	-0.526026	-0.526022	-0.515209	-0.493585	-0.509771	-0.55552	-0.531191	-0.51521	-0.297866	-0.303295	-0.266459	-0.337014	-0.362589	-0.365641	-0.392804	-0.342767	-0.376127	-0.339947	-0.334288	-0.323326	-0.353446	-0.500587	-0.338121
trial 68	4.8551	33.6083	20.5119	1.78934	-0.954563	-40	-55.1503	14.1927	12.4252	111.487	-0.453604	-0.484272	-0.437551	-0.45703	-0.506315	-0.519663	-0.498255	-0.508956	-0.487553	-0.503619	-0.559533	-0.524822	-0.498255	-0.375314	-0.280351	-0.294647	-0.379169	-0.388788	-0.408666	-0.434728	-0.369072	-0.401903	-0.366089	-0.376161	-0.366021	-0.379174	-0.495341	-0.370776
trial 69	5.98823	104.333	66.2442	2.4798	-2.32328	-69.9181	-100.221	2.45227	16.72	197.194	-0.415344	-0.468334	-0.466077	-0.482023	-0.477467	-0.515416	-0.515407	-0.533258	-0.524333	-0.528416	-0.548609	-0.475267	-0.524333	-0.398279	-0.390262	-0.359456	-0.346388	-0.312867	-0.328978	-0.419969	-0.351485	-0.351494	-0.349047	-0.357465	-0.362546	-0.359925	-0.498022	-0.360628
trial 70	7.79848	49.88	127.894	2.60375	-1.6359	-46.0065	-70.5201	8.08435	9.2142	181.407	-0.4691	-0.455828	-0.432003	-0.472145	-0.498711	-0.522098	-0.553245	-0.522092	-0.501325	-0.537339	-0.550423	-0.506466	-0.532477	-0.262081	-0.266787	-0.232192	-0.300039	-0.27588	-0.310169	-0.352393	-0.305028	-0.320822	-0.286947	-0.328605	-0.286854	-0.300046	-0.504096	-0.294449
trial 71	4.70643	98.156	43.8526	1.86335	-1.75387	-61.1063	-81.6066	7.78794	7.05646	151.733	-0.408332	-0.4708	-0.486881	-0.493677	-0.479945	-0.518035	-0.518027	-0.52699	-0.518027	-0.504389	-0.542433	-0.459911	-0.526991	-0.408957	-0.415085	-0.384326	-0.370566	-0.337727	-0.340118	-0.416759	-0.348725	-0.348734	-0.332799	-0.354706	-0.359726	-0.357134	-0.496495	-0.367336
trial 72	8.0638	54.6165	37.8197	3.50891	-1.08716	-91.7506	-62.6489	33.509	0.26824	190.043	-0.43687	-0.478242	-0.453827	-0.451326	-0.467916	-0.534616	-0.524018	-0.513423	-0.524018	-0.518583	-0.55292	-0.508085	-0.524018	-0.329222	-0.318561	-0.299576	-0.396924	-0.342621	-0.393824	-0.419259	-0.387438	-0.387444	-0.3844	-0.378301	-0.352741	-0.381249	-0.499066	-0.367043
trial 73	10.9036	80.0739	130.533	3.46216	-2.56102	-105.291	-41.3174	14.1762	2.45552	111.595	-0.447231	-0.465845	-0.505211	-0.492135	-0.517973	-0.499884	-0.560973	-0.591519	-0.540608	-0.525097	-0.578434	-0.50491	-0.530425	-0.259554	-0.328707	-0.293922	-0.312725	-0.241711	-0.307273	-0.286541	-0.286535	-0.255209	-0.268722	-0.23364	-0.268623	-0.281839	-0.520019	-0.278846
trial 74	4.7816	32.4488	20	2.25774	-1.35267	-43.4287	-64.1977	15.9167	17.3063	123.846	-0.445628	-0.454451	-0.451875	-0.46057	-0.500021	-0.513857	-0.502871	-0.513852	-0.480906	-0.486607	-0.54388	-0.519237	-0.502871	-0.335033	-0.306383	-0.286432	-0.356827	-0.366109	-0.369211	-0.379737	-0.346107	-0.346112	-0.359922	-0.321068	-0.326489	-0.356832	-0.49051	-0.342789
trial 75	10.8512	20	149.75	0.706945	-0.366483	-119.746	-72.1321	39.8815	7.84678	199.898	-0.438923	-0.436647	-0.464138	-0.481505	-0.506042	-0.508264	-0.546922	-0.57592	-0.537256	-0.55125	-0.553906	-0.512905	-0.556589	-0.385242	-0.360497	-0.326759	-0.343636	-0.291158	-0.308744	-0.364171	-0.31888	-0.333983	-0.361428	-0.355874	-0.406314	-0.388316	-0.513097	-0.349615
trial 76	8.50241	47.1665	48.6731	2.67225	-0.644434	-87.0221	-57.0351	29.39	4.5861	183.652	-0.439662	-0.459225	-0.445731	-0.454163	-0.460018	-0.527178	-0.516526	-0.516525	-0.505878	-0.511138	-0.545612	-0.521686	-0.537821	-0.348609	-0.321623	-0.286081	-0.400487	-0.345819	-0.413716	-0.423036	-0.407	-0.423037	-0.387884	-0.381699	-0.355984	-0.384692	-0.495474	-0.375359
trial 77	9.75484	79.7123	131.718	2.73609	-2.19944	-117.692	-42.9706	10.5098	3.6078	107.249	-0.431386	-0.460887	-0.490113	-0.455942	-0.48238	-0.505741	-0.557147	-0.577711	-0.516018	-0.520968	-0.574801	-0.500585	-0.5263	-0.280791	-0.269414	-0.299576	-0.28716	-0.246493	-0.264682	-0.291996	-0.244266	-0.244274	-0.27387	-0.222643	-0.226397	-0.287167	-0.507691	-0.264518
trial 78	4.19246	95.8707	34.4164	1.41238	-1.44244	-71.9903	-74.34	9.54564	0.448847	131.689	-0.417583	-0.489228	-0.468526	-0.502818	-0.479945	-0.491144	-0.518027	-0.544918	-0.509063	-0.52218	-0.551362	-0.459911	-0.535955	-0.433178	-0.439576	-0.408865	-0.381079	-0.335066	-0.337427	-0.41359	-0.332484	-0.373043	-0.330193	-0.32544	-0.343509	-0.341027	-0.499282	-0.368806
trial 79	6.75907	30.3697	20	1.7575	-0.784341	-45.3129	-59.0707	15.8266	15.6259	133.35	-0.45113	-0.482315	-0.479622	-0.465812	-0.482731	-0.518389	-0.507517	-0.507516	-0.474912	-0.480598	-0.537258	-0.512893	-0.496648	-0.355598	-0.274537	-0.30674	-0.393652	-0.335525	-0.37284	-0.383407	-0.383404	-0.366457	-0.380222	-0.357322	-0.346523	-0.360273	-0.492103	-0.355115
trial 80	5.32419	33.3446	20.348	1.60561	-0.588768	-60.206	-80.8788	17.5637	19.5109	181.534	-0.45113	-0.47107	-0.468432	-0.476947	-0.51581	-0.540125	-0.529253	-0.507516	-0.496648	-0.491363	-0.548075	-0.534424	-0.518385	-0.328505	-0.283199	-0.297596	-0.382704	-0.359127	-0.378929	-0.389117	-0.33948	-0.372574	-0.336705	-0.331127	-0.336633	-0.350114	-0.503783	-0.345062
trial 81	5.62757	36.0277	26.1312	1.63108	-0.497805	-65.5527	-69.098	23.3739	4.96713	165.449	-0.436976	-0.468061	-0.465449	-0.47393	-0.501643	-0.54765	-0.536834	-0.515209	-0.493585	-0.48835	-0.55552	-0.52048	-0.51521	-0.32532	-0.297271	-0.277857	-0.362998	-0.35572	-0.375339	-0.385489	-0.336246	-0.369078	-0.333515	-0.328016	-0.33344	-0.346833	-0.501454	-0.340548
trial 82	6.29265	30.356	103.285	0.929881	-0.00238333	-42.4312	-52.6067	24.7171	1.12729	139.433	-0.442713	-0.474111	-0.482697	-0.468802	-0.507957	-0.543446	-0.543443	-0.532517	-0.488818	-0.494408	-0.540552	-0.537691	-0.521593	-0.314804	-0.303295	-0.300593	-0.369868	-0.362589	-0.365641	-0.376126	-0.326089	-0.35945	-0.356495	-0.317987	-0.323326	-0.337019	-0.506058	-0.339483
trial 83	6.1166	36.9034	58.7618	1.49856	-0.386539	-40	-49.4139	22.0326	0	124.491	-0.448575	-0.457435	-0.443461	-0.47488	-0.492	-0.517075	-0.528111	-0.52811	-0.483951	-0.500592	-0.536256	-0.522458	-0.506031	-0.331742	-0.303295	-0.283526	-0.353441	-0.345787	-0.365641	-0.376126	-0.326089	-0.35945	-0.339947	-0.317987	-0.323326	-0.337019	-0.495303	-0.335644
trial 84	10.6841	21.3554	118.875	0.892866	0.0671255	-46.3821	-45.6807	21.8223	6.96197	165.357	-0.441851	-0.449893	-0.499294	-0.455431	-0.460893	-0.504224	-0.514302	-0.514301	-0.494133	-0.529147	-0.551876	-0.519149	-0.534471	-0.354628	-0.407058	-0.357581	-0.388309	-0.351944	-0.415884	-0.424551	-0.394356	-0.379268	-0.376417	-0.385449	-0.391322	-0.403206	-0.497613	-0.386921
trial 85	10.0969	70.7965	118.918	2.39725	-1.879	-111.9	-62.0403	13.9821	4.96492	160.006	-0.416489	-0.414318	-0.461513	-0.468978	-0.503246	-0.466998	-0.534344	-0.563209	-0.505478	-0.500582	-0.541345	-0.491038	-0.553588	-0.315527	-0.290418	-0.257881	-0.320325	-0.298302	-0.285618	-0.340139	-0.310589	-0.34014	-0.32294	-0.332457	-0.396203	-0.364061	-0.493933	-0.321123
trial 86	5.33502	97.4181	41.1292	1.41251	-1.08964	-51.5359	-70.4362	9.11476	2.9138	145.936	-0.413124	-0.475022	-0.472746	-0.497657	-0.492993	-0.512818	-0.521698	-0.539473	-0.521698	-0.525778	-0.545879	-0.472853	-0.521698	-0.426648	-0.432904	-0.389042	-0.362151	-0.329848	-0.332149	-0.394034	-0.340658	-0.340668	-0.338341	-0.333534	-0.338222	-0.348977	-0.501034	-0.36209
trial 87	9.25735	56.1176	106.533	1.28365	-0.781812	-111.462	-42.4027	13.1729	4.00485	112.557	-0.411315	-0.409152	-0.436897	-0.504071	-0.508864	-0.481936	-0.530484	-0.559616	-0.520773	-0.544604	-0.556912	-0.515713	-0.559617	-0.393732	-0.384786	-0.351365	-0.367131	-0.300947	-0.348516	-0.417464	-0.328191	-0.357954	-0.370061	-0.37903	-0.414303	-0.411176	-0.503073	-0.371127
trial 88	5.25025	32.4141	20.5651	1.81892	-0.777368	-64.7785	-54.8022	15.0287	13.6585	119.553	-0.439829	-0.459825	-0.457243	-0.454677	-0.493757	-0.529257	-0.518385	-0.507516	-0.48578	-0.502129	-0.548075	-0.523659	-0.507517	-0.303938	-0.274537	-0.272032	-0.343576	-0.369686	-0.37284	-0.400358	-0.349501	-0.366457	-0.346588	-0.324198	-0.329703	-0.360273	-0.494434	-0.339514
trial 89	5.46696	34.39	22.2971	1.56242	-0.51302	-41.9327	-48.659	19.2296	2.11016	112.527	-0.442713	-0.474111	-0.471448	-0.479997	-0.519042	-0.532522	-0.543443	-0.510668	-0.499743	-0.483587	-0.551425	-0.537691	-0.521593	-0.314804	-0.286093	-0.300593	-0.369868	-0.362589	-0.365641	-0.376126	-0.326089	-0.35945	-0.356495	-0.317987	-0.323326	-0.337019	-0.505229	-0.33816
trial 90	5.42319	34.2104	22.9164	1.60474	-0.572185	-44.9605	-51.0234	22.591	0.00194867	116.21	-0.442713	-0.474111	-0.471448	-0.479997	-0.507957	-0.532522	-0.532518	-0.510668	-0.499743	-0.483587	-0.551425	-0.537691	-0.521593	-0.331742	-0.320497	-0.317661	-0.386296	-0.379392	-0.382578	-0.392804	-0.342767	-0.35945	-0.356495	-0.317987	-0.339877	-0.353446	-0.503536	-0.352384
trial 91	8.25831	93.9253	141.029	0.818973	-0.331302	-43.305	-67.4293	8.3593	1.95272	175.441	-0.438427	-0.454779	-0.489433	-0.48707	-0.455118	-0.484668	-0.538674	-0.52967	-0.529672	-0.524825	-0.536204	-0.480157	-0.529672	-0.382596	-0.374104	-0.356909	-0.371453	-0.337423	-0.354131	-0.405111	-0.334764	-0.362909	-0.346356	-0.341267	-0.360227	-0.35757	-0.498336	-0.360371
trial 92	6.50872	35.6602	86.8965	1.40242	-0.389098	-42.8878	-41.719	17.3632	0.481089	105.085	-0.437087	-0.468864	-0.454833	-0.463564	-0.480796	-0.517075	-0.528111	-0.52811	-0.483951	-0.478724	-0.536256	-0.511525	-0.506031	-0.314804	-0.25169	-0.266459	-0.353441	-0.345787	-0.382578	-0.359449	-0.359444	-0.376127	-0.306851	-0.317987	-0.339877	-0.353446	-0.491918	-0.332919
trial 93	12.2968	37.7733	140.597	1.66298	-1.73239	-98.6216	-74.1619	13.4206	9.89288	184.595	-0.475397	-0.453547	-0.441567	-0.468259	-0.463619	-0.485171	-0.532406	-0.522956	-0.522958	-0.536729	-0.539279	-0.489868	-0.551303	-0.290216	-0.324519	-0.292657	-0.295459	-0.302544	-0.275706	-0.31444	-0.38624	-0.30008	-0.340673	-0.293332	-0.369105	-0.337998	-0.498697	-0.317151
trial 94	3.21383	89.9896	37.6485	1.84096	-2.90988	-113.441	-117.533	7.76292	15.7949	158.254	-0.449804	-0.475022	-0.436356	-0.488595	-0.492993	-0.468379	-0.530586	-0.521697	-0.503922	-0.534599	-0.519316	-0.490494	-0.521698	-0.412147	-0.404304	-0.359456	-0.359916	-0.312867	-0.328978	-0.406274	-0.351485	-0.365189	-0.335439	-0.344022	-0.348935	-0.332869	-0.494881	-0.358606
trial 95	9.37218	79.5994	132.112	2.77633	-2.50199	-102.836	-50.2126	15.3844	0.0105022	119.458	-0.408913	-0.446607	-0.483972	-0.47163	-0.486462	-0.488932	-0.527589	-0.556587	-0.508257	-0.532078	-0.525028	-0.493733	-0.546922	-0.351533	-0.29571	-0.277964	-0.311114	-0.258374	-0.305986	-0.331068	-0.316076	-0.33107	-0.313691	-0.323486	-0.388011	-0.385043	-0.498209	-0.322241
trial 96	10.8426	66.6684	144.001	3.27234	-2.63518	-94.3045	-49.7877	15.4424	5.3965	133.576	-0.436769	-0.455828	-0.442679	-0.42964	-0.477656	-0.522098	-0.542861	-0.563629	-0.532477	-0.527049	-0.550423	-0.496176	-0.501325	-0.243658	-0.264201	-0.229887	-0.312725	-0.210158	-0.307273	-0.270875	-0.333536	-0.30221	-0.346485	-0.279645	-0.330845	-0.312732	-0.498354	-0.288018
trial 97	9.81671	37.5491	145.664	2.48898	-1.56899	-64.7082	-50.9865	38.3953	0.0325632	131.785	-0.473733	-0.437335	-0.423675	-0.465812	-0.449651	-0.550993	-0.55099	-0.540121	-0.507517	-0.52366	-0.558891	-0.523659	-0.540122	-0.266721	-0.306383	-0.252013	-0.290593	-0.281406	-0.335058	-0.362924	-0.31248	-0.312486	-0.293197	-0.337498	-0.309804	-0.323716	-0.503551	-0.306483
trial 98	4.13367	37.4602	20.0248	2.2835	-1.40814	-69.9294	-77.4157	9.58274	24.1827	142.514	-0.465438	-0.474111	-0.482697	-0.491191	-0.474703	-0.510672	-0.488818	-0.510668	-0.466968	-0.472766	-0.518806	-0.516049	-0.488818	-0.335033	-0.271691	-0.269222	-0.340269	-0.349168	-0.386288	-0.379737	-0.329293	-0.362925	-0.309878	-0.337498	-0.326489	-0.340274	-0.489362	-0.333674
trial 99	13.3026	37.8496	134.807	1.46902	-0.657964	-112.856	-55.0511	15.0537	10.1926	179.916	-0.468349	-0.476356	-0.484287	-0.492135	-0.528293	-0.499884	-0.55079	-0.571154	-0.530425	-0.504911	-0.558159	-0.464539	-0.51006	-0.288614	-0.30966	-0.259389	-0.279227	-0.255032	-0.257102	-0.268326	-0.299418	-0.299426	-0.297079	-0.246627	-0.296983	-0.279235	-0.510719	-0.279701
trial 100	5.58572	34.2914	24.5003	1.84505	-0.726402	-53.7287	-64.6116	24.0501	3.07783	147.533	-0.448217	-0.468061	-0.465449	-0.462854	-0.501643	-0.536838	-0.526022	-0.515209	-0.493585	-0.49906	-0.55552	-0.531191	-0.51521	-0.328505	-0.300258	-0.280668	-0.366406	-0.34246	-0.378929	-0.389117	-0.33948	-0.372574	-0.353122	-0.331127	-0.336633	-0.350114	-0.501451	-0.3438
Mean	7.99998	48.9272	80.9417	1.97696	-1.14749	-73.4521	-57.6855	18.5179	5.8169	141.836	-0.440385	-0.462319	-0.462401	-0.472887	-0.495504	-0.514543	-0.533931	-0.534752	-0.509333	-0.512752	-0.552154	-0.513908	-0.524657	-0.324171	-0.316264	-0.298632	-0.343708	-0.313681	-0.343335	-0.359557	-0.329295	-0.33952	-0.335333	-0.318909	-0.332076	-0.341502	-0.502271	-0.33046
std	2.76867	21.5848	51.1655	0.816442	0.799559	30.1155	14.2577	8.44047	5.74395	27.5088	0.0196674	0.017956	0.0222842	0.0192437	0.0206934	0.0217615	0.0190126	0.0251106	0.0205117	0.0246941	0.0141671	0.0220042	0.0169405	0.0465007	0.0444434	0.0385064	0.0441562	0.0513821	0.0480233	0.0531713	0.0351155	0.0454263	0.0346266	0.0441921	0.0394761	0.0363103	0.00716104	0.0340113
COV	0.346085	0.441162	0.632129	0.412977	-0.696787	-0.410001	-0.247163	0.455801	0.987459	0.193947	-0.0446595	-0.038839	-0.0481922	-0.040694	-0.0417623	-0.0422929	-0.0356088	-0.0469574	-0.0402717	-0.04816	-0.0256578	-0.0428173	-0.0322887	-0.143445	-0.140526	-0.128942	-0.12847	-0.163803	-0.139873	-0.14788	-0.106638	-0.133796	-0.10326	-0.138573	-0.118877	-0.106325	-0.0142573	-0.102921

## Sheet: PSO
	tau_m	tau_w	tau_t	b	c	Vr	EL	alpha	bet	R	gamma fit 1	gamma fit 2	gamma fit 3	gamma fit 4	gamma fit 5	gamma fit 6	gamma fit 7	gamma fit 8	gamma fit 9	gamma fit 10	gamma fit 11	gamma fit 12	gamma fit 13	gamma validation 1	gamma validation 2	gamma validation 3	gamma validation 4	gamma validation 5	gamma validation 6	gamma validation 7	gamma validation 8	gamma validation 9	gamma validation 10	gamma validation 11	gamma validation 12	gamma validation 13	mean gamma Fit	mean gamma validation
trial 1	8.26619	80.0176	147.662	2.44387	-0.313703	-106.238	-54.8092	28.583	0.32946	199.816	-0.362756	-0.413293	-0.473825	-0.450477	-0.44573	-0.479519	-0.499878	-0.499877	-0.469331	-0.494819	-0.537884	-0.525095	-0.530425	-0.401977	-0.348098	-0.330364	-0.418917	-0.369506	-0.46147	-0.454578	-0.366571	-0.381246	-0.378451	-0.358414	-0.378358	-0.361027	-0.475608	-0.385306
trial 2	10.0027	83.4138	149.337	4.50655	-1.53803	-41.6156	-45.6276	21.0001	0.155531	166.667	-0.426227	-0.434255	-0.411437	-0.439865	-0.445401	-0.478516	-0.53844	-0.498485	-0.498486	-0.533121	-0.515876	-0.483607	-0.508475	-0.390397	-0.335951	-0.333251	-0.37863	-0.342908	-0.405402	-0.428768	-0.384447	-0.413998	-0.352281	-0.375889	-0.352185	-0.393213	-0.477861	-0.375948
trial 3	9.5682	74.7406	112.045	4.80441	-2.95968	-115.856	-67.5638	34.5524	0.584496	194.863	-0.41262	-0.453035	-0.450584	-0.458716	-0.443366	-0.477715	-0.539706	-0.51904	-0.477709	-0.493272	-0.526669	-0.48303	-0.508708	-0.317234	-0.243271	-0.256911	-0.29188	-0.252612	-0.348574	-0.358414	-0.327542	-0.342983	-0.340337	-0.350094	-0.370899	-0.352764	-0.480321	-0.319501
trial 4	8.85521	74.0559	149.508	2.34042	-0.238035	-88.3476	-40.4923	26.2995	0.504095	153.078	-0.391996	-0.410769	-0.502238	-0.458147	-0.443079	-0.486865	-0.507125	-0.507124	-0.476725	-0.491976	-0.544914	-0.512063	-0.527392	-0.351533	-0.341923	-0.339153	-0.42939	-0.333802	-0.427532	-0.405996	-0.376019	-0.361041	-0.388097	-0.338169	-0.343359	-0.340691	-0.48157	-0.367439
trial 5	8.5932	21.5126	94.8999	1.25401	-2.45528	-87.1657	-95.7428	4.68445	30.6885	163.392	-0.423994	-0.431664	-0.3705	-0.397876	-0.471379	-0.473998	-0.502724	-0.473989	-0.483568	-0.516866	-0.452591	-0.45037	-0.454834	-0.290756	-0.249497	-0.277964	-0.355468	-0.318717	-0.305986	-0.376025	-0.376019	-0.346055	-0.417859	-0.367534	-0.388011	-0.414612	-0.454181	-0.344962
trial 6	6.55803	108.612	138.772	4.432	-2.7002	-110.847	-72.0858	14.6705	0.723891	180.316	-0.463387	-0.439653	-0.426706	-0.476981	-0.451111	-0.495459	-0.505735	-0.495452	-0.485171	-0.480205	-0.52362	-0.480204	-0.495453	-0.317234	-0.275027	-0.304204	-0.29188	-0.283691	-0.301613	-0.358414	-0.26581	-0.296684	-0.263726	-0.274537	-0.278948	-0.291887	-0.478395	-0.292589
trial 7	10.7648	109.595	148.928	3.21898	-2.01074	-71.7765	-44.3604	7.90183	1.63372	126.701	-0.356754	-0.414318	-0.471383	-0.429666	-0.44478	-0.447754	-0.505478	-0.515099	-0.46699	-0.471955	-0.512599	-0.452869	-0.505478	-0.327646	-0.272762	-0.255541	-0.317597	-0.251407	-0.327683	-0.351911	-0.293236	-0.307912	-0.334751	-0.32966	-0.349219	-0.389975	-0.461163	-0.3161
trial 8	7.75915	94.0926	76.676	4.21148	-1.57076	-92.0463	-41.2402	15.4559	2.54971	133.423	-0.398264	-0.416444	-0.464785	-0.452303	-0.457633	-0.470402	-0.519634	-0.529481	-0.480243	-0.524296	-0.546487	-0.495002	-0.549178	-0.339591	-0.315194	-0.297805	-0.32928	-0.337097	-0.339628	-0.37808	-0.305256	-0.305265	-0.317466	-0.34118	-0.331828	-0.300541	-0.484935	-0.326016
trial 9	9.33279	81.4302	130.37	4.74575	-2.16035	-77.6396	-65.6234	20.3226	0.107566	199.893	-0.41262	-0.442363	-0.439962	-0.448144	-0.453841	-0.488047	-0.51904	-0.498374	-0.498374	-0.483032	-0.516383	-0.513752	-0.51904	-0.304388	-0.293658	-0.307045	-0.386551	-0.333317	-0.367514	-0.36162	-0.346066	-0.361622	-0.312515	-0.353184	-0.327862	-0.355894	-0.47946	-0.339326
trial 10	6.56913	113.169	65.0861	0.428742	-0.957018	-119.943	-82.2997	0.0777654	19.005	126.449	-0.385741	-0.393781	-0.371568	-0.459708	-0.455014	-0.487352	-0.506948	-0.536353	-0.497146	-0.540847	-0.494687	-0.453375	-0.457939	-0.310137	-0.23428	-0.232192	-0.300039	-0.27588	-0.326187	-0.383966	-0.336602	-0.352395	-0.302617	-0.313155	-0.302527	-0.346733	-0.464651	-0.308978
trial 11	7.68334	65.7716	69.484	2.71984	-0.618957	-45.7498	-42.8322	11.1569	1.57624	136.531	-0.407003	-0.426305	-0.434692	-0.46435	-0.448805	-0.493874	-0.504304	-0.483432	-0.483433	-0.468086	-0.512082	-0.499109	-0.51474	-0.308708	-0.282896	-0.265113	-0.373418	-0.336747	-0.354661	-0.409456	-0.34907	-0.364173	-0.346439	-0.341086	-0.331354	-0.328753	-0.472324	-0.337837
trial 12	7.9224	93.5811	86.5134	5	-2.9994	-116.455	-72.5321	0.00424338	21.5462	199.932	-0.418123	-0.43697	-0.413582	-0.432262	-0.417292	-0.472102	-0.523257	-0.472095	-0.482328	-0.487547	-0.49004	-0.477404	-0.482328	-0.288149	-0.277754	-0.275441	-0.308412	-0.270994	-0.303269	-0.328197	-0.268679	-0.283566	-0.296186	-0.291555	-0.296081	-0.337779	-0.461949	-0.294313
trial 13	6.88114	102.146	112.895	2.97602	-0.610784	-57.9546	-51.7835	7.48369	1.17214	169.488	-0.383439	-0.411559	-0.429418	-0.447106	-0.452419	-0.484631	-0.523649	-0.494379	-0.474868	-0.470179	-0.521086	-0.499199	-0.513893	-0.357014	-0.319044	-0.316536	-0.360449	-0.325957	-0.385749	-0.408352	-0.351687	-0.394189	-0.349178	-0.385712	-0.334998	-0.332487	-0.469679	-0.355489
trial 14	6.58697	49.1388	102.474	2.45331	-1.85815	-52.313	-89.3191	7.27334	14.6415	200	-0.436769	-0.412923	-0.399976	-0.450893	-0.477656	-0.511714	-0.532477	-0.49094	-0.480557	-0.485886	-0.519411	-0.475594	-0.501325	-0.296935	-0.285796	-0.283315	-0.334202	-0.262515	-0.296967	-0.355627	-0.276082	-0.307905	-0.27387	-0.300472	-0.273776	-0.271487	-0.475086	-0.293765
trial 15	6.00454	89.761	20.0003	4.39657	-1.42005	-63.2908	-57.9319	6.24367	34.0058	156.817	-0.396897	-0.447534	-0.434612	-0.442729	-0.448407	-0.482334	-0.502792	-0.502791	-0.502792	-0.477406	-0.5206	-0.477404	-0.49256	-0.327646	-0.302896	-0.300435	-0.375494	-0.295694	-0.372278	-0.381244	-0.366571	-0.351912	-0.349317	-0.37279	-0.33465	-0.346553	-0.471451	-0.344422
trial 16	5.3766	50.4306	28.5056	1.60345	-0.387128	-77.2537	-72.7186	10.0294	25.494	188.849	-0.444785	-0.442363	-0.418719	-0.405854	-0.453841	-0.519046	-0.498374	-0.467375	-0.477709	-0.493272	-0.516383	-0.513752	-0.508708	-0.342174	-0.266787	-0.312861	-0.346726	-0.291778	-0.358222	-0.352393	-0.320815	-0.336608	-0.302617	-0.297706	-0.302527	-0.315608	-0.47386	-0.318986
trial 17	9.93601	115.386	123.002	4.79636	-1.15417	-103.04	-43.2831	31.2321	0.473972	187.317	-0.421159	-0.418922	-0.447175	-0.434713	-0.460277	-0.423611	-0.522546	-0.492862	-0.482969	-0.5174	-0.490404	-0.46835	-0.492863	-0.354351	-0.300236	-0.297805	-0.343654	-0.307782	-0.369146	-0.363517	-0.363511	-0.334392	-0.331931	-0.28407	-0.346296	-0.300541	-0.467173	-0.330556
trial 18	6.9282	118.334	126.022	3.63582	-2.94614	-69.1436	-81.2989	4.27259	4.99572	185.558	-0.415631	-0.431634	-0.429547	-0.472188	-0.458886	-0.487604	-0.540254	-0.5227	-0.505148	-0.500576	-0.537825	-0.46573	-0.487595	-0.364754	-0.384162	-0.353795	-0.341017	-0.321469	-0.351111	-0.41359	-0.318967	-0.332494	-0.343625	-0.338711	-0.356943	-0.367734	-0.481178	-0.352952
trial 19	8.37261	62.9038	87.5847	3.79065	-2.15017	-70.591	-71.8511	19.8438	6.96757	192.274	-0.447874	-0.423489	-0.43203	-0.44048	-0.457172	-0.524022	-0.513424	-0.492235	-0.460455	-0.49759	-0.500196	-0.487092	-0.492236	-0.329222	-0.285796	-0.283315	-0.365563	-0.278536	-0.345395	-0.355627	-0.29199	-0.307905	-0.32124	-0.316038	-0.273776	-0.302848	-0.474484	-0.312096
trial 20	5.71725	62.3533	35.1287	4.1957	-3	-108.802	-99.9713	0	36.4278	199.417	-0.395177	-0.444558	-0.442208	-0.419442	-0.445401	-0.488504	-0.498486	-0.478508	-0.488498	-0.473707	-0.515876	-0.463803	-0.498486	-0.351533	-0.311115	-0.308559	-0.355468	-0.303631	-0.381952	-0.405996	-0.331062	-0.346055	-0.358335	-0.367534	-0.328475	-0.370259	-0.465589	-0.34769
trial 21	5.23218	32.6288	36.8558	0.556084	-0.0521665	-51.0983	-89.6954	20.4532	13.3014	199.993	-0.464042	-0.483175	-0.469767	-0.44574	-0.472835	-0.517807	-0.507314	-0.486337	-0.47585	-0.49168	-0.535999	-0.512464	-0.47585	-0.36488	-0.255569	-0.286081	-0.337286	-0.361965	-0.381177	-0.390974	-0.358906	-0.374944	-0.371972	-0.334648	-0.371899	-0.337292	-0.487605	-0.348276
trial 22	7.49883	70.9982	135.804	3.93526	-2.57918	-74.0008	-78.432	34.7564	0.0293589	200	-0.434108	-0.420806	-0.418471	-0.448518	-0.465043	-0.520899	-0.520894	-0.489272	-0.45765	-0.49462	-0.48671	-0.484175	-0.489272	-0.316067	-0.255569	-0.269691	-0.305685	-0.281233	-0.332367	-0.358911	-0.310812	-0.326851	-0.308327	-0.318965	-0.276412	-0.305692	-0.471572	-0.305122
trial 23	12.7193	41.674	119.903	3.36569	-1.87429	-65.807	-50.4757	29.502	3.26166	158.097	-0.428736	-0.426406	-0.466156	-0.453196	-0.479522	-0.472102	-0.543721	-0.523256	-0.482328	-0.497689	-0.55116	-0.497687	-0.543721	-0.246062	-0.201773	-0.216058	-0.253351	-0.27588	-0.310169	-0.352393	-0.320815	-0.305036	-0.365299	-0.344055	-0.380894	-0.362295	-0.489668	-0.302621
trial 24	7.54552	79.7219	83.6159	3.33328	-1.84023	-99.5822	-76.457	10.8401	6.69526	198.161	-0.455033	-0.442142	-0.439777	-0.468511	-0.443079	-0.496998	-0.527391	-0.476724	-0.486858	-0.481932	-0.514648	-0.512063	-0.517258	-0.366727	-0.341923	-0.323856	-0.340683	-0.303631	-0.351566	-0.36104	-0.30109	-0.316084	-0.29881	-0.323486	-0.313591	-0.296338	-0.481724	-0.326063
trial 25	11.2959	93.9893	141.156	4.73243	-0.888419	-51.8611	-40	21.3821	4.04729	199.362	-0.40364	-0.401503	-0.409394	-0.427169	-0.491948	-0.445607	-0.504136	-0.494379	-0.504136	-0.499201	-0.501656	-0.450828	-0.484624	-0.359975	-0.292483	-0.304681	-0.363376	-0.256922	-0.345562	-0.340326	-0.326057	-0.311804	-0.2812	-0.318852	-0.323594	-0.335224	-0.46294	-0.320004
trial 26	3.92441	114.373	43.6732	2.86558	-2.65959	-111.422	-103.253	9.38315	5.05027	182.48	-0.415344	-0.440813	-0.438665	-0.491125	-0.459406	-0.470787	-0.533259	-0.533258	-0.524333	-0.5107	-0.548609	-0.466409	-0.533259	-0.3263	-0.331402	-0.301167	-0.316804	-0.296666	-0.312568	-0.403153	-0.307908	-0.321523	-0.30576	-0.327993	-0.346204	-0.343694	-0.48969	-0.326242
trial 27	14.9914	64.4753	110.538	3.48139	-2.36683	-108.864	-67.253	9.8936	11.2616	196.296	-0.426112	-0.423804	-0.411052	-0.481721	-0.45605	-0.479519	-0.530425	-0.560972	-0.499878	-0.494819	-0.548022	-0.494817	-0.489696	-0.243658	-0.31258	-0.293922	-0.328171	-0.241711	-0.291379	-0.302208	-0.286535	-0.270876	-0.31538	-0.26431	-0.31529	-0.281839	-0.484376	-0.288297
trial 28	7.73618	50.5843	26.9308	2.4847	-0.555701	-55.79	-60.2122	14.355	8.4231	184.493	-0.404993	-0.444824	-0.431976	-0.450477	-0.44573	-0.499884	-0.51006	-0.489695	-0.469331	-0.484726	-0.507472	-0.515002	-0.520243	-0.339322	-0.298416	-0.295936	-0.418091	-0.351944	-0.400578	-0.439646	-0.364166	-0.379268	-0.361428	-0.355874	-0.346346	-0.373425	-0.474955	-0.363418
trial 29	6.20587	91.3545	23.104	4.99765	-1.58637	-40	-64.9786	4.08069	20.9436	181.344	-0.423681	-0.431677	-0.449807	-0.437277	-0.442803	-0.51555	-0.505602	-0.475778	-0.505602	-0.461161	-0.50308	-0.500582	-0.48572	-0.325591	-0.345234	-0.328227	-0.399236	-0.337423	-0.411132	-0.433248	-0.3629	-0.362909	-0.360332	-0.382672	-0.360227	-0.371461	-0.472178	-0.367738
trial 30	7.43143	88.6148	64.1649	2.60839	-0.331459	-42.337	-50.0798	11.8781	0.489471	176.346	-0.408463	-0.416444	-0.444568	-0.432174	-0.43768	-0.499945	-0.490091	-0.470394	-0.470395	-0.48524	-0.51707	-0.495002	-0.480243	-0.396847	-0.316364	-0.342568	-0.385344	-0.365734	-0.411132	-0.433248	-0.376969	-0.362909	-0.33238	-0.368871	-0.346248	-0.371461	-0.465208	-0.370006
trial 31	10.3542	55.2947	104.281	3.35331	-0.774716	-40.4301	-44.7147	28.3943	3.89471	178.344	-0.455507	-0.453035	-0.418719	-0.448144	-0.432891	-0.477715	-0.51904	-0.498374	-0.498374	-0.523994	-0.526669	-0.47279	-0.488042	-0.351533	-0.326519	-0.308559	-0.385037	-0.318717	-0.397146	-0.405996	-0.361034	-0.376027	-0.358335	-0.367534	-0.328475	-0.370259	-0.477946	-0.35809
trial 32	6.77052	123.095	150	3.82354	-2.99924	-119.095	-86.1204	1.20157	7.5173	199.968	-0.398489	-0.424612	-0.469202	-0.457594	-0.462389	-0.474022	-0.492254	-0.492252	-0.483134	-0.4967	-0.517193	-0.460503	-0.492254	-0.308753	-0.356725	-0.353998	-0.313316	-0.292495	-0.337099	-0.415888	-0.262176	-0.332051	-0.301924	-0.283701	-0.301807	-0.340922	-0.470815	-0.323143
trial 33	8.03859	56.9169	100.791	3.61563	-2.03911	-50.4475	-77.4683	20.2067	4.8671	199.982	-0.436976	-0.445691	-0.454319	-0.496082	-0.490674	-0.504402	-0.536834	-0.526021	-0.493585	-0.509771	-0.533998	-0.488348	-0.504398	-0.272593	-0.27755	-0.241783	-0.311507	-0.253951	-0.305685	-0.333068	-0.300495	-0.316785	-0.298054	-0.309027	-0.281807	-0.295469	-0.493931	-0.292136
trial 34	5.13346	70.0063	30.8214	4.21532	-2.02279	-109.674	-72.7776	1.90734	14.4228	163.615	-0.390413	-0.418922	-0.406545	-0.454939	-0.460277	-0.502764	-0.512651	-0.492862	-0.482969	-0.487971	-0.529812	-0.527209	-0.542334	-0.348482	-0.323625	-0.305811	-0.367131	-0.345876	-0.393763	-0.417464	-0.328191	-0.372832	-0.340511	-0.37903	-0.310859	-0.3231	-0.477667	-0.350513
trial 35	7.90409	65.9569	84.134	3.9552	-2.35986	-73.2642	-77.3653	10.724	11.364	198.482	-0.442264	-0.418151	-0.426624	-0.456475	-0.451565	-0.496831	-0.517802	-0.496825	-0.454874	-0.481288	-0.504679	-0.470894	-0.486338	-0.294118	-0.250533	-0.216058	-0.331164	-0.259982	-0.310169	-0.352393	-0.273455	-0.305036	-0.302617	-0.313155	-0.27118	-0.315608	-0.469585	-0.291959
trial 36	7.88088	106.459	69.5466	4.11465	-0.5315	-92.7335	-49.955	22.5142	0.749606	199.437	-0.353776	-0.403345	-0.462722	-0.450077	-0.455522	-0.468528	-0.518463	-0.508474	-0.478509	-0.493511	-0.535767	-0.503412	-0.528452	-0.333873	-0.280286	-0.278011	-0.38052	-0.331449	-0.377564	-0.386246	-0.343155	-0.386247	-0.326408	-0.349666	-0.326301	-0.337998	-0.473889	-0.341363
trial 37	9.74592	45.5431	133.13	3.33591	-2.30955	-104.567	-79.3165	37.7519	0.443137	197.678	-0.445335	-0.442833	-0.429284	-0.426873	-0.454889	-0.522828	-0.533581	-0.53358	-0.50131	-0.517335	-0.552184	-0.506678	-0.544338	-0.230115	-0.303295	-0.249392	-0.30416	-0.278576	-0.297895	-0.342771	-0.292733	-0.29274	-0.290303	-0.317987	-0.290224	-0.304166	-0.493158	-0.291874
trial 38	3.74177	74.9799	28.3395	2.47552	-2.98545	-96.4992	-120	20.8297	17.6753	194.726	-0.415344	-0.404119	-0.365567	-0.472922	-0.450375	-0.461861	-0.506481	-0.470776	-0.461852	-0.519558	-0.513042	-0.484124	-0.497556	-0.364181	-0.396413	-0.380252	-0.470479	-0.374926	-0.443696	-0.411438	-0.385253	-0.41144	-0.356684	-0.364586	-0.369576	-0.379933	-0.463352	-0.392989
trial 39	8.28061	70.394	49.9048	4.9888	-2.29742	-69.9616	-46.6694	8.94323	10.3208	134.974	-0.400036	-0.449893	-0.447501	-0.434806	-0.450674	-0.494139	-0.514302	-0.514301	-0.504218	-0.509154	-0.521755	-0.509152	-0.514302	-0.275561	-0.326519	-0.308559	-0.311114	-0.333802	-0.336373	-0.376025	-0.346048	-0.33107	-0.373216	-0.352852	-0.358243	-0.355475	-0.481864	-0.337297
trial 40	8.00708	84.0755	81.9987	4.80723	-2.61988	-81.4093	-64.6105	12.6037	3.1659	172.269	-0.436671	-0.455335	-0.473825	-0.481721	-0.466371	-0.510066	-0.530425	-0.479512	-0.489695	-0.484726	-0.527747	-0.515002	-0.51006	-0.30595	-0.29571	-0.277964	-0.325899	-0.288545	-0.32118	-0.346054	-0.30109	-0.33107	-0.29881	-0.338169	-0.298707	-0.325906	-0.48932	-0.311927
trial 41	10.6479	73.2178	114.807	1.53302	-2.24935	-69.6645	-88.6321	3.34116	17.0636	179.52	-0.415344	-0.422466	-0.42039	-0.500226	-0.504558	-0.479713	-0.479704	-0.497554	-0.470778	-0.492985	-0.495259	-0.466409	-0.524333	-0.370542	-0.404304	-0.359456	-0.386973	-0.326645	-0.356713	-0.392578	-0.36518	-0.337798	-0.376264	-0.317135	-0.389768	-0.359925	-0.474594	-0.364868
trial 42	8.57592	149.8	147.81	4.9472	-1.0124	-40.6401	-42.1447	7.33242	0.0502315	163.599	-0.389714	-0.446321	-0.463516	-0.461168	-0.466182	-0.478317	-0.516274	-0.487799	-0.506783	-0.473684	-0.513794	-0.483096	-0.497292	-0.340077	-0.317455	-0.301167	-0.370566	-0.351414	-0.367668	-0.416759	-0.335119	-0.348734	-0.359838	-0.368062	-0.346204	-0.370575	-0.475688	-0.353357
trial 43	6.83609	120.491	147.926	3.64877	-2.99817	-40.8223	-45.5645	3.57513	2.76108	108.502	-0.438313	-0.436184	-0.41595	-0.449994	-0.481526	-0.501393	-0.510234	-0.510233	-0.527936	-0.505596	-0.507903	-0.452891	-0.492533	-0.446949	-0.37244	-0.369734	-0.395771	-0.35126	-0.35367	-0.427664	-0.348624	-0.374978	-0.333192	-0.367304	-0.411633	-0.395779	-0.479284	-0.380692
trial 44	4.86413	149.88	95.7028	0.716296	-2.58797	-40.0633	-58.3282	0.297078	16.1473	70.002	-0.472018	-0.488694	-0.41055	-0.436751	-0.451149	-0.453855	-0.453846	-0.472326	-0.490808	-0.495341	-0.488479	-0.431168	-0.463087	-0.302173	-0.351041	-0.319224	-0.349296	-0.328684	-0.316663	-0.383113	-0.34032	-0.35459	-0.309535	-0.304864	-0.351935	-0.335224	-0.462159	-0.334359
trial 45	8.67817	52.3726	49.6189	3.09159	-0.996316	-79.1424	-62.9357	25.0164	4.42468	194.132	-0.420485	-0.450663	-0.437409	-0.456475	-0.451565	-0.517807	-0.507314	-0.507313	-0.496826	-0.49168	-0.535999	-0.502071	-0.538778	-0.39023	-0.3318	-0.328994	-0.42454	-0.339472	-0.422292	-0.415539	-0.415535	-0.41554	-0.365299	-0.374954	-0.349547	-0.377858	-0.485722	-0.380892
trial 46	7.84757	109.936	150	2.23412	-2.36244	-78.8254	-89.9942	3.1961	6.6457	187.099	-0.456573	-0.42709	-0.461241	-0.46804	-0.46362	-0.474841	-0.501384	-0.483681	-0.492533	-0.488028	-0.499087	-0.461675	-0.474832	-0.365367	-0.328056	-0.311272	-0.299517	-0.278436	-0.266337	-0.332049	-0.290122	-0.290132	-0.274159	-0.256281	-0.301807	-0.299526	-0.473279	-0.299466
trial 47	6.08383	128.609	129.129	4.78724	-2.76959	-119.999	-74.7818	8.42141	0.00383959	182.301	-0.431428	-0.429207	-0.427003	-0.444274	-0.468768	-0.461866	-0.490461	-0.49046	-0.499995	-0.485721	-0.52606	-0.495176	-0.519065	-0.31278	-0.333031	-0.345329	-0.317597	-0.339982	-0.327683	-0.395911	-0.278569	-0.381246	-0.334751	-0.344037	-0.290941	-0.332079	-0.474576	-0.33338
trial 48	3.65465	83.2001	20.0034	3.89539	-2.80686	-99.8537	-119.55	1.9094	39.3021	199.909	-0.406533	-0.434144	-0.441773	-0.449322	-0.454524	-0.505485	-0.505478	-0.495855	-0.486234	-0.481498	-0.512599	-0.510122	-0.486234	-0.362977	-0.339263	-0.380535	-0.38052	-0.360355	-0.392116	-0.443691	-0.343155	-0.386247	-0.369204	-0.391916	-0.340569	-0.352175	-0.4746	-0.372517
trial 49	5.29952	149.997	149.881	4.79689	-3	-108.355	-85.821	0.0215865	5.51359	199.272	-0.448004	-0.436359	-0.424805	-0.441363	-0.455586	-0.476518	-0.47651	-0.476508	-0.45819	-0.472017	-0.510746	-0.49019	-0.503989	-0.320258	-0.325351	-0.308694	-0.324486	-0.304032	-0.320299	-0.357123	-0.301598	-0.329366	-0.327035	-0.294992	-0.326921	-0.310787	-0.466984	-0.319303
trial 50	9.42284	76.8684	55.5477	1.74476	-0.714602	-69.1793	-55.0929	15.7144	8.0791	173.842	-0.419623	-0.408094	-0.387273	-0.48809	-0.446315	-0.43988	-0.46735	-0.458189	-0.485669	-0.571983	-0.474252	-0.472015	-0.531468	-0.359118	-0.350883	-0.334697	-0.401702	-0.343268	-0.372665	-0.394034	-0.367342	-0.407378	-0.325082	-0.372842	-0.364746	-0.40171	-0.4654	-0.368882
trial 51	8.07722	52.2619	88.774	2.96407	-1.42655	-50.9402	-74.4879	18.5856	5.08051	198.359	-0.45113	-0.44858	-0.457243	-0.499217	-0.493757	-0.507521	-0.518385	-0.518384	-0.48578	-0.491363	-0.526441	-0.491362	-0.507517	-0.289124	-0.243986	-0.241783	-0.311507	-0.253951	-0.289155	-0.333068	-0.316779	-0.316785	-0.314214	-0.293102	-0.29797	-0.295469	-0.492052	-0.292069
trial 52	6.80255	100.303	117.784	3.60732	-2.01453	-114.174	-75.9534	2.04904	5.36681	191.366	-0.443811	-0.44153	-0.458912	-0.46635	-0.519875	-0.46442	-0.483568	-0.502723	-0.493146	-0.497868	-0.538437	-0.497866	-0.531458	-0.318315	-0.323625	-0.33618	-0.323092	-0.300947	-0.333434	-0.387708	-0.313313	-0.357954	-0.310961	-0.320714	-0.266526	-0.337779	-0.48769	-0.325427
trial 53	9.27098	74.8647	63.5625	4.96162	-2.27379	-76.1312	-57.3995	22.4411	1.74752	173.038	-0.418123	-0.458097	-0.47667	-0.463662	-0.46915	-0.502798	-0.543721	-0.523256	-0.523257	-0.50783	-0.540973	-0.477404	-0.502793	-0.326929	-0.316801	-0.314178	-0.346633	-0.309118	-0.373222	-0.382555	-0.336931	-0.321733	-0.364566	-0.314258	-0.319174	-0.361638	-0.492903	-0.337518
trial 54	12.0879	88.5114	147.139	4.63912	-2.98471	-105.599	-63.0448	22.2163	1.92483	184.42	-0.445054	-0.453487	-0.461838	-0.470099	-0.465043	-0.520899	-0.510354	-0.510353	-0.478732	-0.473732	-0.518187	-0.484175	-0.457651	-0.354927	-0.280328	-0.261904	-0.328171	-0.241711	-0.354956	-0.349209	-0.302202	-0.333543	-0.299827	-0.26431	-0.299734	-0.312732	-0.480739	-0.306427
trial 55	8.70278	71.4626	85.4987	1.06269	-1.61161	-91.5784	-100.625	4.04871	26.2818	197.143	-0.527552	-0.497007	-0.438807	-0.50147	-0.414	-0.453387	-0.462459	-0.462457	-0.498781	-0.485133	-0.469315	-0.458101	-0.471539	-0.421981	-0.428398	-0.42521	-0.423707	-0.334674	-0.379557	-0.415888	-0.401908	-0.346024	-0.385219	-0.379673	-0.399003	-0.382318	-0.472308	-0.39412
trial 56	7.80378	63.235	47.9282	4.6244	-2.02142	-86.1005	-72.061	24.2955	1.67616	198.542	-0.423162	-0.453487	-0.440155	-0.448518	-0.475732	-0.510359	-0.510354	-0.499812	-0.489272	-0.473732	-0.518187	-0.505063	-0.499813	-0.364197	-0.290906	-0.28844	-0.367976	-0.31477	-0.379881	-0.373847	-0.373842	-0.373849	-0.340337	-0.365205	-0.340249	-0.367983	-0.480588	-0.349345
trial 57	4.17034	54.9635	35.0312	4.19448	-2.9529	-102.207	-91.3676	0.7248	30.3863	169.443	-0.447874	-0.44539	-0.453827	-0.462172	-0.478659	-0.524022	-0.513424	-0.481642	-0.471049	-0.476597	-0.521286	-0.497588	-0.513424	-0.322186	-0.243986	-0.275091	-0.359643	-0.286757	-0.355275	-0.333068	-0.316779	-0.333069	-0.298054	-0.293102	-0.29797	-0.295469	-0.483612	-0.308496
trial 58	6.94039	74.0267	25.7235	3.01297	-0.689594	-64.0647	-48.3816	6.29891	17.1346	150.827	-0.390413	-0.429125	-0.437017	-0.454939	-0.440229	-0.473081	-0.502757	-0.492862	-0.492863	-0.507591	-0.539663	-0.527209	-0.522546	-0.372245	-0.302896	-0.3154	-0.375494	-0.369506	-0.416874	-0.425245	-0.351904	-0.366579	-0.349317	-0.37279	-0.363789	-0.375501	-0.477715	-0.365965
trial 59	7.69179	77.517	56.1134	4.01831	-1.42248	-108.955	-56.9079	22.8145	2.32196	172.888	-0.41262	-0.431692	-0.439962	-0.458716	-0.432891	-0.49838	-0.508707	-0.51904	-0.498374	-0.503513	-0.547242	-0.513752	-0.51904	-0.324015	-0.344977	-0.311347	-0.373418	-0.306354	-0.385273	-0.394361	-0.364166	-0.364173	-0.361428	-0.370661	-0.346346	-0.388316	-0.483379	-0.356526
trial 60	10.9446	65.3121	128.478	3.60235	-0.997753	-65.0506	-47.9647	36.4053	0.386056	185.1	-0.399385	-0.439653	-0.458409	-0.4875	-0.471957	-0.454331	-0.536582	-0.505735	-0.485171	-0.500587	-0.513384	-0.459822	-0.474889	-0.376497	-0.319709	-0.332696	-0.410105	-0.373616	-0.43867	-0.431849	-0.370569	-0.401213	-0.382959	-0.362049	-0.367665	-0.364787	-0.475954	-0.379414
trial 61	10.3659	135.661	147.093	4.58973	-2.99974	-83.9096	-41.2504	34.8736	0.0429926	198.748	-0.382335	-0.433855	-0.396313	-0.473862	-0.47823	-0.454348	-0.489008	-0.480339	-0.489008	-0.510408	-0.478156	-0.510405	-0.523679	-0.370325	-0.313377	-0.37298	-0.372614	-0.294648	-0.358072	-0.353265	-0.292431	-0.328938	-0.314751	-0.358358	-0.338807	-0.396691	-0.469227	-0.343481
trial 62	3.74706	87.3537	20	4.76926	-2.96207	-57.3211	-54.372	0.243367	37.8725	95.5263	-0.404438	-0.423649	-0.432003	-0.461519	-0.4566	-0.480562	-0.501325	-0.501324	-0.470173	-0.455015	-0.529749	-0.516757	-0.490941	-0.354628	-0.298416	-0.326759	-0.418091	-0.321551	-0.385273	-0.424551	-0.364166	-0.349078	-0.33145	-0.370661	-0.316362	-0.358534	-0.471081	-0.355348
trial 63	3.99148	85.2094	30.2173	3.02129	-2.45672	-111.446	-56.0875	3.51004	28.3735	102.364	-0.366709	-0.424231	-0.412163	-0.45915	-0.454524	-0.486241	-0.495856	-0.534343	-0.486234	-0.538751	-0.550927	-0.510122	-0.5151	-0.345475	-0.305596	-0.303103	-0.393206	-0.342908	-0.360483	-0.428768	-0.384447	-0.354912	-0.33761	-0.332457	-0.337512	-0.378637	-0.479565	-0.35424
trial 64	3.4629	46.6802	21.7511	2.75447	-2.99627	-116.124	-99.6801	6.84011	6.47685	133.985	-0.418123	-0.447534	-0.445126	-0.453196	-0.458778	-0.492566	-0.482328	-0.451631	-0.461864	-0.446981	-0.49004	-0.467263	-0.472096	-0.370822	-0.344833	-0.341948	-0.42085	-0.367924	-0.40264	-0.427542	-0.349203	-0.380543	-0.362037	-0.371656	-0.346401	-0.374517	-0.460579	-0.373917
trial 65	4.09325	130.255	21.9493	1.19659	-1.1626	-88.0491	-100.029	9.8795	6.78274	179.879	-0.429231	-0.4361	-0.442913	-0.494005	-0.489442	-0.482748	-0.500146	-0.508848	-0.517553	-0.530195	-0.532566	-0.443802	-0.534961	-0.369773	-0.375313	-0.345581	-0.346317	-0.300622	-0.302728	-0.377816	-0.377808	-0.324792	-0.33575	-0.330994	-0.361984	-0.307026	-0.487885	-0.342808
trial 66	9.25095	79.2552	146.563	4.94117	-2.6719	-71.9265	-58.6082	26.0063	2.03635	182.137	-0.442053	-0.482122	-0.447841	-0.424384	-0.430264	-0.454331	-0.536582	-0.516017	-0.495453	-0.490396	-0.533856	-0.470013	-0.495453	-0.296087	-0.25425	-0.252069	-0.331634	-0.309118	-0.373222	-0.382555	-0.321725	-0.352145	-0.31927	-0.344046	-0.349377	-0.34664	-0.478367	-0.325549
trial 67	5.54635	142.913	77.6513	3.79245	-1.19051	-89.5954	-56.0033	6.76101	7.55992	164.562	-0.425992	-0.412923	-0.378625	-0.408388	-0.40396	-0.439027	-0.490941	-0.459787	-0.449404	-0.465305	-0.4884	-0.475594	-0.470173	-0.326929	-0.238612	-0.283123	-0.346633	-0.339736	-0.326962	-0.412967	-0.336931	-0.352145	-0.304172	-0.344046	-0.319174	-0.301644	-0.443732	-0.325621
trial 68	9.57716	82.2288	142.76	4.26466	-2.40928	-65.6222	-64.4148	21.554	2.53661	188.38	-0.423162	-0.453487	-0.450996	-0.48089	-0.475732	-0.499818	-0.531435	-0.499812	-0.478732	-0.484176	-0.518187	-0.484175	-0.478732	-0.374212	-0.28304	-0.296727	-0.331164	-0.259982	-0.326187	-0.320821	-0.336602	-0.336608	-0.318288	-0.313155	-0.302527	-0.33117	-0.481487	-0.317729
trial 69	6.81683	113.313	117.865	4.93179	-2.26204	-52.5737	-41.5408	0.444878	4.58774	117.557	-0.400662	-0.408719	-0.437017	-0.465052	-0.440229	-0.482975	-0.502757	-0.502756	-0.46318	-0.468352	-0.510108	-0.46835	-0.473074	-0.285579	-0.244884	-0.257881	-0.276596	-0.298302	-0.255672	-0.35491	-0.251502	-0.325369	-0.2936	-0.289025	-0.264147	-0.305757	-0.463326	-0.284864
trial 70	9.13613	68.3938	45.163	3.46637	-0.85391	-94.7487	-57.0843	25.4222	4.9336	199.187	-0.397594	-0.426504	-0.475764	-0.473264	-0.427684	-0.491308	-0.511374	-0.52141	-0.491302	-0.496321	-0.538787	-0.516218	-0.511375	-0.378648	-0.400076	-0.351365	-0.42585	-0.360853	-0.43901	-0.432342	-0.402581	-0.372832	-0.370061	-0.364451	-0.355192	-0.381818	-0.482993	-0.387314
trial 71	7.37661	87.9542	27.6255	2.92147	-0.366832	-97.1982	-57.6329	21.1652	4.41202	199.556	-0.404993	-0.423804	-0.452901	-0.471306	-0.466371	-0.489702	-0.489695	-0.499877	-0.479513	-0.464541	-0.527747	-0.525095	-0.51006	-0.373191	-0.316801	-0.345232	-0.436625	-0.370355	-0.404062	-0.443379	-0.397756	-0.367351	-0.379664	-0.388727	-0.364478	-0.361638	-0.477354	-0.380712
trial 72	7.07294	132.604	71.3519	2.17424	-1.58258	-79.0948	-84.4598	0.337052	15.5554	193.286	-0.438313	-0.42709	-0.434067	-0.486086	-0.445714	-0.465991	-0.519085	-0.510233	-0.483683	-0.496812	-0.525537	-0.470459	-0.527936	-0.356673	-0.376219	-0.317595	-0.305803	-0.312867	-0.301243	-0.406274	-0.36518	-0.337798	-0.349047	-0.357465	-0.362546	-0.359925	-0.479308	-0.346818
trial 73	3.38122	142.062	20.0001	4.88985	-0.922436	-55.9306	-50.557	3.38503	18.3449	146.05	-0.44095	-0.419819	-0.398859	-0.406212	-0.43941	-0.442237	-0.469828	-0.460626	-0.469828	-0.492755	-0.504243	-0.492753	-0.488228	-0.324442	-0.302586	-0.300311	-0.328178	-0.295942	-0.311242	-0.385261	-0.345987	-0.359085	-0.317656	-0.338869	-0.33054	-0.302316	-0.455827	-0.32634
trial 74	8.61221	99.5893	96.3303	4.91073	-2.03105	-77.353	-62.2892	1.18782	8.4631	199.999	-0.433866	-0.431657	-0.458392	-0.446478	-0.422988	-0.45434	-0.48255	-0.491955	-0.463738	-0.477921	-0.49896	-0.459259	-0.491956	-0.31134	-0.330799	-0.328227	-0.329779	-0.323267	-0.354131	-0.405111	-0.320695	-0.348841	-0.360332	-0.341267	-0.332269	-0.343679	-0.46262	-0.340749
trial 75	7.42211	94.7715	142.035	3.36726	-0.60575	-117.666	-47.731	30.3687	0.00544786	175.639	-0.41262	-0.389007	-0.429341	-0.437571	-0.443366	-0.477715	-0.51904	-0.529373	-0.467376	-0.513753	-0.547242	-0.523992	-0.529373	-0.345475	-0.290418	-0.288029	-0.320325	-0.342908	-0.360483	-0.369682	-0.340132	-0.325369	-0.30827	-0.31798	-0.308166	-0.291181	-0.478444	-0.323724
trial 76	4.39695	63.1824	20.1872	3.64337	-1.67022	-98.5865	-80.8882	18.2106	32.6986	176.673	-0.40912	-0.428939	-0.3935	-0.41319	-0.452039	-0.476856	-0.498255	-0.487552	-0.466149	-0.482414	-0.506273	-0.51422	-0.498255	-0.367485	-0.293658	-0.338817	-0.355887	-0.31766	-0.39906	-0.377169	-0.346066	-0.361622	-0.343388	-0.337962	-0.327862	-0.340562	-0.463597	-0.346708
trial 77	6.17664	81.9236	20.1829	3.86984	-0.981772	-72.2409	-55.1808	5.01039	34.5319	165.364	-0.377867	-0.416444	-0.424351	-0.442239	-0.427704	-0.460555	-0.509786	-0.509785	-0.490091	-0.524296	-0.526876	-0.51453	-0.519634	-0.304769	-0.29503	-0.278011	-0.33799	-0.331449	-0.363013	-0.371885	-0.328794	-0.343164	-0.312142	-0.321499	-0.326301	-0.323821	-0.472628	-0.32599
trial 78	7.55143	94.8241	116.513	4.98983	-2.85222	-80.4345	-65.2182	7.06413	4.40821	170.55	-0.45272	-0.45027	-0.447841	-0.4875	-0.451111	-0.495459	-0.516018	-0.505735	-0.495453	-0.470015	-0.513384	-0.470013	-0.505736	-0.314349	-0.272438	-0.285762	-0.304348	-0.265652	-0.314383	-0.339937	-0.278656	-0.309301	-0.246074	-0.302042	-0.245966	-0.289247	-0.481635	-0.289858
trial 79	6.3658	72.2607	24.0047	4.75725	-2.02962	-103.778	-80.3405	16.0738	15.6067	200	-0.389582	-0.449893	-0.45786	-0.445119	-0.430234	-0.494139	-0.514302	-0.504217	-0.524387	-0.509154	-0.531795	-0.519149	-0.524387	-0.321144	-0.311115	-0.308559	-0.385037	-0.348888	-0.381952	-0.405996	-0.391005	-0.346055	-0.388097	-0.382217	-0.358243	-0.385043	-0.484171	-0.362566
trial 80	10.1965	100.584	113.538	4.63413	-1.44717	-97.2924	-52.4714	24.7134	1.16678	200	-0.384826	-0.434255	-0.452465	-0.480711	-0.455522	-0.448551	-0.53844	-0.518462	-0.518463	-0.503414	-0.535767	-0.49351	-0.518463	-0.401977	-0.378232	-0.330364	-0.332071	-0.295694	-0.387144	-0.381244	-0.307903	-0.337246	-0.349317	-0.344037	-0.363789	-0.375501	-0.483296	-0.352655
trial 81	7.77773	68.0143	31.2669	5	-1.99219	-104.59	-70.0113	1.26475	38.4301	197.687	-0.418123	-0.447534	-0.445126	-0.453196	-0.438035	-0.523262	-0.523257	-0.513024	-0.513024	-0.517972	-0.530787	-0.507829	-0.502793	-0.348482	-0.338915	-0.290626	-0.41117	-0.3309	-0.408845	-0.387708	-0.372825	-0.357954	-0.370061	-0.349872	-0.340414	-0.367138	-0.487228	-0.359609
trial 82	5.60919	105.479	133.668	0.77565	-0.396556	-100.55	-83.6526	7.69087	4.39719	199.525	-0.397529	-0.395572	-0.429547	-0.436404	-0.432254	-0.42617	-0.478819	-0.461264	-0.487595	-0.491865	-0.502851	-0.439598	-0.478819	-0.3237	-0.342601	-0.32626	-0.327664	-0.307872	-0.323743	-0.386557	-0.332484	-0.359526	-0.330193	-0.312169	-0.303206	-0.300966	-0.450637	-0.328995
trial 83	4.17205	89.0519	23.3675	4.32163	-1.94256	-109.811	-65.8372	7.71613	24.3644	145.453	-0.428799	-0.426504	-0.424227	-0.452741	-0.448024	-0.501344	-0.491302	-0.501337	-0.481266	-0.486372	-0.528794	-0.526167	-0.511375	-0.363565	-0.277754	-0.320996	-0.352451	-0.3309	-0.378681	-0.432342	-0.357947	-0.343077	-0.310961	-0.335293	-0.310859	-0.337779	-0.477558	-0.342508
trial 84	4.85947	116.116	41.8231	1.81132	-1.56427	-76.1346	-62.2622	8.16707	0.0991139	122.715	-0.413124	-0.456755	-0.454551	-0.497657	-0.457026	-0.512818	-0.486146	-0.530585	-0.486146	-0.472855	-0.519316	-0.472853	-0.521698	-0.392124	-0.411869	-0.340027	-0.381079	-0.348663	-0.351111	-0.41359	-0.38655	-0.373043	-0.38392	-0.351981	-0.397246	-0.35438	-0.483195	-0.375814
trial 85	4.34679	72.8391	20.2251	3.66454	-1.97261	-74.676	-65.9727	2.12553	27.8738	130.728	-0.402502	-0.431685	-0.439777	-0.458147	-0.473888	-0.496998	-0.507125	-0.496991	-0.476725	-0.481932	-0.524736	-0.512063	-0.507125	-0.381921	-0.311115	-0.339153	-0.444175	-0.348888	-0.442725	-0.450953	-0.361034	-0.405998	-0.373216	-0.382217	-0.373127	-0.340691	-0.477669	-0.38117
trial 86	7.6617	91.544	87.7637	0	0.28234	-40.3718	-76.6736	8.53612	11.8238	200	-0.390413	-0.459733	-0.447175	-0.465052	-0.430205	-0.502764	-0.492863	-0.502756	-0.482969	-0.458542	-0.500256	-0.487969	-0.473074	-0.324015	-0.313936	-0.295936	-0.358527	-0.291158	-0.32405	-0.364171	-0.31888	-0.318888	-0.33145	-0.341086	-0.331354	-0.388316	-0.468752	-0.330905
trial 87	7.26267	82.9427	28.865	4.49966	-1.29187	-110.978	-59.1295	13.8585	36.9301	187.789	-0.40751	-0.384152	-0.455641	-0.442729	-0.458778	-0.502798	-0.523257	-0.502791	-0.49256	-0.528113	-0.5206	-0.487546	-0.49256	-0.369935	-0.376017	-0.326759	-0.373418	-0.321551	-0.400578	-0.394361	-0.34907	-0.333983	-0.346439	-0.326299	-0.316362	-0.313862	-0.476849	-0.349895
trial 88	5.94986	110.007	29.3624	1.29528	-0.994554	-40.1674	-97.3295	1.88662	39.268	198.738	-0.442975	-0.449987	-0.456939	-0.482023	-0.432315	-0.488639	-0.48863	-0.470776	-0.470778	-0.475269	-0.468584	-0.484124	-0.506482	-0.393674	-0.385395	-0.353998	-0.396109	-0.334674	-0.351252	-0.429861	-0.387935	-0.401916	-0.426866	-0.379673	-0.426773	-0.409915	-0.470578	-0.390618
trial 89	8.51392	25.008	47.7759	2.18283	-2.99572	-106.608	-89.2112	33.3599	23.1984	151.263	-0.389582	-0.449893	-0.364633	-0.393558	-0.481333	-0.504224	-0.504218	-0.473963	-0.44371	-0.529147	-0.471553	-0.459169	-0.423541	-0.319102	-0.258148	-0.239327	-0.260809	-0.251426	-0.335531	-0.362247	-0.313772	-0.313779	-0.311248	-0.290329	-0.327202	-0.340424	-0.452963	-0.301796
trial 90	8.89057	31.2536	121.311	2.02923	-0.940753	-44.9615	-54.3968	22.7174	2.76073	146.296	-0.445628	-0.443084	-0.417944	-0.46057	-0.466589	-0.524839	-0.524835	-0.524834	-0.491888	-0.497484	-0.53295	-0.519237	-0.535817	-0.244505	-0.23202	-0.212959	-0.268619	-0.259124	-0.278135	-0.322941	-0.273303	-0.289854	-0.303872	-0.29878	-0.287374	-0.317519	-0.491208	-0.276077
trial 91	7.07928	149.436	27.1726	2.81539	0.286338	-47.3715	-40	6.39989	21.0001	199.971	-0.405191	-0.393622	-0.391614	-0.389603	-0.451149	-0.444615	-0.490808	-0.463086	-0.463087	-0.513675	-0.51609	-0.45867	-0.500049	-0.317645	-0.322683	-0.306151	-0.308274	-0.246061	-0.317687	-0.340502	-0.312921	-0.340504	-0.310717	-0.319667	-0.310598	-0.294667	-0.452405	-0.31139
trial 92	4.03567	99.0292	20.0331	4.99821	-2.84792	-65.7837	-99.0145	3.61395	40	185.527	-0.428799	-0.447212	-0.413919	-0.411694	-0.437854	-0.491308	-0.501338	-0.481265	-0.491302	-0.446575	-0.508809	-0.506268	-0.481266	-0.345524	-0.321762	-0.34831	-0.405618	-0.328684	-0.38891	-0.4259	-0.368844	-0.368853	-0.337871	-0.374805	-0.351935	-0.349304	-0.465201	-0.362794
trial 93	5.25869	80.895	20.003	4.83955	-2.26751	-119.943	-71.3061	19.6686	20.7508	155.034	-0.417538	-0.415191	-0.456687	-0.432357	-0.449219	-0.495235	-0.527173	-0.49523	-0.484583	-0.447843	-0.535014	-0.490039	-0.484583	-0.335936	-0.30966	-0.338817	-0.432548	-0.348974	-0.39906	-0.423816	-0.361615	-0.361622	-0.374261	-0.368407	-0.327862	-0.371226	-0.471592	-0.365677
trial 94	7.59471	51.6455	149.275	2.19763	-1.11852	-69.3952	-69.557	27.0899	3.01745	186.222	-0.43687	-0.43444	-0.421132	-0.429633	-0.457172	-0.524022	-0.513424	-0.502829	-0.471049	-0.49759	-0.510741	-0.497588	-0.50283	-0.310137	-0.266787	-0.248325	-0.331164	-0.291778	-0.326187	-0.320821	-0.305028	-0.320822	-0.286947	-0.297706	-0.286854	-0.315608	-0.476871	-0.300628
trial 95	9.1186	68.6237	48.3675	1.73686	0.16877	-59.0815	-41.686	15.3412	5.78348	173.518	-0.384826	-0.444558	-0.462722	-0.450077	-0.445401	-0.478516	-0.518463	-0.508474	-0.498486	-0.503414	-0.545712	-0.513314	-0.518463	-0.360449	-0.335951	-0.333251	-0.422359	-0.342908	-0.420375	-0.399225	-0.399219	-0.384455	-0.381621	-0.375889	-0.366857	-0.349485	-0.482494	-0.374773
trial 96	6.50133	64.7393	31.7936	4.28492	-2.32018	-115.914	-85.503	6.34367	30.6683	199.88	-0.395177	-0.434255	-0.431951	-0.460288	-0.445401	-0.488504	-0.488498	-0.498485	-0.468521	-0.473707	-0.515876	-0.483607	-0.518463	-0.351533	-0.311115	-0.339153	-0.385037	-0.333802	-0.397146	-0.420982	-0.405991	-0.391012	-0.402978	-0.382217	-0.373127	-0.385043	-0.469441	-0.375318
trial 97	7.13873	145.044	122.783	4.26564	-2.18242	-100.038	-43.7207	14.993	0.141009	129.511	-0.434021	-0.431685	-0.450188	-0.427058	-0.453349	-0.466598	-0.507125	-0.496991	-0.466592	-0.512065	-0.524736	-0.461841	-0.476725	-0.378648	-0.323625	-0.305811	-0.41117	-0.345876	-0.393763	-0.44722	-0.402581	-0.357954	-0.384836	-0.349872	-0.340414	-0.3231	-0.469921	-0.366528
trial 98	7.69923	105.585	79.0467	4.10425	-2.99914	-86.0782	-83.6233	5.96722	6.79189	195.359	-0.370235	-0.415233	-0.45052	-0.485506	-0.480848	-0.464903	-0.492254	-0.501372	-0.510493	-0.4967	-0.526278	-0.469552	-0.492254	-0.365367	-0.37106	-0.311272	-0.368511	-0.348733	-0.351252	-0.429861	-0.387935	-0.37397	-0.399101	-0.379673	-0.385117	-0.409915	-0.47355	-0.375521
trial 99	8.23355	101.377	142.527	4.16441	-2.08251	-85.7434	-59.9844	11.4735	2.88155	177.409	-0.436671	-0.423804	-0.442439	-0.460891	-0.435409	-0.479519	-0.489695	-0.489695	-0.469331	-0.484726	-0.507472	-0.494817	-0.51006	-0.360449	-0.320773	-0.303103	-0.334901	-0.31317	-0.375456	-0.384453	-0.32536	-0.34014	-0.32294	-0.332457	-0.322839	-0.320333	-0.471118	-0.335106
trial 100	7.45082	92.7984	32.3604	4.73175	-1.34654	-70.2205	-60.6377	7.01861	24.3214	195.904	-0.420943	-0.418675	-0.426784	-0.445119	-0.450674	-0.473971	-0.534471	-0.514301	-0.524387	-0.51915	-0.521755	-0.469166	-0.504218	-0.360449	-0.366307	-0.333251	-0.364054	-0.31317	-0.405402	-0.384453	-0.340132	-0.34014	-0.33761	-0.346934	-0.322839	-0.349485	-0.478739	-0.351094
Mean	7.42214	86.4086	81.4162	3.48687	-1.76589	-81.6557	-67.4959	13.1968	11.447	175.241	-0.41799	-0.432945	-0.435635	-0.453502	-0.454811	-0.484647	-0.508403	-0.498039	-0.485656	-0.493603	-0.517717	-0.488082	-0.502237	-0.339233	-0.312871	-0.307414	-0.356598	-0.313991	-0.358778	-0.38743	-0.338627	-0.347475	-0.336779	-0.338874	-0.333065	-0.343611	-0.474867	-0.339596
std	2.16583	28.989	46.5273	1.27169	0.914039	24.2519	18.6761	10.3542	11.9618	27.8706	0.0270343	0.01997	0.0258805	0.0240224	0.0188667	0.023323	0.0186588	0.0202916	0.0172269	0.0215051	0.0200466	0.0227734	0.0224142	0.0381849	0.0437886	0.0380302	0.0439581	0.0348143	0.04273	0.0351383	0.0375368	0.0308656	0.034534	0.0321859	0.0344956	0.0333328	0.00994542	0.0292777
COV	0.291807	0.335488	0.571475	0.364709	-0.517609	-0.297002	-0.276699	0.784603	1.04498	0.159041	-0.0646771	-0.046126	-0.0594087	-0.0529708	-0.0414825	-0.0481238	-0.0367007	-0.040743	-0.0354714	-0.0435676	-0.0387211	-0.0466589	-0.0446288	-0.112562	-0.139958	-0.12371	-0.123271	-0.110877	-0.119099	-0.0906959	-0.11085	-0.0888283	-0.102542	-0.094979	-0.10357	-0.0970074	-0.0209436	-0.0862133
