# Supplementary material for: Parameter Estimation of Two Spiking Neuron Models With Meta-Heuristic Optimization Algorithms
Source: Front Neuroinform. 2022 Feb 16;16:771730. doi: 10.3389/fninf.2022.771730 (PMC8888432; doi:10.3389/fninf.2022.771730)
Supplement: Supplementary Data Sheet 3 — Excel workbook of the aTIF-W model's problem 1 results. [file Table_3.XLSX]

## Sheet: GA
		tau_m	tau_w	b	VT	Vr	EL	alpha	Delta_T	R	Gamma Fit	Gamma Validation
Rec1	trial 1	9.69854	143.408	1.13522	-28.3833	-94.5246	-50.9675	26.5731	2.44499	142.553	-0.494555	-0.443977
	trial 2	8.04224	107.256	0.403362	-28.5515	-70.6712	-77.9973	21.162	1.57064	167.251	-0.490554	-0.395046
	trial 3	11.2469	94.9343	0.177519	-24.35	-77.3498	-90.4536	18.5763	1.15083	189.593	-0.546304	-0.278082
	trial 4	6.2886	132.412	0.37354	-25.7791	-74.9327	-80.4019	15.4422	2.1294	169.184	-0.493494	-0.353416
	trial 5	8.16406	126.472	0.153105	-25.7307	-94.162	-60.9721	28.7343	2.3321	157.463	-0.478987	-0.3865
	trial 6	7.9821	82.6504	0	-14.1204	-94.4745	-81.5909	18.4678	1.37729	161.274	-0.552069	-0.334315
	trial 7	9.05514	129.109	0.649899	-20.5269	-83.4294	-60.7508	14.3111	1.32705	147.789	-0.502223	-0.382049
	trial 8	8.37647	81.5921	0.211377	-15.2138	-55.3047	-79.8587	19.6155	1.09009	173.811	-0.503472	-0.348323
	trial 9	9.82477	96.062	0.348398	-23.8684	-72.2982	-82.6009	22.5274	1.10557	190.933	-0.523163	-0.411045
	trial 10	8.2488	109.002	0.925124	-22.5161	-90.384	-64.2908	38.5906	2.74607	197.475	-0.461395	-0.400924
Rec2	trial 1	6.56318	112.106	0.877646	-29.6554	-84.4015	-88.9269	20.2571	1.47883	187.064	-0.449531	-0.384786
	trial 2	7.98468	91.042	1.02333	-15.3391	-73.0438	-61.8017	15.776	1.67888	157.463	-0.464511	-0.342165
	trial 3	6.06476	92.8366	0.649185	-14.4413	-84.1475	-78.9526	18.3436	4.63287	186.11	-0.461837	-0.263204
	trial 4	8.23068	110.952	0.213228	-29.7876	-99.9055	-88.5268	20.1135	1.54714	180.856	-0.452008	-0.371687
	trial 5	12.1708	80.3473	0.274321	-14.3333	-50.4133	-77.5874	23.3403	2.06501	198.284	-0.478332	-0.320992
	trial 6	9.66277	98.9776	0.0635865	-17.5546	-91.3089	-83.0778	10.8684	1.40036	159.583	-0.480888	-0.345234
	trial 7	9.32843	91.3701	2.61444	-21.8507	-76.4607	-61.0434	25.7831	3.7629	198.302	-0.458162	-0.339587
	trial 8	6.84654	98.7583	0.821473	-10.7822	-76.6369	-67.0973	17.0348	2.02933	174.538	-0.479205	-0.315194
	trial 9	12.6288	119.819	0.453717	-14.8806	-87.7894	-68.3612	15.7487	1.306	184.805	-0.462129	-0.337213
	trial 10	7.64256	91.8599	0.74169	-13.1475	-51.511	-66.6579	16.5567	1.38637	165.302	-0.471893	-0.360068
Rec3	trial 1	6.35309	109.17	0.330511	-18.6355	-64.2083	-77.9453	10.3657	2.47526	157.213	-0.484976	-0.340027
	trial 2	7.28332	96.7092	2.5579	-22.8017	-99.318	-59.174	17.4642	1.59037	151.473	-0.468218	-0.32195
	trial 3	8.98297	88.8503	2.71612	-12.1148	-97.8431	-50.1224	36.2627	2.62618	185.33	-0.490635	-0.3154
	trial 4	8.12143	93.2386	2.88477	-29.3287	-84.2333	-62.9928	14.7661	1.52916	150.66	-0.465457	-0.307303
	trial 5	7.05923	114.595	1.13378	-14.6836	-75.8623	-59.3475	11.3738	1.75838	151.427	-0.475891	-0.345419
	trial 6	9.99942	81.6095	2.58453	-24.0546	-90.451	-57.0446	28.5917	1.29056	155.911	-0.4977	-0.326759
	trial 7	7.84783	92.8301	2.10765	-10.2813	-91.1259	-53.7425	20.711	1.41903	174.833	-0.470221	-0.333251
	trial 8	7.26205	90.0851	1.36588	-27.7649	-81.4208	-77.5577	14.1902	2.35644	177.646	-0.481253	-0.333767
	trial 9	6.56988	112.703	0.241315	-19.762	-51.4862	-92.6367	13.7785	1.82747	187.068	-0.481843	-0.351021
	trial 10	9.84991	88.2234	2.42749	-15.2608	-89.8304	-51.3112	21.3493	1.61079	163.202	-0.472979	-0.339153
Rec4	trial 1	8.78666	138.67	1.23009	-15.7499	-55.2034	-60.6183	15.8889	3.33997	195.585	-0.465029	-0.348678
	trial 2	9.44461	136.525	0.869457	-11.3583	-92.1259	-53.9756	19.2848	3.73247	181.533	-0.519537	-0.295456
	trial 3	11.9774	130.742	1.2826	-10.1604	-53.2031	-51.4199	15.7881	1.74618	192.88	-0.499026	-0.401075
	trial 4	10.5396	90.9371	0.255119	-11.3644	-94.0929	-71.0461	19.2345	1.46843	181.752	-0.542967	-0.364275
	trial 5	11.2142	137.235	1.37962	-14.0751	-64.9272	-54.2787	18.9927	2.08682	198.886	-0.524252	-0.368955
	trial 6	8.91199	123.225	0.864524	-14.4204	-63.037	-58.3588	15.9143	2.30617	173.32	-0.511746	-0.403929
	trial 7	11.6171	146.034	0.891787	-20.1845	-99.9316	-53.4908	16.2407	1.18221	152.108	-0.538356	-0.368955
	trial 8	11.7252	97.6774	0.404237	-28.9621	-81.5451	-76.1617	22.7199	2.45492	179.308	-0.518025	-0.387148
	trial 9	11.4642	84.6169	0.561005	-11.2599	-81.4811	-61.1677	13.7357	1.44241	160.326	-0.500085	-0.340913
	trial 10	11.2891	99.4841	0.0568781	-10.4549	-89.9514	-78.5053	20.1407	3.13765	198.417	-0.533905	-0.325706
Rec5	trial 1	6.12857	81.2517	1.50777	-22.5164	-81.2689	-80.0273	17.0126	1.65953	193.629	-0.455014	-0.319699
	trial 2	9.48476	83.4662	1.12598	-28.492	-51.0225	-72.1826	20.476	1.48367	176.615	-0.46362	-0.379561
	trial 3	10.0503	113.37	2.57417	-25.6407	-64.2497	-55.477	18.7747	1.37382	166.75	-0.471123	-0.376789
	trial 4	10.1532	128.393	1.75823	-15.6378	-70.467	-51.5161	17.9443	1.3019	176.465	-0.509588	-0.317377
	trial 5	7.89425	107.69	0.257969	-20.919	-97.239	-60.7461	31.9603	4.53934	177.581	-0.470434	-0.252297
	trial 6	9.31169	119.943	1.434	-21.1048	-80.4526	-51.758	28.2035	1.21006	162.513	-0.475841	-0.33087
	trial 7	6.08771	92.3419	0.0361237	-17.5924	-51.3457	-94.9801	26.1017	1.6001	198.17	-0.467763	-0.376789
	trial 8	8.47994	100.23	2.00018	-21.1454	-82.9962	-57.0463	29.2027	1.33147	172.192	-0.4967	-0.343268
	trial 9	6.65098	81.6851	0.590069	-14.6096	-82.881	-64.4162	19.6183	2.33726	157.332	-0.475009	-0.361762
	trial 10	7.90482	108.145	0.790356	-27.1722	-51.3831	-75.032	14.9251	2.13126	173.652	-0.487467	-0.360854
Rec6	trial 1	8.33963	92.0894	0.328561	-20.7488	-59.7219	-72.8499	25.2859	1.78595	176.332	-0.523688	-0.389356
	trial 2	4.32061	88.1403	0.400544	-16.6387	-64.4904	-73.139	12.2173	1.96319	133.151	-0.505485	-0.357413
	trial 3	6.49752	113.615	0.0473798	-13.3285	-93.3859	-59.2522	13.5927	3.47885	127.236	-0.500155	-0.353461
	trial 4	9.27819	82.9391	1.28424	-19.7037	-69.6678	-73.9961	17.1683	1.01739	198.395	-0.486241	-0.410021
	trial 5	7.28991	80.5539	1.47114	-11.2085	-70.3656	-63.3189	14.7294	2.26263	185.29	-0.51793	-0.428182
	trial 6	7.60079	103.509	0.146769	-18.5366	-97.2952	-82.9271	21.9939	2.1347	188.388	-0.534129	-0.405118
	trial 7	7.09499	126.257	0.401066	-20.4993	-68.4052	-92.3362	13.0449	1.40984	196.147	-0.498789	-0.381443
	trial 8	6.99682	83.5217	2.02327	-13.5276	-98.0859	-61.4026	25.6457	1.00967	184.751	-0.509793	-0.395367
	trial 9	8.90877	108.72	0.451627	-16.6167	-71.3187	-55.4105	21.5589	2.59392	155.534	-0.494128	-0.355823
	trial 10	7.96339	122.4	1.17939	-25.0157	-64.6554	-57.1399	12.7685	3.57375	134.082	-0.465341	-0.275976
Rec7	trial 1	6.66729	114.314	2.77616	-22.0951	-94.0477	-63.7981	23.3964	3.24182	189.635	-0.532406	-0.401915
	trial 2	5.21134	83.5933	0.67989	-16.801	-98.3415	-82.1585	12.3913	1.53034	170.194	-0.528599	-0.418346
	trial 3	6.90712	117.917	0.634425	-26.8269	-76.7502	-92.8866	18.191	4.00657	199.741	-0.497146	-0.366577
	trial 4	7.80111	109.642	2.60433	-23.174	-92.0714	-56.2253	28.0353	3.29454	169	-0.522309	-0.375943
	trial 5	7.18973	81.7688	1.91011	-11.0116	-85.7034	-61.2893	17.5968	1.29845	185.245	-0.521411	-0.425245
	trial 6	8.91653	89.3667	0.672097	-14.3977	-79.2776	-66.9518	26.1994	1.64623	189.248	-0.511667	-0.404329
	trial 7	6.45996	131.062	3.06681	-27.878	-87.3265	-55.8535	18.1146	2.02494	131.933	-0.54551	-0.41264
	trial 8	5.88821	108.813	2.27063	-18.9419	-65.7839	-67.3448	10.3737	1.30975	183.215	-0.52777	-0.383606
	trial 9	8.50997	110.988	2.62978	-21.6926	-85.4105	-58.9907	27.6867	3.45759	194.905	-0.537853	-0.43406
	trial 10	6.57422	106.259	3.30057	-24.1974	-88.2282	-57.4397	21.4113	4.33125	161.102	-0.514684	-0.378883
Rec8	trial 1	12.1662	120.63	0.168753	-26.0527	-88.9391	-68.1838	15.6951	1.96507	150.192	-0.541013	-0.340955
	trial 2	7.18005	120.638	0.852655	-22.9432	-71.6601	-83.9369	10.7877	1.87428	191.533	-0.483132	-0.389541
	trial 3	8.46846	133.969	0.245271	-28.8713	-83.4532	-71.644	13.7356	1.97483	144.421	-0.496522	-0.363408
	trial 4	6.76992	102.252	2.72866	-20.0549	-73.1706	-67.0704	12.6332	1.57832	193.01	-0.509785	-0.351687
	trial 5	7.98412	103.975	0.475192	-19.3036	-55.4181	-83.9716	11.7827	2.45356	184.57	-0.514291	-0.375936
	trial 6	5.73822	98.0394	2.00899	-24.5998	-75.4349	-74.3704	12.1221	1.81468	180.06	-0.495855	-0.348832
	trial 7	7.32265	105.74	0.276616	-15.5199	-67.7938	-88.2642	13.5938	3.21291	190.872	-0.506626	-0.406267
	trial 8	9.92884	146.195	2.02873	-13.8238	-98.6277	-52.7189	11.4799	1.22976	167.169	-0.504059	-0.3629
	trial 9	8.02277	109.364	3.49712	-19.5565	-85.8432	-52.7858	24.3107	2.79542	170.514	-0.486233	-0.343236
	trial 10	7.9918	123.94	0.794996	-10.4263	-84.823	-60.1768	15.1513	1.4995	163.907	-0.521879	-0.323358
Rec9	trial 1	9.41107	96.3666	2.8938	-23.4669	-65.8662	-56.4406	24.4499	3.04511	179.8	-0.501373	-0.351494
	trial 2	10.2219	86.9441	2.05741	-21.8008	-60.8396	-56.1571	20.5252	1.6783	166.945	-0.519613	-0.348734
	trial 3	9.59595	93.931	0.628203	-28.0673	-89.9005	-78.952	28.3565	2.51095	199.261	-0.528856	-0.363972
	trial 4	9.48677	93.1043	0.268524	-17.316	-50.6659	-64.1363	18.2541	3.12794	152.45	-0.502637	-0.379597
	trial 5	8.70495	99.7303	0.471992	-22.382	-93.3127	-76.9743	28.9495	2.31699	199.621	-0.525307	-0.395418
	trial 6	10.5572	101.152	0.785092	-19.5331	-59.1242	-59.1856	24.266	1.7033	172.141	-0.529755	-0.34854
	trial 7	9.8396	133.391	3.98418	-27.0931	-94.9314	-60.2689	30.3773	1.82241	197.745	-0.502693	-0.357125
	trial 8	8.64335	94.8712	1.20664	-13.2032	-66.2187	-54.8979	26.233	1.47384	174.877	-0.502664	-0.40433
	trial 9	7.95038	89.1011	2.59855	-26.2749	-97.9073	-68.6168	23.8737	2.81468	196.874	-0.502693	-0.307918
	trial 10	5.07631	89.1504	0.358621	-18.1574	-92.0556	-87.4479	21.4297	1.43481	174.819	-0.506783	-0.351912
Rec10	trial 1	8.17682	108.501	0.924409	-11.1016	-91.9708	-50.1058	23.5644	1.07673	158.909	-0.567495	-0.382703
	trial 2	9.7164	88.5674	1.27914	-10.7963	-97.2402	-56.4558	30.4136	1.85677	199.602	-0.578701	-0.375275
	trial 3	7.88564	90.1357	2.12614	-22.6381	-91.6701	-63.7223	25.23	1.42427	182.064	-0.557211	-0.367656
	trial 4	8.32985	84.1061	1.31622	-25.8314	-81.3641	-72.1126	23.8641	1.28866	182.923	-0.578423	-0.370488
	trial 5	8.95636	102.586	0.966655	-11.2146	-87.0639	-52.534	21.3147	1.11543	162.992	-0.599277	-0.359375
	trial 6	9.39766	95.4246	0.668167	-26.1545	-71.3087	-68.1206	23.7361	1.55282	167.129	-0.582254	-0.346251
	trial 7	9.47556	123.666	1.31566	-25.6982	-80.4793	-69.6776	19.7624	1.24434	196.065	-0.556653	-0.371631
	trial 8	10.0294	82.7462	1.5528	-13.8912	-64.504	-55.1237	24.1615	1.9333	187.359	-0.567081	-0.392811
	trial 9	8.35081	113.832	0.788603	-19.7117	-95.2782	-65.6811	26.7128	1.27862	187.649	-0.55882	-0.397011
	trial 10	7.2327	108.023	1.65274	-14.4301	-83.7283	-55.8139	24.7305	1.71103	179.666	-0.54681	-0.372467
Rec11	trial 1	7.63769	86.9721	1.97303	-14.5283	-52.2728	-59.008	11.5038	1.80056	181.19	-0.51987	-0.388851
	trial 2	5.05145	93.6752	0.902177	-10.0006	-98.2874	-74.1393	13.9736	3.26613	177.827	-0.518801	-0.364451
	trial 3	6.81741	117.878	3.56162	-17.8331	-76.8809	-58.9307	16.6835	1.82755	198.635	-0.533503	-0.338869
	trial 4	9.14671	101.828	2.27744	-28.6358	-71.2151	-55.129	12.6451	2.15845	131.001	-0.505366	-0.336343
	trial 5	5.9663	90.4572	2.2346	-24.2518	-76.2098	-68.7701	12.2866	1.77269	171.138	-0.53361	-0.373791
	trial 6	5.93351	139.004	3.17112	-24.3985	-77.8755	-63.607	15.8968	4.06231	185.092	-0.50415	-0.351727
	trial 7	7.09057	119.489	3.70084	-26.5281	-60.8051	-58.2684	13.9916	1.0017	154.602	-0.52257	-0.309733
	trial 8	7.55179	88.0419	1.27746	-23.3421	-79.5462	-66.5151	15.9461	1.49041	154.559	-0.525028	-0.349666
	trial 9	7.14271	88.1013	1.64617	-18.0935	-93.6416	-56.0961	18.0646	1.69947	144.605	-0.525028	-0.374805
	trial 10	5.74756	100.477	2.1739	-24.2259	-82.6797	-72.4595	12.5533	2.63934	185.065	-0.521529	-0.384351
Rec12	trial 1	5.39141	91.5669	1.061	-13.009	-99.6035	-70.7347	16.1856	2.64811	177.989	-0.510122	-0.37722
	trial 2	7.86089	80.9365	2.82538	-21.2302	-95.8258	-63.2893	23.6198	3.25727	193.104	-0.54757	-0.346248
	trial 3	5.30541	123.318	2.8085	-28.2136	-93.8212	-76.0434	11.836	1.11973	187.68	-0.533755	-0.335629
	trial 4	6.85064	97.2399	2.87039	-10.1856	-93.4305	-56.1851	17.5926	2.33221	195.919	-0.518547	-0.366105
	trial 5	4.8586	119.159	0.917903	-22.7498	-89.3665	-88.6355	12.8509	2.92339	194.224	-0.526542	-0.407586
	trial 6	6.74275	90.3831	1.75315	-11.6328	-91.7235	-55.0557	18.6257	4.02963	166.01	-0.537896	-0.389699
	trial 7	7.48561	119.75	1.40593	-25.0189	-76.989	-57.5526	26.72	1.85836	163.383	-0.519998	-0.348572
	trial 8	6.55308	108.367	3.22096	-18.305	-83.5234	-52.2218	12.2707	2.61782	150.364	-0.508873	-0.382091
	trial 9	5.21137	108.836	2.76955	-18.0354	-73.8594	-60.5033	10.5738	2.22111	169.941	-0.537271	-0.333068
	trial 10	6.86418	85.3508	1.61171	-18.6073	-95.7239	-69.1617	19.9821	3.81747	188.66	-0.528221	-0.363789
Rec13	trial 1	9.66291	100.067	0.919322	-10.3671	-90.4283	-54.7141	30.4025	1.96106	195.651	-0.546337	-0.368964
	trial 2	11.0427	115.599	2.04227	-20.7995	-73.3847	-54.8002	19.2911	1.45641	181.529	-0.530631	-0.328672
	trial 3	7.84443	86.1459	0.61525	-13.6298	-60.757	-54.6418	21.3593	1.39383	145.159	-0.560561	-0.387158
	trial 4	8.35857	85.4962	2.48089	-20.0622	-97.6851	-53.6985	23.2379	1.15399	147.579	-0.522546	-0.329288
	trial 5	11.155	85.6017	0.718557	-27.7162	-62.5987	-75.7519	28.9333	1.08289	197.397	-0.590179	-0.308165
	trial 6	8.81736	123.78	0.964677	-16.698	-83.0151	-50.8898	26.6745	2.22207	171.265	-0.533195	-0.282499
	trial 7	9.59234	84.1705	2.8146	-15.2385	-70.0759	-51.1774	24.6285	1.18021	179.962	-0.525028	-0.343694
	trial 8	6.64525	103.565	2.76806	-11.5858	-98.2631	-50.9307	21.7865	1.99208	171.432	-0.547668	-0.324495
	trial 9	7.45252	98.6863	2.98683	-19.7634	-94.134	-54.8699	23.8547	1.33603	163.591	-0.537011	-0.321901
	trial 10	7.26175	118.14	1.38624	-18.214	-98.9215	-50.2286	25.1163	2.38063	151.204	-0.512491	-0.381585
	Mean	8.18897	103.91	1.3953	-19.4152	-80.0093	-65.8482	19.7755	2.05995	174.599	-0.511175	-0.35966
	Std	1.75092	16.855	1.00059	5.72594	14.1637	11.7343	5.93321	0.843848	17.8144	0.0311406	0.0345954
	COV	0.213814	0.162208	0.717113	-0.29492	-0.177026	-0.178203	0.300028	0.409644	0.10203	-0.0609195	-0.0961892

## Sheet: MPA
		tau_m	tau_w	b	VT	Vr	EL	alpha	Delta_T	R	Gamma Fit	Gamma Validation
Rec1	trial 1	10.1988	95.4883	0.0718813	-17.0032	-75.4153	-80.4869	16.6036	1.5443	170.139	-0.577426	-0.307538
	trial 2	10.1099	91.4297	0.112761	-24.6244	-66.8077	-77.3566	14.9321	1.46846	144.924	-0.583806	-0.291588
	trial 3	10.0658	93.687	0.0911507	-21.2827	-76.1985	-86.9587	18.0298	1.95995	178.753	-0.583806	-0.291588
	trial 4	10.1619	94.5586	0.0792132	-27.3422	-74.0394	-77.5521	13.2412	1.08857	134.654	-0.586844	-0.307538
	trial 5	10.0625	90.5092	0.111177	-24.8524	-76.4247	-94.1861	19.864	2.08756	190.514	-0.583806	-0.275845
	trial 6	10.0365	92.1168	0.100478	-18.8343	-54.8459	-64.1469	12.639	1.27671	123.553	-0.583806	-0.291588
	trial 7	10.1193	91.3978	0.100737	-22.8203	-76.3946	-93.3681	19.9217	2.00984	192.862	-0.583806	-0.291588
	trial 8	10.3753	95.1893	0.0738882	-22.7518	-75.8157	-81.7529	15.4865	1.30663	158.412	-0.577426	-0.321133
	trial 9	10.2227	95.4053	0.0655851	-22.6886	-80.1851	-85.4602	16.3384	1.38384	167.347	-0.577426	-0.307538
	trial 10	10.3063	95.5638	0.0813783	-26.9941	-90.0296	-96.6715	18.3255	1.58195	187.835	-0.577426	-0.307538
Rec2	trial 1	12.7625	94.5875	0.0261963	-18.1019	-70.1634	-87.7298	19.2614	1.02691	190.964	-0.550166	-0.323543
	trial 2	12.8268	93.2077	0.0275041	-12.6985	-65.7539	-83.0791	19.633	1	192.913	-0.550166	-0.326128
	trial 3	10.4851	82.9477	0.358367	-23.917	-58.7822	-84.1591	19.6435	1.18336	183.902	-0.541722	-0.345457
	trial 4	10.6876	83.9167	0.334749	-28.0938	-60.7999	-86.2528	18.6872	1.03202	176.317	-0.541722	-0.375313
	trial 5	11.4625	81.7992	0.386562	-18.8184	-51.0473	-75.5147	19.516	1.05685	178.821	-0.544512	-0.331966
	trial 6	12.5504	89.5062	0.027973	-20.6412	-85.4638	-93.8677	18.8793	1	195.467	-0.540871	-0.342601
	trial 7	10.4291	83.6601	0.357012	-29.7692	-65.3644	-87.7574	18.7383	1.1151	176.561	-0.541722	-0.378223
	trial 8	12.5189	87.5902	0.0149311	-22.6406	-85.8462	-95.1499	18.6984	1	191.33	-0.540871	-0.342601
	trial 9	11.2941	81.3799	0.394966	-26.2869	-60.5039	-86.9533	21.0198	1.21894	191.768	-0.544512	-0.329394
	trial 10	11.4097	81.7239	0.388411	-19.3426	-51.9312	-76.323	19.5738	1.06999	179.657	-0.544512	-0.331966
Rec3	trial 1	12.4566	105.099	0.00874341	-25.6979	-64.0799	-97.7437	17.4414	1.34547	195.288	-0.549046	-0.305088
	trial 2	9.72964	80.6973	2.85741	-13.9465	-98.6753	-51.3431	39.9803	1.00937	177.952	-0.518729	-0.301406
	trial 3	9.74375	80.4935	2.84969	-15.0189	-97.5145	-52.1452	39.3182	1.00169	176.692	-0.518729	-0.301406
	trial 4	12.8152	89.2037	0.195374	-28.9464	-72.2331	-94.017	15.6235	2.11723	190.22	-0.524648	-0.264595
	trial 5	12.4253	113.95	0.0709662	-22.5216	-71.6417	-91.0746	14.2598	1.58815	189.882	-0.548312	-0.266765
	trial 6	12.8345	92.4868	0.14466	-14.7625	-55.5209	-78.4	15.7025	1.8599	182.705	-0.527331	-0.2376
	trial 7	12.2814	102.855	1.79078e-05	-11.1524	-56.4534	-87.3903	16.6506	1.50385	200	-0.527331	-0.280351
	trial 8	10.0948	98.1559	3.24429	-22.1905	-98.8655	-52.8882	32.8741	1.02527	158.666	-0.525435	-0.333251
	trial 9	13.3315	90.6432	0.15059	-18.3117	-50	-70.1284	13.3347	1.01474	149.353	-0.527331	-0.2376
	trial 10	9.73396	82.0627	2.84223	-13.7289	-99.4118	-51.3306	40	1	178.874	-0.518729	-0.301406
Rec4	trial 1	9.56951	89.7355	0.121801	-14.6039	-65.4314	-75.9742	24.3972	1.22211	183.639	-0.597431	-0.399925
	trial 2	14.1878	137.821	0.423549	-21.0096	-86.0229	-55.2134	12.6558	1.10218	137.086	-0.609317	-0.356334
	trial 3	8.81265	95.3784	0.16905	-20.9513	-67.391	-68.5185	20.2567	1.17896	148.085	-0.591412	-0.406817
	trial 4	12.6316	146.351	0.433143	-22.6967	-98.2851	-60.681	13.6837	1.20228	150.172	-0.609317	-0.419438
	trial 5	9.07351	90.8572	0.120715	-18.0611	-71.094	-83.5043	25.1112	1.01454	191.522	-0.600396	-0.387148
	trial 6	12.4955	138.519	0.387594	-22.3353	-78.7068	-54.1263	11.7118	1.25458	124.444	-0.609317	-0.403929
	trial 7	9.10724	89.6058	0.113345	-13.8527	-69.1043	-82.1978	26.5699	1.02471	199.138	-0.600396	-0.387148
	trial 8	13.6154	146.79	0.348397	-19.4196	-96.6401	-65.557	15.4975	1.53869	179.747	-0.600447	-0.426012
	trial 9	9.16104	90.259	0.122103	-14.6766	-68.2295	-81.0543	25.6655	1	194.601	-0.600396	-0.374372
	trial 10	9.63986	89.5519	0.104748	-11.0539	-56.7644	-67.3683	22.2945	1	166.992	-0.597431	-0.387148
Rec5	trial 1	12.9241	143.618	0.029846	-16.3901	-99.2109	-68.7575	15.4824	1.10436	174.973	-0.577469	-0.356074
	trial 2	14.7529	147.726	0.0867391	-19.0981	-99.7828	-51.2725	10.538	1.08261	120.398	-0.603877	-0.450597
	trial 3	9.85971	84.3169	0.26068	-26.146	-79.2568	-89.6165	19.7501	1.29308	185.809	-0.546942	-0.311515
	trial 4	9.56667	84.2583	0.257485	-16.9752	-58.8515	-66.2223	15.237	1.25543	143.977	-0.546942	-0.309106
	trial 5	9.98671	111.207	0.163001	-19.3466	-100	-72.9038	12.607	1.48768	155.893	-0.551061	-0.280566
	trial 6	12.5523	148.62	0.162544	-17.9133	-92.5455	-58.2032	11.9323	1.07251	141.209	-0.586272	-0.348536
	trial 7	14.9617	146.601	0.0858759	-20.9928	-98.5955	-53.2836	10.5861	1.01225	120.587	-0.603877	-0.450597
	trial 8	9.65921	83.2171	0.26242	-14.6982	-52.6105	-60.2889	14.4332	1.23453	134.126	-0.546942	-0.311515
	trial 9	9.96044	83.4414	0.275711	-26.1611	-80.8351	-92.2697	20.943	1.25373	194.909	-0.546942	-0.311515
	trial 10	9.61118	82.9385	0.255356	-13.761	-60.6725	-70.1298	17.7446	1.49754	164.855	-0.546942	-0.311515
Rec6	trial 1	8.70643	82.205	2.32464	-15.0276	-50	-61.0376	11.3671	1.03289	194.706	-0.553594	-0.415416
	trial 2	6.38511	84.037	0.0407094	-26.997	-50.7352	-93.2662	15.9279	1.0259	152.458	-0.569382	-0.426685
	trial 3	8.69991	81.949	2.32744	-15.6543	-50.2021	-61.6106	11.3812	1.0027	194.264	-0.553594	-0.415416
	trial 4	8.65665	82.086	2.30457	-23.0427	-58.3638	-70.3434	11.6647	1	198.993	-0.553594	-0.415416
	trial 5	6.15146	86.7659	0.041066	-25.9001	-50.1875	-85.8449	14.0553	1.0329	137.497	-0.563345	-0.399675
	trial 6	6.29775	84.1335	0.0312021	-24.3615	-51.9279	-97.7398	17.4288	1.08323	167.126	-0.569382	-0.426685
	trial 7	8.7567	81.5518	2.32599	-16.9829	-51.7247	-63.2978	11.5233	1	195.983	-0.553594	-0.432749
	trial 8	6.33663	84.2985	0.0378171	-23.728	-50	-96.7704	17.5496	1.13715	167.721	-0.569382	-0.426685
	trial 9	6.40647	84.3623	0.0314911	-25.897	-56.3233	-93.4988	15.987	1	154.581	-0.560569	-0.416334
	trial 10	8.65132	82.6025	2.30606	-13.4836	-50.0539	-61.0889	11.6075	1.01369	200	-0.560198	-0.404637
Rec7	trial 1	10.6611	96.8594	0.00936485	-22.6211	-84.2885	-71.3222	10.4129	1	128.751	-0.590179	-0.369404
	trial 2	7.74285	80	2.82971	-14.9438	-99.4317	-50.3228	40	1.39493	162.827	-0.565759	-0.399225
	trial 3	10.6683	95.625	0	-20.6895	-94.4444	-81.9654	13.3445	1.1367	160.527	-0.590179	-0.372172
	trial 4	14.7258	142.727	0.0399825	-10.9953	-82.4507	-64.9388	16.6492	2.11605	189.918	-0.578479	-0.391098
	trial 5	6.21925	110.897	2.67468	-26.7417	-96.3207	-60.1308	18.9856	2.29127	146.559	-0.561297	-0.384881
	trial 6	7.66303	89.657	2.26939	-13.5456	-50.3525	-62.9904	10.135	1	196.534	-0.560192	-0.437009
	trial 7	7.68044	80.198	2.80571	-17.8243	-98.3989	-55.0829	40	1.4033	170.507	-0.565759	-0.399225
	trial 8	7.69119	98.6928	2.2799	-11.9155	-50.0165	-61.5315	10.4436	1.00132	198.134	-0.56321	-0.437009
	trial 9	5.66335	111.761	2.75443	-26.6741	-98.1965	-54.2928	15.1239	2.23075	116.577	-0.5702	-0.368075
	trial 10	10.8273	98.9139	0.00048927	-10.8168	-72.6301	-59.7673	10.2454	1.03853	129.353	-0.590179	-0.372172
Rec8	trial 1	6.43118	99.7518	2.36576	-18.7102	-97.8621	-53.8562	17.2436	1.16557	136.629	-0.547657	-0.369676
	trial 2	6.57605	100.971	2.38222	-13.9572	-98.221	-51.9181	17.8804	1.01422	147.563	-0.547657	-0.369676
	trial 3	6.4331	98.804	2.4116	-14.6003	-100	-54.2562	18.2798	1.53584	156.078	-0.55464	-0.337237
	trial 4	7.29215	112.309	0.660495	-17.7797	-100	-67.6121	14.5821	1	149.206	-0.549905	-0.290692
	trial 5	6.29961	99.6093	2.33258	-28.1326	-97.8814	-60.0688	14.3936	1.02211	123.038	-0.547657	-0.354904
	trial 6	5.77499	98.459	2.23712	-23.9666	-96.5206	-55.1463	13.5674	2.03702	118.151	-0.561555	-0.331569
	trial 7	5.83061	96.9532	2.25688	-16.743	-99.715	-53.2701	16.1669	2.42397	139.286	-0.561555	-0.343155
	trial 8	12.9744	149.538	2.95889	-20.4891	-96.1988	-52.3303	23.6287	1.03527	196.838	-0.55111	-0.330376
	trial 9	6.42005	103.707	2.44083	-18.6641	-95.0742	-52.4691	15.8161	1.23288	133.742	-0.548428	-0.346031
	trial 10	6.80816	90.459	0.716428	-17.9256	-76.138	-70.1622	13.6549	1	153.341	-0.547667	-0.380017
Rec9	trial 1	12.3481	118.604	2.44463	-26.9346	-73.5109	-57.7477	20.3003	1.09781	178.971	-0.561072	-0.340822
	trial 2	10.6878	84.826	0.505671	-25.0615	-59.4049	-79.6664	25.362	1.06256	192.167	-0.566138	-0.421431
	trial 3	11.988	143.961	0.283035	-16.5036	-97.5109	-54.8772	14.8851	1.24779	150.596	-0.607443	-0.296734
	trial 4	11.6961	137.744	0.192755	-28.1773	-90.248	-58.6344	11.5326	1.09265	114.13	-0.607443	-0.360835
	trial 5	11.7455	122.965	0.0904951	-24.4065	-83.2988	-58.6351	12.9656	1.39204	120.357	-0.624707	-0.403633
	trial 6	11.6032	137.841	0.0172359	-16.5272	-88.346	-57.7669	12.4612	1.05395	134.636	-0.607443	-0.375876
	trial 7	11.9039	148.72	0.110417	-23.3314	-93.9558	-57.3986	10.0281	1	117.221	-0.601689	-0.255191
	trial 8	12.0162	135.441	0.222706	-19.5449	-93.7723	-56.4814	14.5422	1.18034	140.783	-0.607443	-0.373218
	trial 9	10.7186	84.9706	0.493513	-19.321	-53.1051	-73.7117	25.2112	1.05298	190.883	-0.566138	-0.421431
	trial 10	11.1539	144.049	0.289737	-27.0412	-100	-59.7204	12.2686	1.14441	124.604	-0.601689	-0.340966
Rec10	trial 1	11.1079	98.5732	1.28227	-10	-100	-52.2624	27.2929	1.03356	186.64	-0.623089	-0.351813
	trial 2	9.94375	99.9993	1.10846	-17.0733	-99.8782	-53.2279	21.8248	1.10781	150.71	-0.634708	-0.349047
	trial 3	11.1087	98.1074	1.26247	-17.7949	-94.338	-53.5145	23.1415	1	157.736	-0.623089	-0.351813
	trial 4	10.891	97.9437	1.22689	-17.3845	-91.275	-51.9136	21.6936	1.16983	151.046	-0.623089	-0.338114
	trial 5	10.5394	91.9904	1.13735	-20.0772	-80.1757	-60.0254	22.5468	1.02966	167.982	-0.620028	-0.39138
	trial 6	9.94489	100.101	1.11862	-16.7096	-98.1571	-51.7612	21.3033	1.02597	146.181	-0.634708	-0.349047
	trial 7	9.64003	99.0002	0.484281	-23.0759	-76.9154	-69.5101	18.9419	1.20262	161.854	-0.625533	-0.389946
	trial 8	10.8801	98.9073	1.23132	-19.9939	-93.5128	-53.4241	21.2016	1.06061	146.056	-0.623089	-0.338114
	trial 9	9.99521	97.5326	0.48718	-21.5391	-72.7477	-68.7044	19.4768	1.16731	165.59	-0.625533	-0.389946
	trial 10	10.4955	91.7146	1.14443	-10.8431	-74.4072	-51.0713	23.0062	1.16204	169.524	-0.620028	-0.39138
Rec11	trial 1	7.38835	81.0742	2.01632	-20.9126	-89.3112	-59.6046	19.0922	1.18015	154.063	-0.567052	-0.374805
	trial 2	7.32107	80.5871	2.02932	-11.9803	-89.3753	-55.8382	21.854	1.66563	175.755	-0.567052	-0.374805
	trial 3	7.43317	84.3134	2.49237	-10.137	-88.9584	-52.8453	23.584	1.79012	182.987	-0.576252	-0.355069
	trial 4	7.37215	80.5078	1.99127	-13.1662	-85.068	-54.1912	20.0527	1.3957	162.956	-0.567052	-0.374805
	trial 5	7.52746	82.6523	2.45391	-10.0345	-86.8071	-53.5015	23.9618	1.88963	186.536	-0.576252	-0.357923
	trial 6	6.67683	127.662	0.215439	-18.1731	-63.7856	-91.2209	10.0698	1.96112	180.275	-0.59015	-0.30128
	trial 7	7.55151	83.2448	2.5073	-10.0848	-93.1963	-55.3756	25.167	1.85826	194.857	-0.576252	-0.355069
	trial 8	7.42881	82.5268	1.99368	-11.5877	-94.1527	-58.9923	23.3294	1.80177	190.216	-0.567052	-0.374805
	trial 9	7.51793	83.6185	2.46183	-10.3197	-93.5592	-55.0636	24.7035	1.82884	191.465	-0.576252	-0.355069
	trial 10	7.04812	101.449	0.66722	-17.2322	-64.637	-63.6024	12.9707	1.11847	136.871	-0.576252	-0.377832
Rec12	trial 1	5.21832	80.7838	1.97519	-15.8004	-82.5442	-69.4145	10.5732	1.51786	183.972	-0.564843	-0.313128
	trial 2	5.14888	81.3836	1.97978	-17.0247	-87.0036	-72.7589	10.7751	1.79338	191.347	-0.564843	-0.313128
	trial 3	5.42894	107.917	2.17067	-17.4006	-69.7328	-70.7942	10.3073	1.98205	194.667	-0.565314	-0.348935
	trial 4	5.23146	81.5094	1.96498	-10.323	-83.1845	-66.2734	11.0727	1.21943	190.122	-0.561891	-0.299336
	trial 5	5.20419	80.836	1.94746	-25.4229	-95.1967	-81.6271	10.8884	1.3731	191.124	-0.561891	-0.313128
	trial 6	5.58802	103.879	2.1759	-16.7243	-66.4173	-69.0439	10.5252	1.88873	192.969	-0.571606	-0.348935
	trial 7	5.24713	82.5559	2.00101	-20.076	-92.7992	-77.5728	11.1385	1.39255	197.024	-0.564843	-0.299336
	trial 8	5.15569	84.4517	2.07092	-10.2786	-82.2934	-64.3461	11.0437	1.70079	187.611	-0.564843	-0.313128
	trial 9	5.11468	83.6242	2.03452	-10.6757	-80.6339	-62.863	10.3862	1.72859	180.166	-0.564843	-0.321713
	trial 10	5.12675	83.8179	2.04413	-10.8844	-85.9871	-67.5126	11.3138	1.87749	195.833	-0.564843	-0.313128
Rec13	trial 1	10.2386	92.6801	0.543248	-26.6523	-67.0793	-75.4252	25.7733	1.13208	185.579	-0.598811	-0.356343
	trial 2	11.3188	80	0.879442	-22.4386	-54.8723	-67.7706	25.7854	1.29055	186.92	-0.60169	-0.37714
	trial 3	9.32558	95.5582	0.502566	-28.1566	-76.6337	-76.5741	24.1635	1.11057	177.452	-0.607443	-0.328672
	trial 4	10.3806	92.9435	0.538099	-23.5419	-65.0256	-74.1673	26.8376	1.14817	193.238	-0.598811	-0.358958
	trial 5	12.4217	123.818	0.0788653	-19.8228	-91.1753	-69.3818	18.5951	1.03734	172.348	-0.653695	-0.410658
	trial 6	11.8266	80.0803	0.823352	-25.4376	-58.6883	-74.2731	28.1533	1	199.941	-0.607516	-0.37714
	trial 7	11.4074	80.6364	0.863652	-21.81	-55.3003	-69.0455	26.9696	1.3372	194.972	-0.60169	-0.389996
	trial 8	9.23182	94.0592	0.483116	-16.9335	-56.8012	-61.6053	22.187	1.13298	162.528	-0.598811	-0.328672
	trial 9	10.4678	126.883	0.267115	-26.501	-99.0943	-55.0124	11.8307	1.17862	106.861	-0.645027	-0.410658
	trial 10	9.96477	93.6874	0.520582	-11.7391	-57.8044	-65.1451	27.7368	1.14887	199.983	-0.598811	-0.343723
	Mean	9.5678	98.4903	0.982901	-19.2104	-77.8583	-68.8243	18.2399	1.29908	168.028	-0.575237	-0.353087
	Std	2.46768	19.754	1.00946	5.31851	16.8803	13.7996	6.70635	0.346669	25.1969	0.0289132	0.046534
	COV	0.257916	0.200568	1.02702	-0.276856	-0.216808	-0.200504	0.367675	0.266857	0.149956	-0.0502631	-0.131792

## Sheet: Cuckoo
		tau_m	tau_w	b	VT	Vr	EL	alpha	Delta_T	R	Gamma Fit	Gamma Validation
Rec1	trial 1	10.3271	92.4989	0.0775487	-19.6138	-77.4491	-85.6986	17.8076	1.75881	178.221	-0.583806	-0.307538
	trial 2	12.1832	96.1215	0.0343516	-29.6102	-72.6815	-93.0013	16.295	1	170.265	-0.571461	-0.264576
	trial 3	10.4203	94.9314	0.0910745	-26.6973	-86.1675	-92.1229	17.4029	1.40984	177.528	-0.577426	-0.307538
	trial 4	10.2248	94.1643	0.0849557	-22.9597	-80.8438	-85.7879	16.6188	1.54786	169.539	-0.583806	-0.307538
	trial 5	10.3701	94.8003	0.0860579	-21.003	-78.769	-85.3518	17.0871	1.39684	173.887	-0.577426	-0.307538
	trial 6	10.2126	93.5608	0.0678405	-27.8568	-80.9665	-88.0038	15.9126	1.43873	160.663	-0.583806	-0.280349
	trial 7	10.3099	92.0704	0.076887	-25.5153	-84.7544	-95.8712	18.9916	1.88069	189.53	-0.583806	-0.278082
	trial 8	10.0009	93.4412	0.0879124	-15.492	-75.578	-86.001	19.2203	2.16804	191.109	-0.583806	-0.305094
	trial 9	10.2302	94.1005	0.0729011	-22.2876	-86.2493	-94.2779	19.0779	1.80292	193.283	-0.583806	-0.307538
	trial 10	10.1471	91.518	0.0976596	-16.7264	-67.9519	-82.6468	18.572	1.96221	180.163	-0.583806	-0.289264
Rec2	trial 1	12.9543	94.6109	0.0476817	-29.6028	-78.4415	-94.1378	18.2495	1.00145	180.459	-0.540871	-0.309873
	trial 2	11.8071	83.1238	0.171827	-27.545	-92.3737	-97.0687	20.2105	1.25405	198.233	-0.531575	-0.367411
	trial 3	12.7153	93.8601	0.0207271	-11.5227	-58.7844	-74.8062	17.2835	1	172.487	-0.547327	-0.323543
	trial 4	10.5662	82.8107	0.354404	-19.555	-51.7377	-76.1169	18.0083	1.17735	171.787	-0.541722	-0.378223
	trial 5	11.8752	88.9923	0.23237	-14.1802	-69.2956	-74.6442	17.5901	1.08776	179.626	-0.538072	-0.318475
	trial 6	11.3631	82.7597	0.370305	-14.6797	-51.2863	-77.4778	21.1312	1.21115	196.294	-0.544512	-0.331966
	trial 7	11.8146	82.6082	0.000235483	-22.2098	-84.9704	-97.5263	19.7639	1.20935	193.466	-0.531575	-0.356454
	trial 8	12.8524	94.2012	0.0344811	-17.8125	-65.7407	-82.5978	17.9013	1.05833	178.818	-0.547327	-0.323543
	trial 9	10.5774	82.9932	0.354631	-27.1249	-62.5412	-89.9809	20.3949	1.24	191.88	-0.541722	-0.345457
	trial 10	10.5501	81.2126	1.11744e-06	-27.085	-93.6868	-96.6755	17.6657	1.20731	172.845	-0.531575	-0.407512
Rec3	trial 1	13.409	145.061	0.38614	-17.7069	-100	-58.7374	11.343	1.71418	150.157	-0.540026	-0.258255
	trial 2	12.29	109.817	0.097344	-26.664	-74.5046	-89.6332	13.3881	2.05791	178.275	-0.536429	-0.2376
	trial 3	6.29652	125.66	0.309238	-21.9068	-68.3394	-89.9397	10.6916	2.05348	176.047	-0.533706	-0.387363
	trial 4	6.26336	126.003	0.294722	-21.2857	-73.3232	-95.4739	11.6772	2.32546	190.892	-0.533706	-0.37341
	trial 5	11.3289	90.7954	0.0810534	-17.7664	-53.3961	-87.6171	18.58	1.3006	190.317	-0.524648	-0.278093
	trial 6	12.2219	104.671	0	-25.1436	-66.141	-99.9441	17.5384	1.43498	199.803	-0.540026	-0.291591
	trial 7	6.08034	132.648	0.195708	-14.8149	-57.0248	-84.8438	10.3422	2.33889	172.638	-0.521988	-0.340027
	trial 8	12.1931	113.818	0.0262715	-24.4925	-71.8213	-91.1345	13.3697	1.44874	178.199	-0.532767	-0.280351
	trial 9	6.32775	124.03	0.298127	-18.7689	-71.2335	-95.684	11.9928	2.21893	197.521	-0.533706	-0.359456
	trial 10	12.2591	119.259	0.00300912	-24.6629	-75.9674	-97.1598	13.8711	1.42763	191.595	-0.533706	-0.253178
Rec4	trial 1	13.9698	133.506	0.376599	-15.7085	-97.9108	-59.4614	16.2279	1.51093	171.951	-0.609317	-0.37884
	trial 2	12.2122	145.725	0.231794	-20.6137	-90.9318	-55.6868	11.3663	1.49454	128.717	-0.591577	-0.388606
	trial 3	11.1757	80.9275	0.261401	-19.6359	-84.18	-79.7466	18.9079	1.22225	178.754	-0.597247	-0.346317
	trial 4	12.0694	87.6245	0.103709	-25.1292	-80.1623	-88.4098	23.6638	1.03977	191.482	-0.594363	-0.323265
	trial 5	13.0599	144.516	0.445524	-11.2998	-94.4393	-56.272	16.4293	1.58868	180.436	-0.600447	-0.403929
	trial 6	12.6821	148.181	0.392534	-11.0095	-92.3527	-54.4073	15.3483	1.66508	171.047	-0.609317	-0.403929
	trial 7	11.1214	80.2701	0.255023	-26.6155	-99.9999	-94.0167	21.1819	1.31413	199.152	-0.597247	-0.348967
	trial 8	12.6516	149.571	0.428059	-27.9162	-86.8986	-57.3431	10.5097	1.00062	116.943	-0.600447	-0.406817
	trial 9	12.5172	149.295	0.377301	-15.8833	-97.6128	-59.6189	15.0541	1.66756	170.148	-0.609317	-0.403929
	trial 10	11.8071	86.0209	0.113929	-15.8668	-67.0985	-74.5859	22.6257	1.08304	178.401	-0.594363	-0.348818
Rec5	trial 1	10.5899	147.519	0.0588603	-24.0909	-99.9978	-56.0677	10.7277	1.40931	111.936	-0.563135	-0.39388
	trial 2	14.5655	134.181	0.0505982	-15.9141	-71.2333	-64.1819	16.471	1.13685	169.371	-0.568666	-0.293064
	trial 3	14.0253	136.327	0.0142719	-16.5602	-85.5451	-71.0079	18.868	1.66524	192.342	-0.565889	-0.343472
	trial 4	11.6271	116.37	0.28218	-14.1482	-84.5607	-58.0037	12.187	1.10966	143.252	-0.551061	-0.327893
	trial 5	14.1736	123.48	0.0434448	-22.7964	-83.7189	-77.0334	21.9822	2.86233	199.581	-0.554406	-0.33087
	trial 6	14.3752	119.234	0.033532	-11.762	-59.3662	-51.6359	15.4272	1.00443	140.077	-0.574655	-0.358668
	trial 7	13.9583	117.819	0.149431	-11.3247	-72.0322	-60.1029	20.6554	2.61956	185.057	-0.583421	-0.290883
	trial 8	9.25575	82.193	0.385644	-16.7644	-68.9852	-76.26	19.9301	1.87959	183.856	-0.537951	-0.335434
	trial 9	11.2573	149.869	0.100095	-23.6664	-99.6608	-56.5333	11.2049	1.37375	118.652	-0.574655	-0.381278
	trial 10	12.3655	105.859	0.00737368	-12.694	-81.1283	-69.1974	23.0657	1.82145	187.276	-0.557123	-0.259233
Rec6	trial 1	6.51123	83.4228	0.0322433	-22.025	-50.9355	-86.9776	15.3819	1.00166	148.826	-0.560569	-0.389146
	trial 2	5.40718	90.8457	0.00198366	-11.0981	-61.5309	-97.2994	16.9059	2.34951	186.901	-0.549039	-0.422769
	trial 3	9.35141	130.458	0.0312153	-21.2753	-79.6902	-76.4654	18.2495	1.07148	165.24	-0.560044	-0.28931
	trial 4	8.64291	81.144	2.26137	-17.5876	-51.7982	-64.3247	11.5786	1.00691	195.382	-0.557209	-0.418693
	trial 5	10.8214	113.052	0.62664	-15.7373	-89.7157	-57.2817	30.4347	2.1094	197.503	-0.567863	-0.368422
	trial 6	6.62997	85.0706	0.0328235	-25.9386	-51.2857	-95.868	16.8215	1.01072	161.808	-0.560569	-0.423484
	trial 7	12.7362	92.4556	0.240371	-29.997	-87.3217	-86.3241	28.1827	1.18312	198.619	-0.557815	-0.348321
	trial 8	9.06134	80.0372	2.24124	-28.4904	-58.6257	-71.2863	10.6194	1.10995	183.655	-0.544755	-0.401455
	trial 9	8.38051	80.3626	1.96936	-29.4271	-60.2562	-74.7191	11.4778	1.25327	183.155	-0.547674	-0.429378
	trial 10	10.1747	115.114	0.571572	-24.6779	-83.5492	-55.7263	22.1283	1.75474	144.64	-0.567863	-0.368422
Rec7	trial 1	11.1061	95.7983	0.0096587	-17.0266	-70.828	-65.2243	10.5746	1	128.647	-0.590179	-0.39835
	trial 2	11.7841	149.59	0.137418	-20.2527	-91.843	-53.9998	10.1385	1.15819	117.534	-0.578479	-0.330848
	trial 3	6.31559	112.368	2.73747	-27.286	-98.8163	-60.9139	19.2411	2.32736	149.167	-0.561297	-0.384881
	trial 4	7.4208	83.8277	2.79445	-14.1373	-95.5968	-50.2396	34.6717	1.42107	163.555	-0.566255	-0.392644
	trial 5	14.5539	80.1038	0	-24.7777	-61.2362	-60.9953	11.4556	1	104.119	-0.560561	-0.388148
	trial 6	10.7933	94.6452	0	-10.1752	-93.7734	-80.3455	15.4149	1.60421	185.031	-0.590179	-0.345995
	trial 7	12.234	83.1485	0	-19.9252	-84.5371	-63.1573	11.7958	1.2621	118.933	-0.566584	-0.36735
	trial 8	10.4767	90.0005	0	-11.3237	-86.3674	-79.897	15.8464	2.62686	181.646	-0.578764	-0.359083
	trial 9	6.74147	80.7985	0.000872206	-19.5714	-51.1607	-95.5372	17.6997	1.67281	173.63	-0.563816	-0.414492
	trial 10	5.92899	123.915	2.79465	-25.8755	-93.9452	-54.7556	16.8777	2.33538	128.819	-0.558381	-0.392578
Rec8	trial 1	12.3521	125.661	0.0834632	-16.9703	-89.1948	-64.7995	16.1308	2.33949	163.505	-0.552367	-0.358661
	trial 2	13.0287	144.542	2.86737	-28.7349	-93.4197	-57.2691	21.0098	1.04231	176.589	-0.548361	-0.332898
	trial 3	6.97915	123.046	0.222598	-24.6002	-59.3267	-93.5852	10.1868	2.43278	172.927	-0.568962	-0.321513
	trial 4	6.52016	84.4787	1.93246	-14.6558	-92.6802	-61.7892	19.1662	3.14761	179.127	-0.549177	-0.348947
	trial 5	10.3138	149.619	0.283974	-19.6217	-92.6446	-51.6071	11.9046	1.4179	121.872	-0.581546	-0.400782
	trial 6	6.99613	128.607	0.424603	-14.095	-58.7741	-84.4971	10.5603	2.76902	194.982	-0.551746	-0.340658
	trial 7	6.00314	97.3117	2.29585	-26.7384	-99.9662	-59.5378	14.06	2.10219	126.691	-0.552228	-0.328794
	trial 8	12.6621	145.578	0.162016	-19.5868	-83.2175	-56.4441	11.9	1.19074	133.383	-0.561071	-0.340955
	trial 9	12.855	144.591	0.132201	-11.2251	-83.7213	-55.3493	13.6441	1.04591	154.943	-0.578478	-0.315888
	trial 10	6.86569	129.791	0.180992	-18.2606	-60.1471	-98.5752	11.251	3.67409	198.695	-0.557249	-0.307908
Rec9	trial 1	14.9245	143.834	0.0777116	-10.3683	-92.5317	-64.6393	17.4213	1.76613	198.634	-0.564283	-0.375876
	trial 2	11.9033	136.548	0.0321528	-16.3577	-87.7286	-58.1954	12.9951	1.24759	139.337	-0.607443	-0.35096
	trial 3	12.1046	135.894	0.215079	-14.4084	-84.0791	-50.8257	14.2042	1.07363	138.119	-0.607443	-0.385601
	trial 4	10.2015	146.512	0.0223448	-10.7985	-99.6544	-50.0976	11.2666	1.42891	126.56	-0.590179	-0.34346
	trial 5	8.32842	130.895	0.000978819	-26.3136	-89.5415	-69.9213	20.9427	1.11886	154.837	-0.564738	-0.301129
	trial 6	11.3848	138.17	0.274563	-28.5012	-82.1727	-55.5563	10.1525	1.00531	102.03	-0.601689	-0.378566
	trial 7	13.2319	143.198	0.133801	-20.3884	-95.2523	-63.0825	15.1528	1.52043	160.423	-0.590179	-0.375876
	trial 8	10.4269	120.829	0.204182	-13.9936	-94.7068	-62.1799	18.009	1.98031	167.66	-0.581547	-0.3535
	trial 9	10.8943	139.524	0.129405	-29.4627	-97.2041	-61.6971	10.616	1.01517	111.139	-0.598811	-0.35607
	trial 10	10.1381	143.925	0.0776629	-19.9443	-99.9329	-55.288	10.5353	1.03811	115.527	-0.598811	-0.393899
Rec10	trial 1	10.2409	101.502	1.02849	-23.3628	-97.8216	-57.2314	19.7827	1.14892	141.344	-0.625851	-0.321831
	trial 2	10.9998	98.054	1.26493	-22.5069	-99.4374	-57.5852	22.6964	1	154.21	-0.623089	-0.338114
	trial 3	10.912	99.7716	1.2583	-16.2653	-95.829	-51.94	22.8127	1.01974	156.384	-0.623089	-0.338114
	trial 4	10.954	100.017	1.24537	-13.6122	-96.9782	-50.4777	23.5921	1.11663	161.651	-0.623089	-0.338114
	trial 5	11.0669	97.7685	1.26099	-12.0221	-99.7826	-54.6098	27.3583	1.15256	187.863	-0.623089	-0.351813
	trial 6	10.438	92.5964	1.1387	-21.2289	-92.2425	-64.7198	24.7758	1.15267	182.199	-0.620028	-0.37812
	trial 7	9.84197	98.868	1.04094	-19.2137	-96.5912	-52.0477	19.283	1	133.562	-0.628923	-0.349047
	trial 8	10.3459	105.994	1.14763	-19.6469	-93.5687	-50.199	17.8819	1.00372	130.27	-0.625851	-0.386877
	trial 9	10.9229	99.583	1.24272	-21.0636	-99.3906	-56.0999	22.1438	1.06246	153.238	-0.623089	-0.338114
	trial 10	10.8251	98.0012	1.23279	-20.328	-90.2961	-53.0436	20.5925	1.00424	142.476	-0.623089	-0.321831
Rec11	trial 1	6.83351	126.723	0.184061	-11.4404	-56.541	-91.0071	11.1481	3.8573	196.231	-0.572441	-0.314636
	trial 2	7.03067	103.312	2.82865	-17.5924	-97.6101	-53.2914	22.1633	1.93095	161.881	-0.567954	-0.36026
	trial 3	6.92555	113.214	0.746123	-23.5716	-64.69	-60.6147	10	1.27745	113.851	-0.573157	-0.374805
	trial 4	7.37365	125.584	0.278479	-24.6348	-67.7707	-95.6757	10.0492	1.0003	181.119	-0.572441	-0.314636
	trial 5	7.45424	133.914	0.476076	-10.3683	-58.5481	-81.338	10	1.41006	199.307	-0.572799	-0.346637
	trial 6	6.86651	124.009	0.23834	-28.9206	-68.7243	-99.8448	10.1672	1.9844	178.012	-0.581295	-0.32544
	trial 7	6.15833	114.701	0.342919	-23.7614	-88.7311	-100	11.1798	3.03866	196.106	-0.558047	-0.394775
	trial 8	6.67629	127.33	0.219907	-21.8933	-67.8296	-95.0094	10.1128	1.91477	180.69	-0.59015	-0.314636
	trial 9	7.26078	80.7966	1.9581	-19.2313	-99.517	-65.1418	22.3197	1.60069	181.362	-0.567052	-0.374805
	trial 10	14.4767	122.476	0.10491	-17.0751	-75.0664	-65.4949	19.389	1.86678	179.925	-0.581783	-0.282752
Rec12	trial 1	5.01789	83.0004	2.01535	-12.2984	-82.0384	-64.4023	10.3589	2.11418	179.768	-0.564843	-0.324299
	trial 2	12.2568	90.2563	0.000168204	-10.5248	-51.6622	-85.6529	17.3337	1.00146	199.609	-0.560312	-0.338429
	trial 3	5.60096	103.563	2.12271	-17.6297	-68.2207	-68.5753	10.0309	1.56686	185.653	-0.568676	-0.332682
	trial 4	5.32563	103.685	2.14392	-17.6021	-70.7968	-71.5737	10.5531	2.78738	197.045	-0.562399	-0.348935
	trial 5	5.57125	104.648	2.16473	-21.3856	-70.0102	-72.038	10.1286	1.77389	186.264	-0.565314	-0.346204
	trial 6	14.773	131.527	0.0347012	-17.3535	-87.3253	-73.5383	20.3123	1.04923	199.748	-0.579235	-0.313697
	trial 7	5.42649	82.1891	1.94276	-21.9116	-86.8294	-77.1081	10.9172	1.23835	190.136	-0.558965	-0.299336
	trial 8	5.11763	82.8192	2.03644	-11.3204	-83.5008	-66.0645	10.9518	1.97158	189.741	-0.564843	-0.310598
	trial 9	5.98939	92.8618	1.72338	-16.825	-84.4144	-54.1146	13.9031	1.53661	133.369	-0.557244	-0.35778
	trial 10	5.52848	101.289	2.48631	-14.5589	-73.175	-64.3091	10.144	2.77568	191.372	-0.562893	-0.348935
Rec13	trial 1	14.3364	125.411	0.166886	-16.0628	-80.0849	-68.5279	21.1677	1.48868	198.821	-0.653695	-0.3239
	trial 2	13.7255	146.938	0.0974325	-11.5165	-90.3433	-58.7775	16.0542	1.41357	174.648	-0.610357	-0.336294
	trial 3	14.6276	123.406	0.16426	-25.455	-74.7826	-66.487	16.4705	1.15051	154.674	-0.653695	-0.299112
	trial 4	14.3705	125.433	0.17223	-22.4636	-74.6722	-64.0692	16.7667	1.09543	157.677	-0.653695	-0.3239
	trial 5	11.1457	124.855	0.251709	-12.3065	-97.8309	-51.8915	16.4375	1.17233	147.979	-0.63636	-0.444759
	trial 6	12.6213	149.278	0	-28.8815	-82.7205	-61.5616	10.2949	1.15893	113.274	-0.619024	-0.426021
	trial 7	11.1093	116.076	0.146913	-19.1566	-93.8338	-66.5731	18.8466	1.87487	166.572	-0.619024	-0.383158
	trial 8	11.3931	80.733	0.839249	-29.1554	-57.1797	-69.8685	23.1539	1.22351	167.475	-0.60169	-0.37714
	trial 9	12.442	129.721	0.0916811	-12.0065	-87.9013	-64.8293	18.6662	3.48577	186.775	-0.613294	-0.348688
	trial 10	14.0702	130.267	0.131197	-26.0209	-90.6287	-76.1873	18.8306	1.02777	184.231	-0.63636	-0.38587
	Mean	10.3605	110.966	0.556723	-19.7346	-80.3343	-72.0564	16.3476	1.57436	167.956	-0.576054	-0.346352
	Std	2.71765	22.5902	0.788006	5.65795	14.4444	15.4667	4.84009	0.608726	25.9568	0.0296083	0.0414459
	COV	0.262307	0.203578	1.41544	-0.286702	-0.179804	-0.214647	0.296073	0.386651	0.154546	-0.0513985	-0.119664

## Sheet: FOCS
		tau_m	tau_w	b	VT	Vr	EL	alpha	Delta_T	R	Gamma Fit	Gamma Validation
Rec1	trial 1	1	80	0	-10	-50	-50	10	1	70	-0.312891	-0.269625
	trial 2	12.8095	102.688	0.0462612	-10.1094	-56.757	-78.7724	17.399	1.10487	190.007	-0.57781	-0.278082
	trial 3	10.084	92.1852	0.0888263	-21.7491	-55.6259	-65.4831	12.1539	1.30343	118.811	-0.583806	-0.291588
	trial 4	10.1565	94.8606	0.0687641	-22.7204	-77.2089	-83.2565	15.8709	1.31024	161.384	-0.577426	-0.307538
	trial 5	10.5124	94.7255	0.084518	-20.1061	-75.0419	-81.5235	16.4118	1.39488	166.701	-0.577426	-0.307538
	trial 6	10.1531	94.8378	0.0696013	-24.9069	-72.0524	-76.5159	13.4573	1.25784	137.893	-0.57443	-0.307538
	trial 7	10.078	92.6516	0.0935795	-25.9465	-82.9283	-96.2627	19.4456	1.91423	191.106	-0.583806	-0.293944
	trial 8	10.4055	95.0816	0.0895719	-15.7898	-74.2302	-80.2501	17.1661	1.54492	175.15	-0.577426	-0.307538
	trial 9	10.4586	95.124	0.0881845	-23.4037	-81.9169	-87.4553	17.0251	1.37872	173.779	-0.577426	-0.307538
	trial 10	10.2093	93.9776	0.0664686	-29.4535	-87.1779	-94.8242	17.2407	1.54978	174.474	-0.57443	-0.266754
Rec2	trial 1	12.7102	89.0616	0.00130504	-18.3028	-79.4313	-92.3344	19.2287	1.12717	195.688	-0.538072	-0.339889
	trial 2	10.5045	83.6342	0.380229	-29.1697	-60.5437	-81.6275	16.9033	1.00347	161.222	-0.532549	-0.378223
	trial 3	6.87951	96.0216	0.775025	-26.2376	-99.7676	-54.4037	10	1	86.0714	-0.510591	-0.348098
	trial 4	11.3333	82.189	0.396504	-27.3742	-59.2619	-82.4469	18.8988	1	173.918	-0.544512	-0.331966
	trial 5	9.08652	80.9615	0.0734164	-16.0449	-50	-90.2197	23.0867	1	189.809	-0.515682	-0.373244
	trial 6	11.3124	82.1104	0.392794	-22.4435	-53.7461	-76.795	18.5989	1	171.286	-0.544512	-0.331966
	trial 7	11.5813	80	0	-10.5871	-63.1421	-65.5242	13.8905	1	139.306	-0.531575	-0.356454
	trial 8	11.9264	87.0193	0.00472546	-10.0204	-69.3596	-77.0575	17.2438	1.00173	173.818	-0.531575	-0.373244
	trial 9	10.2672	82.264	0.293694	-10	-51.7365	-68.6607	19.365	1.29938	173.508	-0.518405	-0.342601
	trial 10	10.6185	83.3915	0.333732	-23.5577	-53.6426	-80.143	18.1247	1.14923	171.51	-0.541722	-0.375313
Rec3	trial 1	6.33652	122.219	0.302455	-12.2627	-58.6112	-81.9622	10.9418	2.05484	179.105	-0.533706	-0.312492
	trial 2	9.67155	80.0123	2.85449	-11.6962	-99.9106	-50.017	40	1	181.627	-0.515674	-0.298651
	trial 3	5.99277	137.81	0.256198	-26.6106	-91.5554	-97.1072	10.3881	2.44459	178.871	-0.524648	-0.38133
	trial 4	7.52151	137.63	0.22543	-21.4958	-50.583	-88.8045	10.0646	1.05159	171.873	-0.509136	-0.328887
	trial 5	10.2888	82.6423	3.03748	-16.6043	-87.0899	-50.809	37.5064	1	172.546	-0.514007	-0.320996
	trial 6	5.96952	102.676	0.446642	-17.1245	-50.4361	-55.2827	10.3821	1.24669	103.282	-0.510862	-0.327519
	trial 7	9.71694	82.2008	2.87961	-14.8493	-98.8972	-51.9987	39.3391	1.05138	177.55	-0.518729	-0.298651
	trial 8	6.28803	124.867	0.305243	-15.4211	-61.765	-81.3446	10.5309	2.22419	170.839	-0.533706	-0.387363
	trial 9	9.50234	80	2.81958	-24.4433	-96.1648	-56.0331	27.9844	1.025	149.729	-0.511049	-0.268091
	trial 10	11.2273	88.1437	0.0894561	-27.3593	-58.6075	-88.087	15.9551	1.06058	164.155	-0.533706	-0.291591
Rec4	trial 1	9.62101	89.4726	0.138373	-11.6257	-61.4464	-72.2653	24.1274	1	181.977	-0.597431	-0.428555
	trial 2	8.34333	96.4672	0.273614	-18.5271	-79.4147	-81.2081	25.8134	1.03311	197.407	-0.600396	-0.394196
	trial 3	9.55372	90.4117	0.159376	-18.8637	-69.8873	-79.402	24.5157	1.0102	184.426	-0.606377	-0.387148
	trial 4	8.403	97.0107	0.288254	-10.3122	-71.6412	-72.6735	25.6986	1.01125	197.645	-0.600396	-0.409741
	trial 5	8.33402	97.3767	0.266888	-16.6756	-80.3216	-80.0402	25.8958	1.0509	199.061	-0.600396	-0.394196
	trial 6	8.44863	96.2098	0.274651	-14.269	-76.1385	-76.7945	25.7367	1.05774	197.398	-0.600396	-0.394196
	trial 7	9.23687	90.1075	0.134294	-12.1392	-66.4367	-79.4671	26.2841	1.01505	198.911	-0.600396	-0.387148
	trial 8	13.2879	147.541	0.335389	-29.8452	-99.6026	-71.9404	14.1895	1.42351	163.133	-0.600447	-0.447832
	trial 9	13.4964	147.902	0.379406	-12.5652	-97.9194	-51.5052	13.1506	1.41683	151.887	-0.609317	-0.394196
	trial 10	9.30439	89.9696	0.145611	-10.419	-64.8903	-76.5196	25.9234	1.00907	196.66	-0.600396	-0.374372
Rec5	trial 1	11.386	116.995	2.31646	-28.1678	-67.8567	-58.7557	18.7898	1	171.022	-0.539591	-0.353727
	trial 2	9.07264	80	0.361408	-17.6759	-54.1376	-61.5573	15.1541	1.54846	134.565	-0.546942	-0.361762
	trial 3	8.80033	80.8272	0.343292	-20.4568	-72.7487	-80.2501	19.7042	1.82764	178.729	-0.546942	-0.348598
	trial 4	8.49665	98.7222	0.513006	-21.5074	-66.3241	-64.2579	22.1139	1.22678	158.204	-0.531724	-0.333309
	trial 5	9.1985	132.055	0.060352	-19.8013	-70.2798	-68.8755	28.6951	2.07056	199.413	-0.526586	-0.259893
	trial 6	8.98994	80.5477	0.399682	-22.0161	-67.5047	-69.1095	15.1811	1.04572	142.705	-0.537951	-0.338012
	trial 7	12.0773	149.71	0.120538	-10.9432	-90.4591	-50.5986	11.4102	1.05653	135.434	-0.577469	-0.348536
	trial 8	9.74132	83.0601	0.270771	-20.1438	-66.7455	-75.46	17.4827	1.23513	162.602	-0.546942	-0.311515
	trial 9	9.92862	84.4788	0.263165	-14.3863	-65.4565	-75.7263	19.1541	1.21493	180.001	-0.546942	-0.295942
	trial 10	9.90152	83.0047	0.27112	-10.4137	-54.0014	-62.7247	16.7834	1.29984	154.902	-0.546942	-0.311515
Rec6	trial 1	5.71386	92.2065	0.00801206	-20.0687	-52.5529	-89.7952	13.5308	1.2123	152.245	-0.549039	-0.378478
	trial 2	6.60982	95.179	0.854903	-11.8528	-56.0293	-56.5248	10.0184	1.49977	135.359	-0.53814	-0.417809
	trial 3	8.67584	83.275	2.31276	-14.2406	-50.1309	-61.3121	11.7315	1	198.38	-0.553594	-0.418693
	trial 4	8.81894	80.6608	2.32755	-15.3831	-50	-62.0351	11.5892	1.00833	197.828	-0.553594	-0.436167
	trial 5	10.7337	115.517	0.645642	-20.0948	-85.0382	-55.0283	25.8041	1.89827	168.554	-0.567863	-0.368422
	trial 6	8.74565	80.8422	2.31482	-15.0106	-50.0806	-61.7018	11.5483	1.02584	197.182	-0.553594	-0.432749
	trial 7	8.72984	89.2713	2.5864	-13.4278	-50.0159	-58.5867	12.6804	1	199.063	-0.540201	-0.443339
	trial 8	6.49023	83.8766	0.0416499	-23.9492	-50	-90.6581	16.1281	1.0702	154.156	-0.560569	-0.410066
	trial 9	5.51302	85.3255	0.0149067	-13.9639	-50	-76.7799	13.097	1.26721	137.186	-0.537605	-0.422769
	trial 10	10.2976	115.501	0.582818	-28.6507	-99.7158	-67.0144	27.52	2.19337	180.313	-0.567863	-0.368422
Rec7	trial 1	6.26497	110.045	2.6767	-26.2212	-79.3378	-52.5946	14.7821	1.79424	115.931	-0.561297	-0.384881
	trial 2	5.83201	101.494	2.60389	-20.2441	-99.4121	-53.3676	18.5575	2.52948	139.054	-0.560752	-0.371002
	trial 3	7.66738	95.0998	2.21663	-29.1689	-65.1274	-77.2421	10.0058	1	190.328	-0.557202	-0.454278
	trial 4	6.53615	98.1156	2.55706	-21.2921	-97.8594	-60.8889	21.8661	1.28344	167.875	-0.564238	-0.398761
	trial 5	6.70726	95.195	2.3885	-20.6539	-96.8716	-61.3625	18.4592	1.0465	159.705	-0.55464	-0.399225
	trial 6	9.14828	95.4159	0.00728217	-16.1841	-94.689	-67.4173	10.5312	1.21966	130.137	-0.564283	-0.359083
	trial 7	7.17892	128.925	3.77679	-28.2622	-87.3735	-50.9956	17.3714	2.47	119.135	-0.558381	-0.348732
	trial 8	10.0842	99.8451	0	-20.3423	-99.8691	-86.6969	13.6596	1.89661	173.352	-0.570167	-0.353745
	trial 9	11.5291	94.4865	0	-20.4418	-92.8041	-94.2167	16.587	1.52966	197.203	-0.572915	-0.369404
	trial 10	9.68913	88.775	0.894333	-11.3189	-89.3914	-61.1632	25.6857	1.24765	189.878	-0.559499	-0.380692
Rec8	trial 1	6.48659	101.837	2.4093	-20.0407	-96.7951	-56.3946	16.2725	1.20924	142.364	-0.55464	-0.366571
	trial 2	9.42303	82.9918	0.00166046	-15.8783	-88.2699	-66.7083	10.2431	1.02809	114.097	-0.549905	-0.31888
	trial 3	6.369	103.743	2.38465	-14.484	-94.7375	-51.7492	16.5513	1	143.637	-0.547657	-0.369676
	trial 4	5.92512	95.7064	2.28154	-13.4661	-100	-52.0561	17.2433	2.4693	148.156	-0.551519	-0.343155
	trial 5	6.68476	124.48	0.20288	-22.3519	-59.524	-99.0772	11.0052	3.20002	189.666	-0.557249	-0.346001
	trial 6	7.08324	90.0176	0.66202	-10.9051	-56.2417	-56.0195	11.2072	1.11014	131.405	-0.547667	-0.365852
	trial 7	6.2839	100.023	2.35082	-10	-97.9059	-50.9743	18.2966	1.63967	158.943	-0.55464	-0.351904
	trial 8	6.24626	89.3656	1.95397	-10.2947	-86.9229	-53.7678	17.5926	3.19983	164.156	-0.552228	-0.334383
	trial 9	6.39229	99.2766	2.33856	-17.4487	-89.5779	-52.159	15.6009	1.19853	134.424	-0.547657	-0.366571
	trial 10	8.95388	102.458	0.626188	-23.0206	-67.3711	-55.8315	23.2648	2.17243	146.238	-0.556757	-0.321342
Rec9	trial 1	13.105	137.454	0.0438378	-30	-81.2211	-61.8436	10.8098	1.1546	112.748	-0.598811	-0.41325
	trial 2	7.38174	136.504	0.00820829	-22.5503	-80.6943	-61.7246	17.8588	1.10926	135.969	-0.556211	-0.348452
	trial 3	12.2231	136.256	0.2049	-17.3977	-99.9265	-61.1453	16.6941	1.01478	163.765	-0.607443	-0.360835
	trial 4	10.9218	102.844	0.000566784	-16.3877	-83.5216	-56.632	11.1406	1.0271	113.991	-0.563816	-0.395418
	trial 5	11.7283	92.3862	0.723214	-25.0746	-58.8038	-69.8163	26.2522	1.25149	187.351	-0.569775	-0.356399
	trial 6	11.4267	137.697	0.0182524	-18.4486	-83.1136	-54.7358	10.9611	1.07684	118.56	-0.607443	-0.3911
	trial 7	9.44847	94.1712	0.453952	-23.7605	-86.8174	-73.8525	21.3434	1.75011	171.8	-0.548362	-0.330387
	trial 8	10.7516	84.4547	0.496642	-17.0208	-52.8212	-73.2149	26.0098	1.02593	196.704	-0.566138	-0.408425
	trial 9	10.1987	89.3366	0.0606313	-27.849	-87.8204	-65.6402	13.0471	1.12041	110.81	-0.569775	-0.473457
	trial 10	11.0305	86.8787	0.547477	-17.0741	-51.0909	-70.0357	24.6994	1.02527	190.589	-0.566138	-0.408425
Rec10	trial 1	10.8141	97.9455	1.2475	-21.7148	-97.327	-56.2603	22.0702	1.05056	150.762	-0.623089	-0.338114
	trial 2	10.4553	92.16	1.13937	-17.12	-90.8043	-62.0504	25.7506	1.17099	188.16	-0.620028	-0.37812
	trial 3	10.9811	96.8343	1.22561	-11.5686	-97.2453	-51.8659	25.5725	1.34289	176.339	-0.623089	-0.338114
	trial 4	9.91602	97.5759	0.493069	-23.8004	-85.0759	-79.0026	22.8794	1.31418	193.697	-0.625533	-0.389946
	trial 5	10.5435	93.1106	1.13015	-25.495	-93.1818	-69.2001	24.651	1.05621	183.282	-0.620028	-0.39138
	trial 6	9.86853	97.5508	0.49093	-24.3362	-78.481	-71.5258	19.5488	1.15344	165.428	-0.625533	-0.389946
	trial 7	9.94678	100.015	1.09322	-20.2278	-99.2808	-54.2773	20.4968	1.02701	141.389	-0.634708	-0.349047
	trial 8	11.0298	97.9884	1.26242	-13.064	-94.1055	-50.0344	23.9767	1.07548	162.723	-0.623089	-0.351813
	trial 9	9.6973	94.2023	0.48267	-26.5057	-64.0767	-69.0423	17.4868	1	146.958	-0.625533	-0.389946
	trial 10	10.0632	98.8058	1.09747	-23.5608	-98.9955	-56.2881	19.5648	1.01122	135.836	-0.628923	-0.349047
Rec11	trial 1	7.30052	82.9506	1.94905	-17.2804	-88.5406	-56.8424	18.9625	1.51048	156.617	-0.567052	-0.374805
	trial 2	6.23528	111.869	0.333428	-19.9481	-63.756	-83.6889	10.0046	2.28042	163.455	-0.572441	-0.381418
	trial 3	7.08302	106.535	0.712097	-15.2075	-70.3096	-59.0635	12.4135	1.22072	132.351	-0.566582	-0.377832
	trial 4	7.03407	107.724	0.713147	-14.7425	-76.5493	-51.6141	11.1275	1	111.124	-0.569661	-0.358414
	trial 5	7.10943	131.619	0.252117	-21.0551	-71.6959	-97.994	10.4151	1.17917	193.499	-0.578439	-0.314636
	trial 6	7.6746	81.8661	2.50727	-12.3612	-90.0153	-55.7724	24.4523	1.68218	187.877	-0.569661	-0.355069
	trial 7	7.52647	83.3296	2.50495	-12.1911	-94.0895	-56.9661	25.131	1.7855	192.652	-0.569661	-0.357923
	trial 8	7.01694	106.575	0.695319	-13.663	-68.4559	-57.0891	12.4646	1.23764	130.56	-0.566582	-0.377832
	trial 9	7.56996	81.4796	2.47474	-13.7016	-94.8539	-57.466	24.9694	1.57086	186.905	-0.569661	-0.357923
	trial 10	7.00819	112.027	0.738992	-23.2272	-85.7968	-71.0544	13.2811	1.38445	145.844	-0.566582	-0.377832
Rec12	trial 1	5.28787	101.675	1.7199	-20.4446	-97.3991	-51.8331	11.6996	1.09134	107.45	-0.560834	-0.323594
	trial 2	5.26626	106.457	1.50222	-21.4114	-100	-54.094	11.525	1.28065	108.916	-0.566918	-0.337764
	trial 3	5.54884	104.861	2.16682	-14.1083	-66.026	-67.0833	10.6662	1.97297	194.648	-0.565314	-0.348935
	trial 4	5.12496	105.131	1.67419	-20.3873	-95.7044	-50.1571	10.8827	1.07395	100.266	-0.563862	-0.323594
	trial 5	5.19563	83.6133	2.06811	-10.111	-85.8021	-67.5906	11.6962	1.85631	200	-0.564843	-0.313128
	trial 6	5.48904	106.14	2.2185	-10.2267	-63.3546	-61.3645	10.2771	1.99114	188.118	-0.565314	-0.335324
	trial 7	5.57812	103.924	2.15696	-23.7598	-78.2146	-76.5565	10.3606	1.52165	192.369	-0.565314	-0.332682
	trial 8	5.58709	103.037	2.19315	-14.4371	-65.0151	-67.295	10.5685	1.95004	195.014	-0.565314	-0.348935
	trial 9	5.25127	82.3734	2.0171	-10.554	-84.4601	-68.024	11.4071	1.76348	198.554	-0.564843	-0.299336
	trial 10	5.19487	83.4065	1.99997	-13.9313	-81.3269	-66.4934	10.2247	1.1805	179.184	-0.561891	-0.299336
Rec13	trial 1	9.81759	94.1261	0.507831	-12.3407	-61.6703	-65.9186	27.6997	1.29184	200	-0.598811	-0.331102
	trial 2	11.5094	80.0869	0.870008	-27.302	-54.3559	-69.1371	24.0801	1.24815	173.98	-0.60169	-0.37714
	trial 3	11.5301	80.4813	0.909506	-24.903	-56.4968	-71.7448	27.4518	1.31686	197.226	-0.60169	-0.37714
	trial 4	11.546	80	0.861369	-29.1502	-59.3687	-74.326	25.7268	1.24762	186.441	-0.60169	-0.389996
	trial 5	9.10641	103.693	0.946673	-20.8411	-78.5077	-62.449	32.7428	1.89379	197.201	-0.593126	-0.314691
	trial 6	11.9457	80.656	0.911708	-25.044	-57.4863	-71.0448	26.8939	1	193.721	-0.598776	-0.389996
	trial 7	11.2739	80	0.874596	-17.2356	-50.4783	-62.2375	26.6026	1.2103	186.749	-0.598776	-0.374381
	trial 8	9.62802	94.1764	0.516618	-21.1494	-72.429	-74.2006	26.7737	1.00638	195.312	-0.601689	-0.341217
	trial 9	11.8052	80.4936	0.846129	-30	-61.2913	-75.0717	26.04	1.01943	185.92	-0.598776	-0.37714
	trial 10	10.5815	116.727	0.113804	-14.0296	-87.9706	-55.2537	16.0229	1.06443	140.332	-0.627692	-0.38587
	Mean	8.89535	97.7924	0.923677	-18.7916	-75.4606	-68.0144	18.2478	1.35432	164.432	-0.565597	-0.357587
	Std	2.26465	16.6471	0.945359	5.79209	16.5809	12.8176	6.66366	0.449835	29.0471	0.0371425	0.0412917
	COV	0.254588	0.170229	1.02347	-0.308227	-0.219729	-0.188455	0.365176	0.332148	0.176651	-0.0656695	-0.115473

## Sheet: PSO
		tau_m	tau_w	b	VT	Vr	EL	alpha	Delta_T	R	Gamma Fit	Gamma Validation
Rec1	trial 1	8.9257	80.228	0	-22.1413	-100	-95.8855	20.4939	2.15258	180.704	-0.539755	-0.376487
	trial 2	10.6203	103.889	0.00335416	-14.7631	-84.6887	-87.2474	16.5877	1.38453	186.703	-0.539755	-0.342805
	trial 3	8.83205	103.188	0.316764	-10.0606	-58.4999	-71.4234	23.7976	1.80288	199.997	-0.533292	-0.397966
	trial 4	7.22206	97.6512	0.0932946	-13.0878	-74.9259	-85.3637	16.5628	2.56934	178.596	-0.530338	-0.370542
	trial 5	8.93663	80.0706	0.000290144	-20.7529	-96.8138	-97.9847	21.4234	1.07603	185.476	-0.561529	-0.396847
	trial 6	10.841	91.8272	0.0867163	-25.1431	-92.0892	-99.2814	19.7183	1	199.493	-0.562127	-0.3263
	trial 7	13.1682	99.319	0.27303	-19.8467	-69.8756	-83.2619	17.8778	1	197.978	-0.540641	-0.286969
	trial 8	13.7477	83.6438	0	-29.6935	-67.403	-96.185	18.2832	1.09087	175.215	-0.54346	-0.356673
	trial 9	11.5846	105.089	5.68692e-06	-24.8096	-77.0406	-85.6167	13.249	1.00088	157.127	-0.555679	-0.315068
	trial 10	7.7469	95.2434	7.72147e-05	-10.1475	-99.8586	-51.346	10.1143	1.82803	100.235	-0.532143	-0.342663
Rec2	trial 1	7.05778	117.752	0.484243	-29.6866	-73.9435	-100	19.1615	1	199.994	-0.486446	-0.371866
	trial 2	10.9993	85.5408	6.05603e-05	-22.4152	-78.9764	-83.7798	15.308	1.34913	156.197	-0.522279	-0.398015
	trial 3	9.43363	88.9851	0.413564	-12.2253	-95.9602	-73.4643	17.2637	1.3024	183.103	-0.48767	-0.312367
	trial 4	7.95223	110.811	0.362422	-22.7294	-84.1634	-68.1957	34.419	4.99716	199.675	-0.495072	-0.330568
	trial 5	13.8619	114.872	0.186962	-29.9166	-99.7038	-91.2984	12.8663	1.33254	183.339	-0.506344	-0.287187
	trial 6	11.9706	101.234	0.297646	-29.0492	-88.4136	-69.8628	10.0174	1.2796	125.186	-0.531575	-0.312367
	trial 7	8.22134	119.19	0.000150971	-17.594	-97.8535	-66.2243	34.3452	1.0993	196.396	-0.477569	-0.328175
	trial 8	9.94028	86.7618	0.301458	-29.8317	-54.6199	-97.1796	18.3248	1.89777	197.984	-0.515389	-0.340172
	trial 9	11.473	82.7689	0.418955	-29.3032	-70.993	-91.4008	21.1221	1.0792	197.957	-0.538072	-0.302586
	trial 10	5.85722	141.806	0.664397	-18.3254	-73.2931	-70.269	19.4237	4.54549	165.231	-0.482941	-0.317964
Rec3	trial 1	6.54434	112.402	0.207197	-18.9116	-52.0252	-92.3504	12.5535	1.91431	182.226	-0.509136	-0.342747
	trial 2	13.6027	96.3499	0.186977	-21.3399	-65.5271	-85.2796	14.6132	1.043	185.555	-0.52359	-0.253178
	trial 3	8.08117	80.0798	2.71106	-29.1558	-60.0705	-50.1166	10.0682	1.21001	94.2128	-0.487804	-0.302094
	trial 4	8.52592	101.403	1.7558	-10.0874	-70.1802	-57.1694	30.2191	1.07952	199.218	-0.456824	-0.309964
	trial 5	10.1394	84.4178	2.90124	-10.5598	-93.8758	-50.1205	37.9893	1.00827	195.041	-0.508119	-0.3154
	trial 6	7.24838	80	1.69805	-11.774	-79.77	-55.1658	17.4579	2.03823	162.248	-0.487804	-0.342376
	trial 7	6.48668	97.8491	1.43718	-18.8968	-95.2582	-71.6246	14.1532	2.13646	179.299	-0.474055	-0.312662
	trial 8	7.11838	102.308	1.07927	-14.4755	-76.9736	-71.704	15.6949	2.96029	194.714	-0.48298	-0.345419
	trial 9	9.42643	80.8974	0.100009	-26.0093	-74.6853	-99.9849	20.4543	4.53759	199.819	-0.497474	-0.207047
	trial 10	8.41045	80.0409	2.03759	-24.214	-69.6266	-56.4881	14.8995	1.33583	134.694	-0.492285	-0.339465
Rec4	trial 1	12.633	149.438	0.21892	-16.2626	-89.858	-51.4597	10.8532	1.18314	127.696	-0.600447	-0.368955
	trial 2	10.0189	86.5471	0.968784	-16.1445	-50.4954	-55.6346	23.248	1.56753	165.031	-0.525864	-0.444606
	trial 3	12.0841	113.356	0.517075	-24.6663	-91.0503	-58.7599	15.299	1.05892	133.621	-0.576676	-0.351418
	trial 4	5.25164	81.584	0.540341	-21.0139	-95.8452	-99.4927	11.7101	4.99949	194.762	-0.477011	-0.42585
	trial 5	9.33816	96.4073	0.0460667	-16.083	-92.7508	-82.6659	25.2784	2.07296	196.883	-0.570593	-0.412702
	trial 6	8.36718	103.693	0.264763	-10.0279	-74.847	-67.9504	21.4596	1.09821	180.927	-0.555474	-0.394196
	trial 7	14.8483	149.419	1.37767	-16.3111	-99.2527	-51.3422	22.5101	1.33029	200	-0.53655	-0.333866
	trial 8	14.1068	113.458	0.711296	-14.6133	-97.0071	-59.9233	23.5971	1.04687	195.666	-0.552701	-0.330682
	trial 9	9.27801	108.493	0.00091238	-17.7998	-80.6617	-66.9459	16.2218	1.08715	139.958	-0.531202	-0.377131
	trial 10	14.1514	148.572	0.386827	-23.8777	-99.4545	-69.6095	15.2516	1.21989	180.544	-0.600447	-0.401075
Rec5	trial 1	9.36632	133.654	4.99134	-26.4629	-94.2536	-54.8752	31.5961	1.03417	173.449	-0.480848	-0.365101
	trial 2	8.50973	103.309	1.98863	-29.747	-50.4732	-63.6819	18.559	1.00136	161.138	-0.498244	-0.366644
	trial 3	7.57937	90.5406	3.99371e-05	-23.3753	-51.421	-96.001	25.4338	2.27829	193.519	-0.507047	-0.351116
	trial 4	4.74334	139.068	1.43615	-11.0411	-84.6248	-64.5305	18.7823	1.0766	182.823	-0.468043	-0.282979
	trial 5	7.88813	107.861	2.0631	-15.6176	-72.4816	-50.089	16.3342	3.38551	160.331	-0.481526	-0.309106
	trial 6	7.94859	105.022	1.93198	-21.6133	-76.05	-54.5545	25.5057	1.55082	156.367	-0.504558	-0.343268
	trial 7	6.84862	87.1475	0.0161799	-18.3372	-50.2453	-99.3277	19.799	3.28243	194.668	-0.513294	-0.343373
	trial 8	8.49453	80.0015	1.97698	-12.3225	-70.0907	-54.7393	34.9335	2.61635	199.877	-0.480848	-0.426381
	trial 9	8.34951	89.3875	0.439784	-26.4494	-51.2989	-88.9133	18.0065	1.94241	192.853	-0.514409	-0.361294
	trial 10	10.0755	131.717	1.64169	-29.9135	-81.7461	-68.7379	19.3307	1.14933	188.575	-0.507047	-0.353727
Rec6	trial 1	6.19062	130.011	0.259804	-19.2903	-67.2816	-98.3563	11.7178	1.95694	199.225	-0.507689	-0.351111
	trial 2	10.9211	112.503	0.709831	-15.9797	-82.6507	-51.4479	28.1566	2.6185	177.986	-0.559405	-0.37831
	trial 3	6.16943	80.7155	0.674764	-18.638	-96.6369	-90.7055	18.1906	1.79766	199.878	-0.513899	-0.38891
	trial 4	6.24997	118.84	0.970952	-10.0284	-83.7628	-60.7052	11.4567	1.00962	154.954	-0.524728	-0.38891
	trial 5	8.77103	87.8888	2.39952	-11.3103	-71.7321	-57.1394	27.0383	1.03847	198.031	-0.522098	-0.400578
	trial 6	4.97161	134.081	0.0189802	-20.5424	-55.4316	-94.54	10.0116	3.0852	160.76	-0.536794	-0.293989
	trial 7	5.77271	131.645	0.231725	-15.3605	-61.2724	-91.9588	11.9169	3.298	190.991	-0.510243	-0.395219
	trial 8	10.1596	126.724	1.63876	-29.8258	-92.5403	-72.488	18.6313	2.14465	199.981	-0.501393	-0.308838
	trial 9	4.06232	99.2988	0.333017	-14.8408	-74.4585	-100	10.3823	1.24053	189.538	-0.498876	-0.348365
	trial 10	12.7912	103.45	0.351959	-18.7621	-95.8041	-79.3932	16.1048	2.20439	199.654	-0.535963	-0.332619
Rec7	trial 1	7.03359	98.8517	2.76662	-11.6443	-82.4476	-50.1838	23.0607	2.52297	176.715	-0.539819	-0.395649
	trial 2	8.32836	91.5415	1.94565	-28.4439	-58.8125	-68.0805	22.4951	2.71943	183.946	-0.519613	-0.423892
	trial 3	6.42574	94.2029	2.40646	-15.6387	-62.2012	-54.778	20.0488	1.09427	162.497	-0.525765	-0.371002
	trial 4	10.2794	80.2546	2.99903	-16.8143	-99.7534	-56.488	36.9327	1	200	-0.528599	-0.33753
	trial 5	6.54474	128.558	1.15108	-16.1389	-94.9942	-68.5237	11.1005	2.71507	172.269	-0.527589	-0.42933
	trial 6	5.06879	85.1187	1.23775	-29.4627	-81.989	-94.6342	11.2075	4.52741	199.917	-0.541855	-0.376975
	trial 7	5.82966	86.62	1.86423	-17.2143	-50.0014	-65.557	10.0122	2.37209	176.636	-0.537853	-0.377816
	trial 8	6.03566	106.588	2.17644	-23.9302	-74.0345	-71.2709	10.0876	1.34243	176.052	-0.531458	-0.394188
	trial 9	7.02568	92.9447	2.41005	-22.6929	-100	-63.4997	19.5623	1.5953	165.816	-0.541483	-0.410578
	trial 10	6.62798	112.071	0.627663	-29.737	-75.6179	-98.2933	15.917	1.1007	195.857	-0.528599	-0.383113
Rec8	trial 1	7.51291	81.4924	2.03643	-10.7622	-90.3559	-60.0349	22.2	1.36744	191.429	-0.52141	-0.354904
	trial 2	10.6045	140.29	1.58008	-11.6106	-77.8695	-51.0879	11.2125	1.00558	163.498	-0.524005	-0.329357
	trial 3	6.52052	87.7693	1.93564	-30	-71.0416	-82.9691	10.1532	2.73716	199.997	-0.527769	-0.38655
	trial 4	7.00981	149.213	4.00562	-23.2596	-65.4681	-54.8499	12.0183	4.69947	167.977	-0.52967	-0.37017
	trial 5	12.5354	149.664	0.569382	-20.3055	-57.3212	-78.1003	10.162	1.0007	200	-0.539156	-0.320599
	trial 6	8.49335	114.299	0.426307	-12.7036	-51.3865	-71.955	15.1522	1.00875	168.908	-0.523648	-0.271348
	trial 7	7.2586	92.8648	2.12851	-14.0029	-76.2204	-63.7169	16.1753	2.38472	199.326	-0.504135	-0.354582
	trial 8	6.29621	91.8549	0.60223	-30	-82.9935	-99.6791	14.0393	3.71255	199.995	-0.521697	-0.416752
	trial 9	6.59857	95.0905	1.59973	-27.4229	-81.0281	-65.3442	10.4507	2.76381	137.758	-0.515099	-0.34032
	trial 10	12.7582	136.921	0.13195	-18.6673	-98.8985	-72.9134	16.9375	1.11725	185.751	-0.552367	-0.318229
Rec9	trial 1	11.5203	116.955	0.00334834	-20.414	-74.2706	-85.2164	18.394	1.04176	187.102	-0.531478	-0.369406
	trial 2	10.2277	117.247	0.357816	-14.7745	-50.1984	-53.5999	19.7886	1.05719	150.372	-0.544377	-0.358672
	trial 3	9.94882	106.634	0.277824	-21.6402	-64.5713	-70.4571	17.2673	1.00305	158.248	-0.525307	-0.405447
	trial 4	8.44998	147.398	4.87992	-22.2084	-98.9034	-54.601	30.626	1.83457	186.389	-0.508257	-0.337531
	trial 5	9.25873	120.389	2.10553	-14.2723	-52.4433	-53.0205	14.95	1	191.891	-0.52491	-0.43214
	trial 6	10.0302	97.0255	1.14134	-26.0602	-65.2918	-64.926	33.765	1.50037	198.482	-0.525565	-0.343523
	trial 7	8.52596	121.634	2.90135	-21.2741	-50.5947	-57.2706	13.3003	2.32727	186.761	-0.526257	-0.313587
	trial 8	9.16205	143.267	3.4156	-23.9803	-52.7703	-58.9199	14.5593	1.51602	200	-0.516072	-0.348452
	trial 9	9.0329	142.436	3.44928	-16.2624	-50.1358	-51.1417	15.0657	1.04547	195.808	-0.513577	-0.360835
	trial 10	10.5891	114.238	2.36439	-24.3165	-55.2373	-61.9205	15.4797	1.02073	199.955	-0.549588	-0.425708
Rec10	trial 1	11.1484	89.1391	1.08604	-24.3102	-63.7359	-62.2848	26.5546	1.72365	178.64	-0.599321	-0.343722
	trial 2	8.95439	96.2667	0.455347	-16.7294	-68.373	-71.6829	20.9181	1.32757	182.304	-0.608039	-0.402793
	trial 3	10.2253	100.525	0.0055951	-29.9964	-70.0851	-99.1607	10.9971	1.7474	176.532	-0.570129	-0.353508
	trial 4	8.15061	96.4592	0.701794	-13.8924	-90.7973	-67.6295	27.7249	1.43334	197.407	-0.584648	-0.369694
	trial 5	11.1	94.8457	1.03536	-10.5941	-50	-50.4254	21.6127	1.03942	170.231	-0.596394	-0.343675
	trial 6	8.92423	102.48	0.998773	-12.3936	-84.2068	-50.809	20.0929	1.01427	152.613	-0.605163	-0.359375
	trial 7	12.7093	84.6492	1.32211	-29.9532	-62.0883	-65.7995	27.4062	1.00663	179.545	-0.596444	-0.384321
	trial 8	10.0266	96.5724	0.560512	-13.5486	-76.4112	-67.6941	23.6521	1.23182	194.127	-0.602215	-0.36425
	trial 9	10.5074	137.507	2.08657	-15.9029	-94.5138	-52.8775	23.188	1.19109	199.958	-0.567899	-0.32087
	trial 10	6.34051	140.435	0.0506188	-17.1964	-96.6499	-77.3639	28.4839	1.83557	199.904	-0.548866	-0.246663
Rec11	trial 1	7.0498	113.035	0.750159	-15.4963	-92.627	-80.2273	17.8896	1.47843	197.584	-0.563531	-0.335582
	trial 2	5.19656	120.891	2.68422	-18.8097	-77.4946	-62.2474	10	1.76169	169.16	-0.538928	-0.333534
	trial 3	5.73253	112.57	1.71906	-13.4344	-99.5845	-53.2256	11.9498	1.7822	139.713	-0.534654	-0.385712
	trial 4	11.8823	132.776	1.50615	-24.8285	-81.4173	-63.6927	19.7571	1	200	-0.531682	-0.331752
	trial 5	6.91971	80.264	1.37589	-24.6177	-92.402	-73.8689	18.0088	1.07422	171.014	-0.54428	-0.344029
	trial 6	6.72021	92.8052	2.32505	-10.9143	-100	-57.1587	22.2068	1.00081	180.922	-0.545712	-0.358414
	trial 7	10.5654	84.0796	3.12694	-17.21	-81.8819	-50.7832	32.3489	1.11954	175.1	-0.54428	-0.326902
	trial 8	9.59594	81.7413	0.00288539	-29.6391	-57.2632	-99.8741	10.7824	1.01887	155.52	-0.554139	-0.297411
	trial 9	9.01172	90.1475	2.35485	-19.0559	-91.0494	-58.6223	26.0376	2.29566	189.31	-0.534498	-0.312169
	trial 10	6.3763	87.3656	2.17276	-10.2558	-99.836	-53.6756	21.4292	2.42161	169.131	-0.556293	-0.369735
Rec12	trial 1	9.90956	108.522	0.0017316	-20.1901	-99.5957	-67.8862	10.5772	1.06238	126.57	-0.520567	-0.398539
	trial 2	10.2869	80.0459	2.85189	-14.9112	-75.979	-54.5462	27.368	1.00517	198.968	-0.5339	-0.392805
	trial 3	5.39756	128.179	3.12092	-21.7479	-91.9243	-71.1412	12.0553	1.00124	198.005	-0.532893	-0.311697
	trial 4	5.55007	80.9106	0.638621	-25.1079	-60.2812	-99.4059	13.2968	1.4796	195.862	-0.507154	-0.357347
	trial 5	5.81798	107.693	2.19844	-16.4167	-65.4491	-64.3446	10.0334	1.09806	176.478	-0.546099	-0.362546
	trial 6	4.62853	120.446	2.04434	-18.9814	-80.394	-69.9571	10.0024	4.31671	178.899	-0.528322	-0.351702
	trial 7	5.32272	83.3792	1.93326	-16.8109	-74.5849	-66.6727	10.011	1.61565	172.836	-0.558965	-0.313128
	trial 8	8.00069	147.957	3.58132	-28.1499	-96.9035	-65.5628	17.5669	1.54002	188.356	-0.50591	-0.41699
	trial 9	4.96479	105.769	2.61462	-27.2543	-87.9783	-74.2418	10.695	1.92046	179.158	-0.537271	-0.333068
	trial 10	5.65662	85.5404	2.34527	-15.6946	-54.7479	-59.4881	10.1663	4.82882	173.316	-0.53018	-0.311697
Rec13	trial 1	11.4659	89.2577	1.25916	-10.2131	-61.8542	-53.1583	27.0078	1.35073	199.103	-0.555076	-0.341125
	trial 2	13.0855	102.2	1.13613	-17.5717	-95.1547	-60.1737	27.0981	1.00347	197.099	-0.572189	-0.35438
	trial 3	8.96074	106.014	0.929742	-14.4256	-76.197	-57.0432	32.9488	1.64925	199.983	-0.584565	-0.292602
	trial 4	7.0487	95.1047	0.362761	-21.002	-57.9923	-96.404	12.8468	1.56079	199.504	-0.518587	-0.36216
	trial 5	10.4464	93.484	0.96717	-10.3684	-62.7863	-53.997	31.3426	1.04889	197.047	-0.578479	-0.278495
	trial 6	10.0385	93.6499	0.780633	-17.7695	-79.5683	-63.646	28.2055	1.81331	191.428	-0.567018	-0.343723
	trial 7	10.1859	103.138	1.13292	-12.9441	-72.5458	-50.0108	31.5068	1.56388	189.495	-0.581792	-0.290483
	trial 8	8.47043	80.0444	2.63021	-28.4305	-83.8048	-67.9076	23.6218	2.18373	187.513	-0.539819	-0.319341
	trial 9	11.589	85.9075	1.2449	-29.5205	-63.7718	-66.1153	29.4558	1.00103	181.298	-0.576003	-0.373476
	trial 10	5.08751	115.09	2.96838	-27.5898	-92.8199	-67.1248	10.2072	1.24368	154.762	-0.505252	-0.309426
	Mean	8.77309	104.921	1.25912	-19.7134	-77.1091	-70.4785	18.9612	1.76424	180.208	-0.531925	-0.350548
	Std	2.44696	20.0198	1.11411	6.23147	15.7109	15.8657	7.13192	0.971965	21.2646	0.0314175	0.0411928
	COV	0.278917	0.190808	0.88483	-0.316104	-0.203748	-0.225114	0.376132	0.550926	0.118	-0.0590639	-0.11751
