# Supplementary material for: Parameter Estimation of Two Spiking Neuron Models With Meta-Heuristic Optimization Algorithms
Source: Front Neuroinform. 2022 Feb 16;16:771730. doi: 10.3389/fninf.2022.771730 (PMC8888432; doi:10.3389/fninf.2022.771730)
Supplement: Supplementary Data Sheet 4 — Excel workbook of the aTIF-W model's problem 2 results. [file Table_4.XLSX]

## Sheet: GA
	tau_m	tau_w	b	VT	Vr	EL	alpha	Delta_T	R	gamma fit 1	gamma fit 2	gamma fit 3	gamma fit 4	gamma fit 5	gamma fit 6	gamma fit 7	gamma fit 8	gamma fit 9	gamma fit 10	gamma fit 11	gamma fit 12	gamma fit 13	gamma validation 1	gamma validation 2	gamma validation 3	gamma validation 4	gamma validation 5	gamma validation 6	gamma validation 7	gamma validation 8	gamma validation 9	gamma validation 10	gamma validation 11	gamma validation 12	gamma validation 13	mean gamma Fit	mean gamma validation
trial 1	6.98944	82.2655	1.37739	-12.7428	-84.4906	-63.0306	18.1784	2.35639	177.13	-0.39354	-0.441726	-0.459452	-0.447106	-0.432654	-0.474875	-0.513893	-0.513892	-0.474868	-0.489527	-0.530801	-0.508873	-0.513893	-0.392082	-0.339263	-0.336596	-0.423051	-0.302544	-0.377564	-0.371885	-0.357517	-0.343164	-0.340673	-0.363749	-0.369105	-0.366351	-0.476546	-0.360273
trial 2	9.0911	112.693	0.691089	-14.5	-70.9218	-55.5806	31.4837	2.02545	192.636	-0.44692	-0.453596	-0.433953	-0.475494	-0.462466	-0.498958	-0.498949	-0.473263	-0.50751	-0.494504	-0.496715	-0.494501	-0.533195	-0.353218	-0.307662	-0.380995	-0.392715	-0.276279	-0.353265	-0.311299	-0.323674	-0.348452	-0.34622	-0.31721	-0.333772	-0.306994	-0.48231	-0.33475
trial 3	8.015	91.4003	2.38089	-16.1015	-89.7663	-58.5723	20.9515	1.24051	178.969	-0.384826	-0.413648	-0.462722	-0.460288	-0.455522	-0.468528	-0.528452	-0.518462	-0.488498	-0.483609	-0.505931	-0.49351	-0.508475	-0.366023	-0.297615	-0.309964	-0.397901	-0.334253	-0.410021	-0.418346	-0.346031	-0.331578	-0.343515	-0.352542	-0.343412	-0.34081	-0.474805	-0.353232
trial 4	10.7818	126.954	0.411671	-15.508	-91.0007	-51.4478	13.6348	1.44215	135.038	-0.407012	-0.378453	-0.376594	-0.48907	-0.50203	-0.443445	-0.538387	-0.477961	-0.512491	-0.550762	-0.492993	-0.49078	-0.547019	-0.368377	-0.360925	-0.358392	-0.43243	-0.32846	-0.393621	-0.375874	-0.363408	-0.301129	-0.348703	-0.319502	-0.373349	-0.383158	-0.477461	-0.362102
trial 5	9.9197	100.865	1.06493	-21.7955	-59.9087	-53.5152	25.9441	2.19215	160.154	-0.416177	-0.388049	-0.420903	-0.479443	-0.483655	-0.50262	-0.494119	-0.502609	-0.502611	-0.531888	-0.508838	-0.498162	-0.53658	-0.360566	-0.315665	-0.400501	-0.39941	-0.321403	-0.34824	-0.30681	-0.367986	-0.35576	-0.365676	-0.336777	-0.365545	-0.326795	-0.481973	-0.351626
trial 6	11.0182	119.662	0.832697	-24.848	-91.6214	-61.1421	30.8517	1.60051	192.042	-0.422776	-0.429452	-0.401489	-0.451242	-0.506947	-0.474827	-0.508649	-0.466357	-0.491733	-0.520967	-0.497972	-0.487375	-0.534023	-0.313345	-0.317981	-0.340743	-0.365644	-0.298976	-0.38808	-0.296732	-0.370581	-0.370592	-0.368245	-0.302837	-0.355874	-0.329128	-0.476447	-0.339904
trial 7	6.31944	105.157	0.659575	-26.4019	-95.9492	-94.2909	18.8683	2.85924	199.204	-0.411315	-0.479205	-0.466788	-0.464387	-0.479357	-0.452803	-0.49164	-0.520772	-0.511062	-0.496455	-0.537571	-0.525343	-0.501351	-0.307401	-0.342165	-0.339465	-0.355077	-0.348808	-0.366058	-0.389423	-0.331569	-0.346039	-0.357879	-0.352542	-0.329045	-0.369359	-0.487542	-0.348833
trial 8	11.5819	112.707	1.06073	-15.8137	-95.0269	-50.1686	23.0453	1.48716	160.222	-0.413448	-0.411435	-0.355781	-0.469781	-0.447708	-0.485166	-0.502637	-0.502635	-0.520117	-0.550145	-0.491648	-0.463396	-0.511377	-0.419494	-0.398015	-0.422633	-0.354371	-0.348663	-0.351111	-0.359525	-0.359517	-0.332494	-0.397352	-0.32544	-0.383812	-0.367734	-0.471175	-0.370781
trial 9	7.51289	80.5475	1.57436	-21.8307	-91.2941	-73.1036	21.263	2.6782	193.573	-0.41374	-0.451782	-0.479476	-0.467043	-0.462301	-0.494387	-0.513893	-0.513892	-0.484624	-0.489527	-0.521086	-0.518547	-0.513893	-0.383871	-0.375026	-0.327519	-0.401149	-0.322439	-0.383905	-0.392644	-0.348947	-0.348955	-0.360861	-0.384013	-0.360763	-0.372409	-0.486476	-0.366346
trial 10	9.9168	90.6274	1.05806	-23.8463	-91.8537	-63.497	25.1636	1.0961	165.784	-0.445336	-0.415516	-0.376753	-0.502818	-0.434598	-0.473216	-0.509063	-0.482169	-0.491135	-0.575552	-0.506715	-0.459911	-0.518027	-0.3186	-0.309873	-0.293937	-0.401702	-0.329848	-0.332149	-0.36735	-0.380685	-0.367352	-0.36486	-0.346637	-0.378008	-0.388527	-0.476216	-0.352271
trial 11	10.0072	109.537	0.616824	-11.3974	-63.3937	-61.3107	18.4016	1.10362	181.818	-0.447443	-0.390714	-0.41595	-0.513155	-0.445714	-0.474841	-0.510234	-0.492532	-0.483683	-0.558297	-0.499087	-0.49681	-0.510235	-0.411045	-0.33758	-0.414039	-0.425479	-0.356372	-0.38493	-0.36667	-0.431288	-0.353747	-0.402793	-0.384653	-0.40268	-0.399934	-0.4799	-0.390093
trial 12	7.18086	89.4139	0.929625	-23.8528	-82.0989	-79.466	16.6352	1.59928	179.146	-0.370082	-0.417	-0.444051	-0.480551	-0.446961	-0.478317	-0.516274	-0.516273	-0.468817	-0.501926	-0.504342	-0.49251	-0.4878	-0.385714	-0.348117	-0.345419	-0.402405	-0.311703	-0.3714	-0.380023	-0.365852	-0.351696	-0.335106	-0.357923	-0.349072	-0.346472	-0.471146	-0.357762
trial 13	9.4501	103.477	0.74017	-20.5164	-82.2788	-62.2635	26.8291	1.44112	175.511	-0.476531	-0.420412	-0.391549	-0.451965	-0.447708	-0.493906	-0.493897	-0.458935	-0.493897	-0.524121	-0.482941	-0.454721	-0.520117	-0.392161	-0.371687	-0.369047	-0.394196	-0.376789	-0.430946	-0.425131	-0.425124	-0.399602	-0.422391	-0.379139	-0.396894	-0.406826	-0.470054	-0.399226
trial 14	5.56149	109.745	0.606248	-25.9894	-96.6912	-83.7134	13.4634	2.99531	160.271	-0.421366	-0.449182	-0.476752	-0.454466	-0.469521	-0.472225	-0.511062	-0.472216	-0.49164	-0.496455	-0.527901	-0.515713	-0.501351	-0.351367	-0.327315	-0.324714	-0.369352	-0.348808	-0.366058	-0.374961	-0.331569	-0.331578	-0.343515	-0.366721	-0.343412	-0.355085	-0.481527	-0.348804
trial 15	8.46415	108.166	0.771609	-25.5056	-81.129	-66.3232	29.0977	2.01604	184.642	-0.379219	-0.386059	-0.392842	-0.459856	-0.498395	-0.474827	-0.483275	-0.500189	-0.508649	-0.529364	-0.523255	-0.50417	-0.550939	-0.363138	-0.330568	-0.390807	-0.353468	-0.274225	-0.313395	-0.296732	-0.333652	-0.321353	-0.319287	-0.266517	-0.319148	-0.304777	-0.476234	-0.322082
trial 16	7.29543	92.9951	2.2538	-10.4495	-98.6476	-57.4256	20.6729	1.51688	186.36	-0.376791	-0.416149	-0.475764	-0.463002	-0.468365	-0.481272	-0.541483	-0.511374	-0.481266	-0.486372	-0.508809	-0.506268	-0.521411	-0.360449	-0.305596	-0.348325	-0.422359	-0.372645	-0.420375	-0.428768	-0.354904	-0.354912	-0.33761	-0.375889	-0.366857	-0.349485	-0.479871	-0.36909
trial 17	14.603	132.975	0.186549	-10.1122	-81.3758	-55.5814	17.362	1.73022	175.32	-0.337661	-0.407154	-0.493842	-0.526858	-0.513294	-0.41101	-0.515012	-0.489007	-0.489008	-0.493201	-0.512698	-0.519009	-0.575686	-0.348233	-0.327536	-0.37648	-0.388606	-0.358668	-0.361034	-0.330848	-0.280399	-0.242581	-0.266006	-0.274583	-0.2784	-0.326272	-0.483341	-0.319973
trial 18	6.22106	107.606	2.47578	-27.1377	-74.3345	-69.2649	11.1763	1.86583	173.779	-0.368168	-0.394296	-0.392308	-0.427368	-0.450755	-0.453387	-0.516941	-0.453377	-0.453378	-0.494142	-0.51454	-0.51216	-0.507861	-0.353627	-0.331966	-0.342914	-0.408788	-0.364508	-0.406993	-0.414492	-0.401313	-0.401322	-0.3201	-0.380243	-0.359257	-0.343709	-0.456822	-0.371479
trial 19	13.0243	120.322	0.377458	-19.5999	-89.094	-53.4945	18.3052	1.24368	143.826	-0.424805	-0.440491	-0.447224	-0.515456	-0.475841	-0.495236	-0.503859	-0.495225	-0.512491	-0.490782	-0.441392	-0.405094	-0.495227	-0.396399	-0.363566	-0.39925	-0.398255	-0.381278	-0.383765	-0.328431	-0.340955	-0.278299	-0.326295	-0.309499	-0.351087	-0.361082	-0.472548	-0.355243
trial 20	8.55863	92.4749	1.88143	-23.4165	-78.6236	-67.576	25.5856	1.60217	194.937	-0.405191	-0.422144	-0.438954	-0.45561	-0.460502	-0.453855	-0.51853	-0.472326	-0.51853	-0.541177	-0.506887	-0.495339	-0.537011	-0.426016	-0.362177	-0.387363	-0.441086	-0.36798	-0.426051	-0.433665	-0.392571	-0.365189	-0.376264	-0.357465	-0.389768	-0.373453	-0.478927	-0.392235
trial 21	7.63749	116.896	1.66584	-13.2455	-90.9087	-56.3197	18.17	1.55517	178.395	-0.354797	-0.389996	-0.443344	-0.431982	-0.4369	-0.457661	-0.484659	-0.45765	-0.484659	-0.515891	-0.491365	-0.471223	-0.502664	-0.364181	-0.31599	-0.313635	-0.379924	-0.309106	-0.377469	-0.372172	-0.359076	-0.332908	-0.343675	-0.338869	-0.369576	-0.366997	-0.455599	-0.349506
trial 22	7.08977	94.6394	2.416	-12.4101	-99.3792	-55.2724	26.832	2.711	188.052	-0.380857	-0.407668	-0.443807	-0.470116	-0.465507	-0.458757	-0.524006	-0.486715	-0.496038	-0.491332	-0.521529	-0.509826	-0.542652	-0.34557	-0.350959	-0.292102	-0.376361	-0.315415	-0.373532	-0.395649	-0.368068	-0.340504	-0.324415	-0.333198	-0.324299	-0.321901	-0.476831	-0.343229
trial 23	7.85477	95.332	1.81581	-21.5976	-86.9127	-64.7258	24.0339	1.41767	183.134	-0.415046	-0.422308	-0.438807	-0.445894	-0.450755	-0.471548	-0.516941	-0.489699	-0.516941	-0.548201	-0.51454	-0.48513	-0.526022	-0.381405	-0.359297	-0.328887	-0.410887	-0.351414	-0.408994	-0.403153	-0.375936	-0.348734	-0.346318	-0.354706	-0.373248	-0.343694	-0.480141	-0.368206
trial 24	11.2971	80.6246	1.3284	-27.3196	-66.1841	-69.0384	28.8015	1.53604	197.162	-0.413448	-0.384505	-0.373665	-0.487597	-0.421189	-0.423988	-0.493897	-0.485155	-0.520117	-0.55882	-0.526477	-0.454721	-0.546337	-0.348277	-0.313537	-0.364159	-0.389987	-0.319808	-0.374642	-0.356397	-0.395409	-0.356399	-0.392811	-0.349123	-0.405627	-0.338572	-0.468455	-0.361904
trial 25	5.45635	107.505	0.649701	-15.3081	-99.6347	-80.8211	17.9313	2.35204	184.687	-0.438923	-0.446607	-0.414554	-0.422259	-0.457092	-0.450267	-0.498591	-0.488923	-0.479258	-0.512907	-0.515402	-0.503319	-0.498591	-0.354351	-0.330152	-0.37209	-0.372401	-0.366413	-0.354387	-0.407207	-0.348947	-0.363519	-0.346396	-0.369735	-0.346296	-0.329288	-0.471284	-0.358552
trial 26	6.131	86.4989	1.1697	-18.9983	-80.4447	-66.9336	15.5974	2.65674	157.706	-0.431418	-0.449182	-0.436897	-0.454466	-0.449849	-0.481936	-0.511062	-0.511061	-0.472218	-0.496455	-0.518231	-0.506083	-0.49164	-0.388875	-0.321762	-0.304681	-0.405618	-0.285627	-0.360011	-0.368851	-0.34032	-0.340328	-0.323703	-0.360816	-0.351935	-0.363384	-0.47773	-0.347378
trial 27	9.15134	88.5888	1.98043	-18.9727	-68.5903	-60.1175	25.3117	1.27932	186.768	-0.405191	-0.422144	-0.420018	-0.474469	-0.469855	-0.435375	-0.52777	-0.481567	-0.52777	-0.541177	-0.525294	-0.504506	-0.537011	-0.408957	-0.345349	-0.384326	-0.437768	-0.351414	-0.395219	-0.430364	-0.375936	-0.348734	-0.359838	-0.327993	-0.38677	-0.357134	-0.482473	-0.377677
trial 28	10.8227	106.394	1.50328	-29.0022	-64.8833	-59.8971	14.8883	1.22961	145.175	-0.386413	-0.375528	-0.436259	-0.478689	-0.474228	-0.467687	-0.493897	-0.493895	-0.502637	-0.541471	-0.491648	-0.48942	-0.528857	-0.369053	-0.335021	-0.332584	-0.42244	-0.314976	-0.343105	-0.36397	-0.415342	-0.325438	-0.374348	-0.331385	-0.374227	-0.34626	-0.473894	-0.35755
trial 29	8.48165	115.875	0.709997	-23.2399	-88.814	-66.2393	31.1113	2.06594	196.151	-0.429277	-0.43602	-0.442708	-0.458049	-0.479781	-0.490397	-0.498949	-0.473263	-0.524634	-0.503003	-0.488185	-0.486002	-0.533195	-0.340694	-0.307662	-0.343218	-0.343725	-0.288729	-0.37831	-0.311299	-0.336057	-0.348452	-0.333907	-0.305032	-0.296828	-0.270252	-0.480266	-0.323397
trial 30	9.96011	99.3915	0.566915	-26.2665	-75.8229	-71.6758	30.6224	1.70972	195.245	-0.446671	-0.410014	-0.390845	-0.509065	-0.470434	-0.472528	-0.447246	-0.514637	-0.49779	-0.493405	-0.520768	-0.459947	-0.514638	-0.368377	-0.360925	-0.383731	-0.358507	-0.303409	-0.343224	-0.350958	-0.35095	-0.301129	-0.323931	-0.295002	-0.311406	-0.321557	-0.472922	-0.336393
trial 31	6.86916	85.2644	2.16077	-16.3437	-89.9347	-58.242	17.9997	2.28197	166.214	-0.375592	-0.434198	-0.472165	-0.459708	-0.474872	-0.47755	-0.526552	-0.516749	-0.487345	-0.472815	-0.514207	-0.50197	-0.51675	-0.351367	-0.312465	-0.324714	-0.397901	-0.334253	-0.395367	-0.389423	-0.346031	-0.360501	-0.343515	-0.380901	-0.372147	-0.355085	-0.479267	-0.358744
trial 32	8.04777	95.0168	2.03317	-21.0404	-77.0127	-53.3651	23.1086	1.77377	148.604	-0.407907	-0.415233	-0.431837	-0.438987	-0.471618	-0.446663	-0.501373	-0.492252	-0.474014	-0.532895	-0.508109	-0.469552	-0.510494	-0.398279	-0.320051	-0.359456	-0.427558	-0.381758	-0.426051	-0.433665	-0.406267	-0.351494	-0.389873	-0.330579	-0.403379	-0.373453	-0.469303	-0.384759
trial 33	5.92977	124.927	0.310254	-10.3138	-86.6228	-83.5095	12.8153	1.88759	190.37	-0.410924	-0.436184	-0.470299	-0.486086	-0.46362	-0.465991	-0.492533	-0.492532	-0.483683	-0.488028	-0.49027	-0.470459	-0.492533	-0.402702	-0.339889	-0.364697	-0.391456	-0.372964	-0.40274	-0.464178	-0.410456	-0.397036	-0.407691	-0.388851	-0.394239	-0.404733	-0.472549	-0.39551
trial 34	10.7365	90.2917	0.161047	-13.0903	-58.2352	-63.5872	19.0803	1.35286	155.653	-0.481464	-0.470117	-0.413759	-0.501568	-0.461243	-0.507689	-0.472427	-0.472426	-0.516494	-0.529316	-0.496586	-0.450591	-0.472427	-0.437202	-0.311116	-0.374578	-0.348818	-0.304378	-0.358774	-0.34082	-0.366662	-0.392522	-0.338555	-0.34655	-0.351279	-0.323275	-0.48047	-0.353425
trial 35	6.08571	128.244	0.440223	-28.4349	-80.8978	-84.8858	13.2526	1.32894	152.839	-0.438923	-0.466527	-0.434388	-0.432133	-0.466882	-0.459933	-0.517923	-0.479257	-0.479258	-0.474564	-0.525028	-0.493733	-0.450259	-0.351367	-0.371866	-0.354216	-0.397901	-0.348808	-0.336749	-0.389423	-0.317107	-0.331578	-0.357879	-0.352542	-0.329045	-0.369359	-0.470678	-0.354449
trial 36	9.97551	94.3193	0.835745	-23.1951	-76.741	-60.3198	18.5278	1.07116	143.62	-0.426834	-0.42473	-0.404285	-0.475395	-0.479945	-0.473216	-0.518027	-0.52699	-0.518027	-0.575552	-0.524574	-0.504387	-0.553883	-0.399636	-0.378223	-0.375456	-0.454436	-0.370109	-0.41318	-0.447402	-0.420711	-0.434062	-0.417899	-0.438357	-0.444318	-0.454444	-0.492757	-0.419095
trial 37	5.70628	120.75	0.752798	-18.2019	-90.3234	-80.2368	13.5902	3.93952	183.474	-0.421566	-0.429207	-0.43678	-0.444274	-0.449459	-0.500003	-0.490461	-0.452322	-0.461857	-0.476265	-0.497574	-0.466807	-0.480927	-0.342663	-0.289971	-0.287653	-0.38842	-0.325957	-0.400098	-0.380023	-0.380017	-0.351696	-0.349178	-0.371818	-0.391294	-0.332487	-0.462116	-0.353175
trial 38	7.1178	93.3313	2.17546	-10.1515	-91.9497	-53.2062	19.5916	1.18998	167.038	-0.368675	-0.418675	-0.478577	-0.465743	-0.481333	-0.484055	-0.534471	-0.524386	-0.463879	-0.479164	-0.521755	-0.509152	-0.514302	-0.345475	-0.305596	-0.333251	-0.422359	-0.357776	-0.420375	-0.428768	-0.354904	-0.354912	-0.33761	-0.375889	-0.366857	-0.349485	-0.480321	-0.365635
trial 39	10.0732	106.172	1.04254	-27.8375	-80.9697	-65.184	30.9607	1.45016	186.358	-0.438098	-0.427232	-0.425198	-0.475494	-0.488438	-0.498958	-0.490387	-0.464701	-0.516072	-0.503003	-0.496715	-0.494501	-0.567442	-0.35069	-0.330568	-0.378291	-0.377819	-0.261849	-0.313395	-0.284422	-0.333652	-0.345973	-0.343766	-0.327051	-0.343632	-0.304777	-0.483557	-0.330453
trial 40	8.80346	119.467	0.805661	-22.3251	-88.9373	-59.2491	28.6459	2.15942	178.142	-0.438098	-0.444808	-0.425198	-0.458049	-0.471123	-0.490397	-0.498949	-0.464701	-0.524634	-0.511502	-0.496715	-0.486002	-0.533195	-0.330576	-0.322699	-0.358392	-0.346187	-0.278357	-0.355823	-0.326042	-0.326034	-0.363418	-0.348703	-0.331752	-0.336183	-0.296916	-0.480259	-0.332391
trial 41	8.18843	106.005	0.654246	-15.7573	-85.4168	-60.3056	32.4988	3.35527	196.915	-0.438098	-0.453596	-0.425198	-0.440604	-0.445152	-0.481835	-0.490387	-0.473263	-0.524634	-0.486004	-0.488185	-0.494501	-0.541757	-0.325793	-0.317981	-0.378291	-0.377819	-0.2866	-0.325843	-0.284422	-0.333652	-0.333663	-0.343766	-0.29073	-0.306906	-0.304777	-0.475632	-0.323865
trial 42	7.5782	83.7839	2.02953	-13.6214	-78.5846	-52.0779	18.6205	2.42801	158.257	-0.398909	-0.456567	-0.483972	-0.47163	-0.447303	-0.479265	-0.508257	-0.517922	-0.517923	-0.474564	-0.534654	-0.512905	-0.52759	-0.392082	-0.354007	-0.336596	-0.394697	-0.316996	-0.392116	-0.414968	-0.343155	-0.343164	-0.354939	-0.391916	-0.369105	-0.366351	-0.487035	-0.36693
trial 43	8.6075	87.2311	2.02511	-15.9464	-70.7675	-54.1767	23.8257	1.4071	170.944	-0.395644	-0.412637	-0.420018	-0.474469	-0.460502	-0.453855	-0.509289	-0.472326	-0.509289	-0.522842	-0.525294	-0.486171	-0.51853	-0.398279	-0.320051	-0.359456	-0.427558	-0.354202	-0.412183	-0.433665	-0.406267	-0.365189	-0.376264	-0.357465	-0.376157	-0.359925	-0.473913	-0.380512
trial 44	8.71916	91.0674	2.59202	-12.0189	-82.7331	-52.2108	28.0596	1.76263	194.114	-0.374426	-0.400891	-0.43656	-0.453148	-0.448722	-0.442237	-0.497428	-0.469826	-0.497428	-0.520137	-0.504243	-0.492753	-0.497428	-0.351069	-0.328747	-0.32626	-0.394432	-0.321469	-0.378478	-0.373041	-0.373034	-0.318977	-0.343625	-0.312169	-0.383812	-0.327673	-0.464248	-0.348676
trial 45	9.9056	97.9924	0.755307	-18.5892	-86.2794	-57.729	19.1698	1.1172	148.127	-0.426834	-0.433944	-0.404285	-0.484536	-0.461806	-0.491144	-0.518027	-0.509062	-0.509063	-0.557761	-0.524574	-0.468806	-0.544919	-0.413142	-0.391893	-0.375456	-0.454436	-0.370109	-0.41318	-0.43406	-0.420711	-0.42072	-0.404639	-0.425254	-0.431056	-0.454444	-0.487289	-0.416085
trial 46	5.65943	88.7807	1.69657	-16.91	-68.869	-71.7067	15.1709	1.49683	190.365	-0.409345	-0.397452	-0.405122	-0.441785	-0.427741	-0.487808	-0.506783	-0.487799	-0.459326	-0.483098	-0.523247	-0.511338	-0.506783	-0.387456	-0.336821	-0.320199	-0.417213	-0.343156	-0.415416	-0.409436	-0.368068	-0.35429	-0.351813	-0.346729	-0.379104	-0.321901	-0.465202	-0.365508
trial 47	9.5912	106.186	0.75362	-14.9221	-59.3997	-53.2105	29.8247	1.6363	179.809	-0.44692	-0.444808	-0.433953	-0.458049	-0.462466	-0.490397	-0.498949	-0.473263	-0.516072	-0.494504	-0.496715	-0.494501	-0.541757	-0.390789	-0.33299	-0.406179	-0.355973	-0.263828	-0.340742	-0.323683	-0.323674	-0.311302	-0.309283	-0.25632	-0.284513	-0.282499	-0.48095	-0.321675
trial 48	6.59081	124.853	3.11909	-28.2262	-97.0756	-57.058	19.4837	1.06067	133.345	-0.390492	-0.398074	-0.434252	-0.432055	-0.45607	-0.430789	-0.514684	-0.486715	-0.468071	-0.50058	-0.521529	-0.49133	-0.505361	-0.322906	-0.342391	-0.282787	-0.38231	-0.306555	-0.351252	-0.373969	-0.373962	-0.346024	-0.315807	-0.324832	-0.301807	-0.299526	-0.463846	-0.332625
trial 49	7.95141	99.8998	1.95779	-13.9472	-86.1163	-59.5062	26.7799	1.32784	199.599	-0.407907	-0.424612	-0.431837	-0.44829	-0.45316	-0.455783	-0.501373	-0.501372	-0.510493	-0.550992	-0.489941	-0.469552	-0.519614	-0.378439	-0.356454	-0.340027	-0.42114	-0.36226	-0.41953	-0.427107	-0.373034	-0.359526	-0.370488	-0.365252	-0.383812	-0.35438	-0.474225	-0.377804
trial 50	7.4831	103.146	0.829174	-18.0187	-82.7218	-78.0236	18.8243	1.18025	189.835	-0.42384	-0.481949	-0.469464	-0.467043	-0.472184	-0.494387	-0.504136	-0.513892	-0.513893	-0.470179	-0.530801	-0.470176	-0.484624	-0.380678	-0.327315	-0.309964	-0.383626	-0.305144	-0.380712	-0.403884	-0.346031	-0.360501	-0.343515	-0.366721	-0.343412	-0.383634	-0.484351	-0.356549
trial 51	7.13828	96.8432	2.27197	-19.9619	-93.1136	-61.965	17.4468	1.30897	166.32	-0.376791	-0.416149	-0.475764	-0.442479	-0.478535	-0.481272	-0.541483	-0.531446	-0.471229	-0.486372	-0.508809	-0.506268	-0.511375	-0.342512	-0.302896	-0.330364	-0.418917	-0.354744	-0.402009	-0.410578	-0.351904	-0.351912	-0.334751	-0.37279	-0.363789	-0.346553	-0.479075	-0.360286
trial 52	5.81968	86.2958	1.5191	-11.7319	-92.4809	-57.3306	15.7465	1.80618	153.187	-0.408463	-0.426597	-0.444568	-0.452303	-0.467609	-0.48025	-0.529482	-0.529481	-0.470395	-0.48524	-0.536682	-0.534059	-0.519634	-0.336712	-0.297615	-0.324714	-0.397901	-0.305144	-0.410021	-0.389423	-0.346031	-0.346039	-0.32915	-0.366721	-0.35778	-0.355085	-0.483443	-0.350949
trial 53	6.90138	91.8266	2.02244	-20.9664	-91.5044	-58.3995	21.8904	1.72942	154.168	-0.38304	-0.40033	-0.417472	-0.453571	-0.458564	-0.451876	-0.517417	-0.489323	-0.489324	-0.503234	-0.514958	-0.512521	-0.536146	-0.362429	-0.339587	-0.322838	-0.379316	-0.317997	-0.362468	-0.398761	-0.384875	-0.343245	-0.313245	-0.335853	-0.340713	-0.324495	-0.471367	-0.34814
trial 54	5.71203	128.378	0.613503	-24.5277	-91.2021	-95.1278	13.6959	2.77316	197.787	-0.419161	-0.417	-0.463516	-0.441785	-0.466182	-0.468825	-0.506783	-0.459325	-0.468817	-0.492512	-0.513794	-0.473682	-0.478309	-0.371364	-0.37719	-0.374302	-0.38842	-0.397224	-0.400098	-0.408352	-0.380017	-0.380025	-0.37732	-0.399606	-0.391294	-0.332487	-0.466899	-0.3829
trial 55	8.30641	81.9207	2.25139	-18.3956	-70.2823	-51.1388	16.5576	1.30162	140.467	-0.398909	-0.436647	-0.474055	-0.491379	-0.447303	-0.479265	-0.517923	-0.508256	-0.508257	-0.484149	-0.515402	-0.522491	-0.537256	-0.406634	-0.339263	-0.32195	-0.394697	-0.316996	-0.377564	-0.414968	-0.343155	-0.328803	-0.354939	-0.349666	-0.354837	-0.352175	-0.486253	-0.358127
trial 56	12.9227	135.31	0.235976	-19.0442	-98.8674	-54.8307	15.3695	1.39019	141.775	-0.427009	-0.442755	-0.440645	-0.535691	-0.486996	-0.471683	-0.506344	-0.497675	-0.532347	-0.510408	-0.486792	-0.424369	-0.497676	-0.373744	-0.340437	-0.350827	-0.376137	-0.422065	-0.361034	-0.356068	-0.330839	-0.305631	-0.303615	-0.336567	-0.341093	-0.351209	-0.481568	-0.349943
trial 57	8.98287	103.102	0.827337	-15.8612	-77.7197	-57.1743	31.3098	2.47746	191.06	-0.429277	-0.400867	-0.425198	-0.484216	-0.479781	-0.473274	-0.498949	-0.490386	-0.50751	-0.511502	-0.505245	-0.511499	-0.567442	-0.325793	-0.292808	-0.378291	-0.377819	-0.2866	-0.313395	-0.284422	-0.321342	-0.321353	-0.331526	-0.302837	-0.294664	-0.304777	-0.483473	-0.318125
trial 58	8.73012	110.507	0.0181325	-12.292	-73.4668	-50.0022	15.3008	1.25725	117.945	-0.447177	-0.427162	-0.398393	-0.494005	-0.471836	-0.508859	-0.500146	-0.474034	-0.500146	-0.547473	-0.471868	-0.417885	-0.482739	-0.414983	-0.317017	-0.379241	-0.353751	-0.233718	-0.286684	-0.345982	-0.320599	-0.295236	-0.318496	-0.314075	-0.318363	-0.341217	-0.47244	-0.326105
trial 59	6.76972	82.363	2.07205	-20.2034	-98.0713	-65.0236	20.993	2.46717	175.938	-0.377867	-0.43675	-0.474893	-0.462367	-0.487562	-0.490098	-0.519634	-0.529481	-0.490091	-0.465712	-0.536682	-0.504766	-0.509787	-0.383871	-0.34511	-0.342376	-0.415523	-0.307782	-0.383905	-0.392644	-0.348947	-0.378082	-0.346396	-0.39829	-0.360763	-0.372409	-0.483515	-0.367392
trial 60	5.88448	124.82	0.515755	-20.3703	-87.8904	-87.1229	14.694	1.52607	179.822	-0.45893	-0.426687	-0.424471	-0.432133	-0.447303	-0.469599	-0.498591	-0.469591	-0.469592	-0.493735	-0.525028	-0.512905	-0.459926	-0.324831	-0.34511	-0.357233	-0.401149	-0.307782	-0.354387	-0.392644	-0.334383	-0.334392	-0.375326	-0.369735	-0.346296	-0.372409	-0.468345	-0.355052
trial 61	10.1304	131.067	2.55107	-20.1968	-69.5541	-51.0496	17.9866	1.55769	167.952	-0.356144	-0.390714	-0.397834	-0.440971	-0.472573	-0.465991	-0.483683	-0.483681	-0.492533	-0.514379	-0.481453	-0.452891	-0.483683	-0.406954	-0.385932	-0.369734	-0.408788	-0.338012	-0.35367	-0.40132	-0.401313	-0.335462	-0.385558	-0.328487	-0.372351	-0.356727	-0.455118	-0.372639
trial 62	9.83552	92.1419	0.654051	-17.2852	-84.7081	-70.7428	25.4674	1.13059	195.471	-0.440634	-0.438488	-0.390868	-0.479532	-0.466018	-0.477267	-0.503922	-0.495032	-0.51281	-0.569881	-0.537024	-0.508135	-0.566139	-0.44041	-0.366806	-0.364159	-0.389987	-0.306727	-0.348321	-0.369404	-0.382403	-0.343393	-0.315243	-0.349123	-0.366836	-0.338572	-0.491212	-0.360106
trial 63	6.90022	85.5619	1.98425	-10.0723	-92.9118	-58.9159	23.3905	2.00549	188.147	-0.384826	-0.403345	-0.472979	-0.450077	-0.455522	-0.478516	-0.508475	-0.508474	-0.448544	-0.453902	-0.515876	-0.49351	-0.488498	-0.375423	-0.320773	-0.333251	-0.422359	-0.31317	-0.420375	-0.399225	-0.384447	-0.384455	-0.352281	-0.390366	-0.366857	-0.349485	-0.466349	-0.37019
trial 64	7.00134	102.532	0.537533	-12.3856	-56.136	-80.9763	18.865	1.91771	197.435	-0.406533	-0.453969	-0.451643	-0.449322	-0.493502	-0.47662	-0.476612	-0.495855	-0.495856	-0.481498	-0.522181	-0.471953	-0.46699	-0.362977	-0.368751	-0.351242	-0.38052	-0.360355	-0.348462	-0.414968	-0.314433	-0.328803	-0.369204	-0.363749	-0.340569	-0.366351	-0.472503	-0.35926
trial 65	8.10623	108.762	0.231005	-10.837	-99.4063	-65.1904	23.6316	1.63835	180.421	-0.471683	-0.451656	-0.440645	-0.50036	-0.486996	-0.489018	-0.497676	-0.480339	-0.506344	-0.519011	-0.486792	-0.458783	-0.480341	-0.430907	-0.31943	-0.382035	-0.394196	-0.325442	-0.405118	-0.412365	-0.361295	-0.361305	-0.358941	-0.341498	-0.333431	-0.343723	-0.48228	-0.366899
trial 66	9.61973	90.5132	1.219	-17.0092	-58.7492	-56.9604	29.6093	1.03798	184.721	-0.404903	-0.358819	-0.374623	-0.460356	-0.447393	-0.45842	-0.475604	-0.484199	-0.50999	-0.513985	-0.490579	-0.479847	-0.544377	-0.373744	-0.314634	-0.427788	-0.363668	-0.307951	-0.361034	-0.305628	-0.305619	-0.31824	-0.316151	-0.274583	-0.290939	-0.313803	-0.461777	-0.328753
trial 67	9.54493	122.93	1.62842	-20.8671	-74.6119	-60.9539	20.1737	2.70073	194.646	-0.357446	-0.400347	-0.434009	-0.494005	-0.480639	-0.482748	-0.50885	-0.482737	-0.491442	-0.521556	-0.48921	-0.46108	-0.500146	-0.34306	-0.348168	-0.332584	-0.371646	-0.302059	-0.343105	-0.38966	-0.376807	-0.338282	-0.387116	-0.356632	-0.399769	-0.371656	-0.469555	-0.358503
trial 68	4.81022	85.4547	1.78501	-10	-93.8568	-51	10.125	1.44699	133.091	-0.404693	-0.412291	-0.419822	-0.446478	-0.442034	-0.444934	-0.510769	-0.482549	-0.454331	-0.477921	-0.508328	-0.52457	-0.501363	-0.285263	-0.275435	-0.244329	-0.304508	-0.311703	-0.342702	-0.33753	-0.309193	-0.337531	-0.278821	-0.302346	-0.30685	-0.262562	-0.463852	-0.299906
trial 69	14.0226	99.9133	0.608192	-29.8923	-97.5182	-77.1129	19.2582	1.3236	186.357	-0.411285	-0.445039	-0.469625	-0.529486	-0.445428	-0.456638	-0.482739	-0.474034	-0.474035	-0.495639	-0.480539	-0.443802	-0.491443	-0.395046	-0.400759	-0.397936	-0.409741	-0.302059	-0.408083	-0.376815	-0.325427	-0.312593	-0.348811	-0.318761	-0.297602	-0.308165	-0.46921	-0.353984
trial 70	8.07463	101.209	0.215314	-25.7274	-88.1897	-85.5142	20.7984	1.91791	180.501	-0.490554	-0.433899	-0.40474	-0.54649	-0.452328	-0.490063	-0.463614	-0.481239	-0.48124	-0.520569	-0.496586	-0.468085	-0.498867	-0.392161	-0.358623	-0.395024	-0.406817	-0.363953	-0.418032	-0.437897	-0.399592	-0.412367	-0.409701	-0.391686	-0.422279	-0.406826	-0.479098	-0.401151
trial 71	6.94528	83.4278	1.59053	-17.0844	-86.8472	-68.3399	17.8507	1.77833	183.114	-0.41091	-0.449531	-0.477647	-0.454939	-0.450253	-0.482975	-0.502757	-0.522545	-0.46318	-0.458542	-0.51996	-0.507589	-0.502757	-0.372245	-0.333031	-0.345329	-0.433391	-0.339982	-0.402009	-0.410578	-0.351904	-0.351912	-0.334751	-0.37279	-0.349219	-0.361027	-0.477199	-0.366013
trial 72	7.35973	93.702	2.53082	-18.0138	-93.3069	-58.5458	25.4252	3.17235	185.142	-0.397875	-0.414939	-0.431858	-0.458094	-0.453598	-0.428452	-0.511974	-0.484129	-0.493412	-0.497949	-0.518797	-0.488739	-0.511975	-0.342805	-0.334093	-0.289688	-0.386973	-0.312867	-0.370581	-0.392578	-0.36518	-0.337798	-0.335439	-0.344022	-0.308102	-0.332869	-0.468599	-0.342538
trial 73	11.7972	129.294	0.143082	-20.13	-88.3604	-67.6693	14.1838	1.10557	155.476	-0.395425	-0.393481	-0.463085	-0.505413	-0.500748	-0.467687	-0.476417	-0.485155	-0.502637	-0.498097	-0.482941	-0.515444	-0.520117	-0.460027	-0.374464	-0.384865	-0.409741	-0.353727	-0.395087	-0.415349	-0.351117	-0.376817	-0.374348	-0.344008	-0.361456	-0.397052	-0.477434	-0.384466
trial 74	10.0788	127.08	1.24779	-12.4609	-63.9219	-52.3043	17.1924	2.02698	180.67	-0.382335	-0.389353	-0.431778	-0.482694	-0.469464	-0.471683	-0.471673	-0.489007	-0.497676	-0.536219	-0.486792	-0.484594	-0.515012	-0.389313	-0.342981	-0.366333	-0.37884	-0.310263	-0.350854	-0.333295	-0.345974	-0.269861	-0.331109	-0.301603	-0.368823	-0.328672	-0.469868	-0.33984
trial 75	6.48806	97.6071	1.56386	-12.8093	-85.4618	-61.6368	13.9605	3.4927	175.637	-0.376665	-0.453969	-0.451643	-0.478806	-0.44478	-0.486241	-0.524722	-0.515099	-0.46699	-0.471955	-0.522181	-0.491038	-0.486234	-0.331074	-0.307122	-0.34831	-0.405618	-0.314332	-0.40336	-0.397375	-0.354582	-0.383115	-0.352039	-0.388793	-0.366105	-0.363384	-0.47464	-0.362708
trial 76	7.37555	106.711	1.6223	-13.0116	-78.7879	-50.0037	24.4895	1.82234	162.91	-0.396923	-0.422466	-0.411253	-0.436515	-0.459406	-0.461861	-0.497556	-0.488628	-0.461852	-0.528416	-0.486367	-0.466409	-0.461852	-0.356355	-0.293832	-0.359078	-0.385617	-0.313955	-0.383232	-0.391072	-0.391065	-0.351305	-0.33575	-0.357035	-0.388339	-0.372526	-0.459962	-0.359936
trial 77	10.7317	123.292	1.09377	-28.1175	-99.594	-65.3362	27.9385	1.48406	195.737	-0.414065	-0.37738	-0.375549	-0.434012	-0.447088	-0.466369	-0.474817	-0.483273	-0.474817	-0.537761	-0.514827	-0.478978	-0.534023	-0.400483	-0.305395	-0.415839	-0.377819	-0.336103	-0.363185	-0.321351	-0.382891	-0.382901	-0.356005	-0.351264	-0.368115	-0.329128	-0.462535	-0.360806
trial 78	7.24485	81.638	1.69259	-10.2241	-80.282	-53.8194	18.8681	2.51844	165.716	-0.40604	-0.434198	-0.482225	-0.469724	-0.445085	-0.506955	-0.497146	-0.506947	-0.487345	-0.472815	-0.523967	-0.531127	-0.51675	-0.366023	-0.327315	-0.354216	-0.412176	-0.319699	-0.380712	-0.374961	-0.360493	-0.360501	-0.357879	-0.380901	-0.372147	-0.355085	-0.483102	-0.363239
trial 79	11.2857	123.603	0.741357	-11.6821	-67.2872	-60.3776	16.9324	1.25302	191.42	-0.449496	-0.402458	-0.427317	-0.523229	-0.465388	-0.493906	-0.502637	-0.476415	-0.485157	-0.532796	-0.509063	-0.463396	-0.511377	-0.424123	-0.377275	-0.414039	-0.412702	-0.343373	-0.411085	-0.39252	-0.405438	-0.366672	-0.36425	-0.359251	-0.38983	-0.348828	-0.480203	-0.385337
trial 80	6.65616	88.4369	1.78113	-10.6797	-96.0122	-60.3882	20.589	1.3696	180.062	-0.387193	-0.426504	-0.465457	-0.463002	-0.478535	-0.481272	-0.521411	-0.531446	-0.471229	-0.476422	-0.518801	-0.516218	-0.511375	-0.375423	-0.305596	-0.333251	-0.422359	-0.342908	-0.405402	-0.399225	-0.340132	-0.369683	-0.33761	-0.361411	-0.366857	-0.349485	-0.480682	-0.362257
trial 81	10.9766	82.6941	0.351115	-29.7849	-59.9718	-83.8475	17.2361	1.03201	166.346	-0.452185	-0.486681	-0.493488	-0.509328	-0.477467	-0.479713	-0.470778	-0.479702	-0.48863	-0.484127	-0.459692	-0.430978	-0.479704	-0.324442	-0.31599	-0.313635	-0.405797	-0.309106	-0.390714	-0.385261	-0.372165	-0.372174	-0.395712	-0.364586	-0.434635	-0.418742	-0.476344	-0.369458
trial 82	7.5494	89.0459	0.833643	-18.2819	-78.8445	-81.2126	17.8986	1.06774	195.541	-0.376665	-0.444056	-0.461513	-0.50829	-0.44478	-0.515107	-0.5151	-0.505477	-0.505478	-0.462413	-0.522181	-0.491038	-0.505478	-0.400064	-0.348117	-0.330977	-0.416391	-0.311703	-0.385749	-0.380023	-0.365852	-0.337531	-0.349178	-0.357923	-0.349072	-0.360457	-0.481352	-0.361003
trial 83	9.29421	107.888	0.935685	-27.6026	-87.6559	-68.5916	32.2927	2.58055	199.216	-0.438098	-0.43602	-0.425198	-0.466771	-0.471123	-0.50752	-0.498949	-0.473263	-0.524634	-0.503003	-0.505245	-0.494501	-0.55888	-0.323445	-0.315665	-0.363179	-0.363097	-0.284497	-0.298749	-0.282337	-0.331275	-0.343523	-0.329173	-0.336777	-0.341205	-0.326795	-0.484862	-0.326132
trial 84	8.01676	86.0669	2.32238	-16.1513	-88.9834	-62.5102	21.5399	1.06029	189.974	-0.397594	-0.426504	-0.475764	-0.473264	-0.458195	-0.481272	-0.531447	-0.511374	-0.481266	-0.486372	-0.508809	-0.496319	-0.521411	-0.405371	-0.320773	-0.333251	-0.436935	-0.342908	-0.405402	-0.413996	-0.354904	-0.34014	-0.33761	-0.375889	-0.38153	-0.349485	-0.480738	-0.369092
trial 85	7.13799	100.577	3.06858	-17.9043	-83.494	-50.6246	22.7428	1.85178	154.945	-0.359513	-0.386287	-0.431858	-0.43915	-0.453598	-0.456295	-0.530537	-0.502692	-0.493412	-0.497949	-0.509553	-0.479532	-0.521256	-0.373494	-0.350959	-0.292102	-0.417213	-0.329285	-0.387494	-0.395649	-0.368068	-0.35429	-0.338114	-0.333198	-0.324299	-0.321901	-0.466279	-0.352774
trial 86	6.92025	82.0707	1.54571	-16.4244	-83.9213	-62.0786	16.9234	2.37335	165.072	-0.42384	-0.451782	-0.469464	-0.477011	-0.462301	-0.504143	-0.504136	-0.494379	-0.484624	-0.460504	-0.511371	-0.528221	-0.49438	-0.372245	-0.333031	-0.345329	-0.404443	-0.310457	-0.402009	-0.395911	-0.351904	-0.337246	-0.349317	-0.387167	-0.378358	-0.375501	-0.482012	-0.36484
trial 87	7.1119	83.841	1.64302	-26.3517	-67.6612	-80.1774	11.0387	2.82499	198.616	-0.385244	-0.460707	-0.458392	-0.45608	-0.451557	-0.473152	-0.520175	-0.510768	-0.491956	-0.468591	-0.508328	-0.487249	-0.48255	-0.362429	-0.339587	-0.351128	-0.406731	-0.345926	-0.418693	-0.41264	-0.370995	-0.398762	-0.395984	-0.403953	-0.368298	-0.365617	-0.473442	-0.380057
trial 88	8.69746	88.7926	3.3927	-20.4065	-83.1738	-56.7475	24.8882	2.55392	188.85	-0.373361	-0.390692	-0.417472	-0.434454	-0.439604	-0.433148	-0.526781	-0.470595	-0.47996	-0.512523	-0.468326	-0.484654	-0.517417	-0.284972	-0.345349	-0.273447	-0.357126	-0.282979	-0.326343	-0.348732	-0.321513	-0.294313	-0.332799	-0.30128	-0.305638	-0.289933	-0.457614	-0.312648
trial 89	6.86538	123.839	0.627747	-12.2765	-82.5771	-72.1485	15.4808	1.19371	177.753	-0.406533	-0.444056	-0.451643	-0.468978	-0.454524	-0.457376	-0.495856	-0.486233	-0.486234	-0.471955	-0.503017	-0.481495	-0.457368	-0.348425	-0.354007	-0.351242	-0.394697	-0.374807	-0.348462	-0.400607	-0.343155	-0.328803	-0.340673	-0.363749	-0.340569	-0.366351	-0.466559	-0.358119
trial 90	10.9141	113.332	1.58175	-19.015	-71.5858	-60.3981	20.7288	1.09804	196.681	-0.386413	-0.384505	-0.436259	-0.496505	-0.500748	-0.476426	-0.520117	-0.511375	-0.537596	-0.567495	-0.491648	-0.47207	-0.528857	-0.371809	-0.33758	-0.321963	-0.412702	-0.304378	-0.332619	-0.36667	-0.392512	-0.327897	-0.351403	-0.371952	-0.376979	-0.361604	-0.485386	-0.356159
trial 91	7.94171	121.807	0.907983	-16.3061	-88.2742	-50.5806	26.2864	1.73299	160.353	-0.451496	-0.440491	-0.411909	-0.453887	-0.458383	-0.503868	-0.512491	-0.452065	-0.521123	-0.533625	-0.467193	-0.499348	-0.521123	-0.371044	-0.325103	-0.373755	-0.373466	-0.356074	-0.396442	-0.366031	-0.315888	-0.378566	-0.338755	-0.334145	-0.313697	-0.336294	-0.479	-0.352251
trial 92	7.40067	96.0478	2.43197	-27.9641	-81.4873	-74.528	11.8598	1.25103	190.598	-0.386621	-0.444056	-0.441773	-0.449322	-0.464269	-0.47662	-0.505478	-0.495855	-0.476612	-0.471955	-0.512599	-0.481495	-0.505478	-0.354093	-0.316364	-0.356909	-0.427019	-0.365734	-0.425382	-0.41918	-0.348832	-0.376977	-0.33238	-0.382672	-0.360227	-0.343679	-0.470164	-0.369958
trial 93	7.21362	98.7867	0.764895	-11.8435	-62.8704	-63.4687	14.7985	1.35687	157.797	-0.431418	-0.479205	-0.456824	-0.484229	-0.459685	-0.472225	-0.501351	-0.520772	-0.481929	-0.467566	-0.556912	-0.496454	-0.49164	-0.366023	-0.327315	-0.295213	-0.369352	-0.305144	-0.366058	-0.389423	-0.346031	-0.346039	-0.32915	-0.352542	-0.329045	-0.383634	-0.484631	-0.346536
trial 94	6.17804	94.3862	2.04085	-23.4161	-94.2847	-61.5442	15.6525	2.69865	146.438	-0.385741	-0.41399	-0.452046	-0.449692	-0.464943	-0.47755	-0.536354	-0.526551	-0.477543	-0.492253	-0.484927	-0.50197	-0.51675	-0.304769	-0.265542	-0.292657	-0.38052	-0.302544	-0.333911	-0.371885	-0.328794	-0.343164	-0.312142	-0.363749	-0.354837	-0.337998	-0.475408	-0.330193
trial 95	10.133	98.0142	3.59026	-19.5935	-76.7762	-52.0255	28.2965	1.05361	177.643	-0.363682	-0.390692	-0.455865	-0.46313	-0.487003	-0.433148	-0.536145	-0.498687	-0.498689	-0.484656	-0.505631	-0.484654	-0.498689	-0.37952	-0.342391	-0.353998	-0.396109	-0.306555	-0.379557	-0.373969	-0.359988	-0.318078	-0.343572	-0.324832	-0.343462	-0.340922	-0.469282	-0.350996
trial 96	7.98332	83.1055	0.503788	-16.2651	-58.1808	-63.8419	18.9724	1.20538	152.021	-0.445336	-0.406302	-0.413462	-0.502818	-0.479945	-0.455288	-0.482171	-0.473205	-0.500099	-0.575552	-0.497785	-0.468806	-0.518027	-0.414086	-0.406758	-0.390635	-0.454267	-0.37213	-0.400964	-0.421429	-0.395409	-0.408425	-0.366955	-0.40024	-0.418558	-0.441419	-0.478369	-0.407021
trial 97	9.23509	95.4478	2.20287	-16.6755	-76.9543	-54.801	27.7851	1.08468	180.337	-0.414737	-0.431651	-0.438954	-0.45561	-0.460502	-0.444615	-0.509289	-0.500048	-0.509289	-0.541177	-0.506887	-0.495339	-0.509289	-0.401419	-0.350959	-0.348296	-0.444447	-0.370898	-0.429378	-0.409436	-0.409429	-0.368077	-0.365511	-0.319667	-0.379104	-0.362752	-0.478261	-0.38149
trial 98	6.2785	91.4575	2.03608	-13.8572	-97.0671	-57.7642	16.5642	3.42422	166.32	-0.374476	-0.423952	-0.462722	-0.429654	-0.465643	-0.498493	-0.528452	-0.528451	-0.468521	-0.493511	-0.48604	-0.49351	-0.498486	-0.324831	-0.300236	-0.268091	-0.386775	-0.337097	-0.383905	-0.37808	-0.334383	-0.348955	-0.346396	-0.384013	-0.360763	-0.358035	-0.473224	-0.347043
trial 99	8.88184	90.5662	2.55396	-20.6793	-78.4788	-59.3314	24.931	1.61213	187.244	-0.381782	-0.398673	-0.443571	-0.469399	-0.455586	-0.43072	-0.513149	-0.458189	-0.494829	-0.526544	-0.510746	-0.49019	-0.513149	-0.351069	-0.328747	-0.32626	-0.394432	-0.321469	-0.378478	-0.373041	-0.373034	-0.318977	-0.357057	-0.312169	-0.383812	-0.327673	-0.468194	-0.349709
trial 100	6.54294	93.4868	1.83175	-17.3116	-95.9408	-66.0866	17.4812	1.75713	178.844	-0.395177	-0.444558	-0.452465	-0.429654	-0.455522	-0.478516	-0.508475	-0.528451	-0.458532	-0.463805	-0.505931	-0.513314	-0.488498	-0.327646	-0.317964	-0.3154	-0.418917	-0.325219	-0.402009	-0.425245	-0.337237	-0.351912	-0.334751	-0.37279	-0.349219	-0.361027	-0.470992	-0.356872
Mean	8.37464	101.656	1.35823	-18.5657	-82.5895	-63.6686	20.8318	1.79364	174.901	-0.408871	-0.423905	-0.436454	-0.468072	-0.463773	-0.472776	-0.505767	-0.492657	-0.492996	-0.506304	-0.506666	-0.488493	-0.512497	-0.369193	-0.335019	-0.348631	-0.396287	-0.328251	-0.377882	-0.380685	-0.359898	-0.3485	-0.349939	-0.349692	-0.357809	-0.350351	-0.475326	-0.357857
std	1.96137	14.8355	0.809323	5.55622	11.4562	10.558	5.6469	0.6487	18.5038	0.0301921	0.0260226	0.0300758	0.0263499	0.0174884	0.0209151	0.0177062	0.0205851	0.020072	0.0299512	0.0185676	0.024222	0.0250327	0.0337837	0.0268793	0.0357496	0.0269108	0.0322574	0.0317614	0.0402956	0.0295905	0.0303895	0.0274615	0.0335534	0.0331326	0.0337368	0.00794566	0.0215303
COV	0.234204	0.145939	0.595868	-0.299274	-0.138713	-0.165827	0.271071	0.361668	0.105795	-0.0738427	-0.0613878	-0.0689094	-0.0562946	-0.0377089	-0.044239	-0.0350087	-0.0417838	-0.0407143	-0.0591566	-0.0366465	-0.0495852	-0.0488447	-0.0915068	-0.0802322	-0.102543	-0.0679074	-0.0982707	-0.0840513	-0.10585	-0.0822192	-0.0872008	-0.0784751	-0.0959514	-0.0925985	-0.0962945	-0.0167162	-0.0601647

## Sheet: MPA
	tau_m	tau_w	b	VT	Vr	EL	alpha	Delta_T	R	gamma fit 1	gamma fit 2	gamma fit 3	gamma fit 4	gamma fit 5	gamma fit 6	gamma fit 7	gamma fit 8	gamma fit 9	gamma fit 10	gamma fit 11	gamma fit 12	gamma fit 13	gamma validation 1	gamma validation 2	gamma validation 3	gamma validation 4	gamma validation 5	gamma validation 6	gamma validation 7	gamma validation 8	gamma validation 9	gamma validation 10	gamma validation 11	gamma validation 12	gamma validation 13	mean gamma Fit	mean gamma validation
trial 1	9.67497	90.9026	0.513103	-28.74	-67.4271	-78.2499	21.0095	1.06364	170.608	-0.493093	-0.454371	-0.443125	-0.540225	-0.481526	-0.519093	-0.510234	-0.519084	-0.527936	-0.602215	-0.534354	-0.505593	-0.554487	-0.44041	-0.366806	-0.443587	-0.441411	-0.35905	-0.440447	-0.421429	-0.421422	-0.395418	-0.405739	-0.413019	-0.444419	-0.415708	-0.514257	-0.416067
trial 2	9.66839	91.0126	0.550087	-26.1386	-65.4906	-75.3113	22.4544	1.08312	174.458	-0.483963	-0.436184	-0.434067	-0.522179	-0.49048	-0.519093	-0.519085	-0.510233	-0.536786	-0.593432	-0.525537	-0.505593	-0.545637	-0.400924	-0.353489	-0.403873	-0.402843	-0.37213	-0.427286	-0.421429	-0.447435	-0.408425	-0.405739	-0.40024	-0.405627	-0.37714	-0.509405	-0.402045
trial 3	9.60988	91.2188	0.455036	-16.1386	-51.4247	-51.3589	15.3674	1.00272	120.803	-0.458974	-0.447622	-0.427258	-0.515781	-0.501984	-0.512818	-0.530586	-0.503921	-0.530586	-0.578701	-0.52817	-0.508135	-0.548362	-0.45028	-0.390507	-0.400885	-0.425479	-0.330375	-0.411085	-0.379595	-0.379587	-0.392522	-0.36425	-0.371952	-0.376979	-0.348828	-0.507146	-0.386333
trial 4	9.77001	90.0629	0.524988	-28.3869	-67.8049	-80.1955	21.9692	1.03127	178.661	-0.493093	-0.454371	-0.443125	-0.540225	-0.481526	-0.519093	-0.510234	-0.519084	-0.527936	-0.593432	-0.534354	-0.514377	-0.554487	-0.453571	-0.366806	-0.443587	-0.441411	-0.35905	-0.440447	-0.434436	-0.421422	-0.408425	-0.405739	-0.413019	-0.444419	-0.428563	-0.514257	-0.420069
trial 5	9.72654	90.7696	0.542168	-14.3072	-50.2765	-59.8338	20.4997	1.00764	160.697	-0.483963	-0.436184	-0.434067	-0.522179	-0.49048	-0.519093	-0.519085	-0.510233	-0.536786	-0.593432	-0.525537	-0.505593	-0.545637	-0.427248	-0.353489	-0.417111	-0.428555	-0.37213	-0.453608	-0.447442	-0.460442	-0.408425	-0.418667	-0.40024	-0.418558	-0.389996	-0.509405	-0.41507
trial 6	9.76496	90.084	0.523517	-28.7176	-70.8606	-83.9532	23.4211	1.11129	190.426	-0.493093	-0.454371	-0.443125	-0.540225	-0.481526	-0.519093	-0.510234	-0.519084	-0.527936	-0.593432	-0.534354	-0.514377	-0.554487	-0.453571	-0.366806	-0.443587	-0.441411	-0.35905	-0.440447	-0.434436	-0.421422	-0.408425	-0.405739	-0.413019	-0.444419	-0.428563	-0.514257	-0.420069
trial 7	9.798	87.8979	0.464654	-29.5087	-65.3577	-79.3396	21.8532	1.00427	169.897	-0.477314	-0.456755	-0.418161	-0.542967	-0.510976	-0.50393	-0.521698	-0.521697	-0.548362	-0.587522	-0.537024	-0.508135	-0.55725	-0.44041	-0.340172	-0.443587	-0.454267	-0.37213	-0.453608	-0.434436	-0.447435	-0.421431	-0.418667	-0.413019	-0.405627	-0.402852	-0.514753	-0.419049
trial 8	9.81081	90.5459	0.526174	-17.5922	-53.7417	-63.9532	19.7473	1	160.699	-0.493093	-0.454371	-0.443125	-0.540225	-0.481526	-0.519093	-0.510234	-0.519084	-0.527936	-0.584648	-0.534354	-0.514377	-0.554487	-0.453571	-0.366806	-0.443587	-0.441411	-0.35905	-0.440447	-0.421429	-0.421422	-0.408425	-0.405739	-0.413019	-0.444419	-0.415708	-0.513581	-0.418079
trial 9	9.77288	90.0054	0.523823	-25.8193	-64.5138	-76.6663	21.5658	1.0196	175.302	-0.493093	-0.454371	-0.443125	-0.540225	-0.481526	-0.519093	-0.510234	-0.519084	-0.527936	-0.593432	-0.534354	-0.514377	-0.554487	-0.453571	-0.366806	-0.443587	-0.441411	-0.35905	-0.440447	-0.434436	-0.421422	-0.408425	-0.405739	-0.413019	-0.444419	-0.428563	-0.514257	-0.420069
trial 10	9.93439	86.4703	0.477477	-29.8466	-67.6313	-82.4822	23.0232	1.0123	179.362	-0.477314	-0.456755	-0.427258	-0.542967	-0.510976	-0.495043	-0.51281	-0.521697	-0.55725	-0.578701	-0.537024	-0.508135	-0.566139	-0.466733	-0.353489	-0.443587	-0.454267	-0.385211	-0.453608	-0.473455	-0.434429	-0.434437	-0.431595	-0.425798	-0.405627	-0.415708	-0.514775	-0.429073
trial 11	8.08657	80.1053	1.88492	-10.0126	-81.6609	-58.7388	22.2879	2.48859	196.95	-0.416189	-0.464511	-0.502345	-0.489756	-0.464943	-0.526558	-0.506948	-0.536353	-0.51675	-0.492253	-0.543488	-0.511689	-0.536354	-0.387111	-0.348098	-0.345329	-0.404443	-0.325219	-0.387144	-0.410578	-0.351904	-0.337246	-0.349317	-0.37279	-0.349219	-0.375501	-0.500626	-0.364915
trial 12	11.6108	148.694	0.0294974	-24.579	-96.3038	-61.5867	10.6026	1.22253	122.356	-0.429231	-0.471854	-0.469625	-0.556097	-0.568666	-0.508859	-0.561072	-0.561071	-0.578479	-0.547473	-0.515224	-0.538832	-0.569776	-0.348233	-0.353338	-0.37648	-0.388606	-0.396706	-0.361034	-0.330848	-0.305619	-0.293021	-0.303615	-0.32417	-0.353632	-0.388615	-0.528943	-0.347994
trial 13	8.53095	94.0676	0.439151	-11.0387	-97.9091	-72.7489	25.1753	1.01979	199.725	-0.477314	-0.465889	-0.436356	-0.533905	-0.484001	-0.495043	-0.530586	-0.530585	-0.530586	-0.578701	-0.545879	-0.508135	-0.566139	-0.40392	-0.369605	-0.366928	-0.379924	-0.309106	-0.377469	-0.345995	-0.359076	-0.372174	-0.317656	-0.364586	-0.369576	-0.379933	-0.514086	-0.362765
trial 14	11.557	148.953	0.0569456	-25.4177	-96.5169	-60.3984	10.2164	1.24011	117.717	-0.429231	-0.471854	-0.478529	-0.564967	-0.559863	-0.500155	-0.569775	-0.552367	-0.578479	-0.538834	-0.506553	-0.538832	-0.569776	-0.348233	-0.327536	-0.37648	-0.413543	-0.333309	-0.361034	-0.356068	-0.293009	-0.255191	-0.303615	-0.28698	-0.328555	-0.363678	-0.527632	-0.334402
trial 15	9.77877	90.2924	0.52416	-24.4831	-64.6987	-76.9977	22.2749	1.07293	181.326	-0.493093	-0.454371	-0.443125	-0.540225	-0.481526	-0.519093	-0.510234	-0.519084	-0.527936	-0.593432	-0.534354	-0.514377	-0.554487	-0.453571	-0.366806	-0.443587	-0.441411	-0.35905	-0.440447	-0.434436	-0.421422	-0.408425	-0.405739	-0.413019	-0.444419	-0.428563	-0.514257	-0.420069
trial 16	9.73065	91.1574	0.545664	-18.7576	-57.6883	-66.7725	21.7343	1.03853	169.926	-0.483963	-0.436184	-0.434067	-0.522179	-0.49048	-0.519093	-0.519085	-0.510233	-0.536786	-0.593432	-0.525537	-0.505593	-0.545637	-0.400924	-0.340172	-0.403873	-0.389987	-0.37213	-0.427286	-0.421429	-0.447435	-0.408425	-0.405739	-0.40024	-0.405627	-0.37714	-0.509405	-0.400031
trial 17	9.26916	89.2329	0.453097	-21.2679	-63.0756	-75.2633	22.687	1.35129	180.702	-0.477314	-0.456755	-0.427258	-0.533905	-0.501984	-0.512818	-0.503922	-0.521697	-0.548362	-0.596342	-0.537024	-0.508135	-0.548362	-0.44041	-0.380124	-0.430349	-0.467123	-0.398291	-0.453608	-0.473455	-0.434429	-0.421431	-0.431595	-0.451357	-0.431488	-0.415708	-0.513375	-0.433028
trial 18	8.52841	94.1402	0.440515	-12.4565	-97.4911	-73.1139	24.8172	1.01143	196.691	-0.477314	-0.465889	-0.436356	-0.533905	-0.484001	-0.495043	-0.530586	-0.530585	-0.530586	-0.578701	-0.545879	-0.508135	-0.566139	-0.417166	-0.369605	-0.380252	-0.392861	-0.309106	-0.377469	-0.359083	-0.372165	-0.372174	-0.330666	-0.377445	-0.369576	-0.379933	-0.514086	-0.369808
trial 19	8.538	93.2151	0.41293	-12.5756	-65.6132	-53.4897	16.7268	1.13511	132.815	-0.479816	-0.468334	-0.456939	-0.518429	-0.495527	-0.497564	-0.533259	-0.50648	-0.542185	-0.59042	-0.539717	-0.492982	-0.551111	-0.417166	-0.383009	-0.380252	-0.418733	-0.309106	-0.350978	-0.385261	-0.385253	-0.359085	-0.330666	-0.390303	-0.382588	-0.379933	-0.51329	-0.374795
trial 20	9.75687	86.478	0.465882	-10.7825	-52.2336	-65.8935	24.1878	1.09312	186.483	-0.477314	-0.465889	-0.418161	-0.524843	-0.519968	-0.512818	-0.521698	-0.521697	-0.539474	-0.569881	-0.545879	-0.508135	-0.548362	-0.466733	-0.353489	-0.430349	-0.454267	-0.385211	-0.453608	-0.460448	-0.434429	-0.421431	-0.418667	-0.413019	-0.405627	-0.415708	-0.513394	-0.424076
trial 21	10.1183	89.5406	0.538887	-13.6629	-55.4909	-68.0007	23.5089	1	189.762	-0.483963	-0.454371	-0.443125	-0.540225	-0.481526	-0.519093	-0.519085	-0.519084	-0.527936	-0.593432	-0.534354	-0.514377	-0.554487	-0.453571	-0.353489	-0.443587	-0.428555	-0.345969	-0.440447	-0.421429	-0.408416	-0.395418	-0.392811	-0.40024	-0.444419	-0.415708	-0.514235	-0.411081
trial 22	9.78814	90.3913	0.526957	-27.9572	-67.3778	-79.7871	22.0217	1.04705	179.23	-0.493093	-0.454371	-0.443125	-0.540225	-0.481526	-0.519093	-0.510234	-0.519084	-0.527936	-0.593432	-0.534354	-0.514377	-0.554487	-0.453571	-0.366806	-0.443587	-0.441411	-0.35905	-0.440447	-0.434436	-0.421422	-0.408425	-0.405739	-0.413019	-0.444419	-0.415708	-0.514257	-0.41908
trial 23	10.1006	89.7142	0.542168	-17.3972	-60.0543	-73.1099	24.166	1.01039	194.815	-0.483963	-0.454371	-0.443125	-0.540225	-0.481526	-0.519093	-0.519085	-0.519084	-0.527936	-0.593432	-0.534354	-0.514377	-0.554487	-0.453571	-0.353489	-0.443587	-0.428555	-0.345969	-0.440447	-0.434436	-0.408416	-0.395418	-0.392811	-0.40024	-0.444419	-0.415708	-0.514235	-0.412082
trial 24	11.131	116.538	0.267995	-17.9523	-99.3157	-61.25	12.6783	1.00929	140.765	-0.438204	-0.498669	-0.514145	-0.538356	-0.524652	-0.517562	-0.561072	-0.517552	-0.534961	-0.521556	-0.55858	-0.504275	-0.534961	-0.411045	-0.430203	-0.374578	-0.412702	-0.29138	-0.332619	-0.34082	-0.28911	-0.289121	-0.325707	-0.308447	-0.351279	-0.387158	-0.52035	-0.349551
trial 25	10.1225	93.2182	0.5104	-29.694	-72.5753	-82.8459	27.542	1.00286	198.241	-0.460393	-0.413903	-0.411909	-0.56823	-0.484571	-0.5125	-0.521123	-0.521121	-0.538387	-0.585036	-0.535994	-0.499348	-0.590179	-0.447031	-0.413907	-0.411006	-0.384345	-0.353727	-0.408083	-0.415349	-0.363962	-0.363972	-0.361579	-0.331385	-0.335915	-0.34626	-0.510976	-0.379732
trial 26	9.77187	90.3904	0.524285	-27.6108	-69.1567	-82.0093	23.0825	1.11438	187.907	-0.493093	-0.454371	-0.443125	-0.540225	-0.481526	-0.519093	-0.510234	-0.519084	-0.527936	-0.593432	-0.534354	-0.514377	-0.554487	-0.453571	-0.366806	-0.443587	-0.441411	-0.35905	-0.440447	-0.434436	-0.421422	-0.408425	-0.405739	-0.413019	-0.444419	-0.415708	-0.514257	-0.41908
trial 27	11.6723	148.34	0.0363761	-19.2608	-100	-60.659	11.9884	1.38639	137.711	-0.429231	-0.471854	-0.469625	-0.556097	-0.568666	-0.508859	-0.561072	-0.561071	-0.578479	-0.547473	-0.515224	-0.538832	-0.569776	-0.348233	-0.353338	-0.37648	-0.388606	-0.396706	-0.348279	-0.343458	-0.318229	-0.305631	-0.303615	-0.32417	-0.341093	-0.376147	-0.528943	-0.347999
trial 28	9.44431	88.8782	0.614235	-28.2142	-63.3322	-70.1027	18.9966	1.01715	149.518	-0.472374	-0.424844	-0.431797	-0.519537	-0.496903	-0.507689	-0.516494	-0.507679	-0.525307	-0.581798	-0.531707	-0.503073	-0.560561	-0.427248	-0.326854	-0.430349	-0.441411	-0.35905	-0.427286	-0.421429	-0.447435	-0.395418	-0.392811	-0.413019	-0.444419	-0.415708	-0.506136	-0.410957
trial 29	9.81017	90.0298	0.526292	-24.4788	-65.4739	-78.5649	22.9537	1.08461	186.805	-0.493093	-0.454371	-0.443125	-0.540225	-0.481526	-0.519093	-0.510234	-0.519084	-0.527936	-0.593432	-0.534354	-0.514377	-0.554487	-0.453571	-0.366806	-0.443587	-0.441411	-0.35905	-0.440447	-0.434436	-0.421422	-0.408425	-0.405739	-0.413019	-0.444419	-0.428563	-0.514257	-0.420069
trial 30	9.85959	91.03	0.548656	-16.1008	-55.0536	-65.1248	22.5522	1.07427	174.941	-0.483963	-0.436184	-0.425009	-0.522179	-0.49048	-0.519093	-0.519085	-0.510233	-0.536786	-0.593432	-0.534354	-0.514377	-0.554487	-0.414086	-0.366806	-0.417111	-0.402843	-0.345969	-0.427286	-0.408423	-0.434429	-0.395418	-0.379883	-0.387461	-0.392697	-0.364284	-0.510743	-0.39513
trial 31	9.74501	88.0374	0.474042	-19.8027	-60.2502	-73.0774	23.3419	1.00005	181.328	-0.477314	-0.456755	-0.418161	-0.533905	-0.510976	-0.50393	-0.521698	-0.521697	-0.548362	-0.587522	-0.537024	-0.508135	-0.55725	-0.453571	-0.353489	-0.430349	-0.441411	-0.37213	-0.453608	-0.447442	-0.408416	-0.421431	-0.418667	-0.413019	-0.405627	-0.415708	-0.514056	-0.418067
trial 32	9.78067	90.1564	0.524367	-27.3609	-71.0811	-85.0313	24.4617	1.18129	199.111	-0.493093	-0.454371	-0.443125	-0.540225	-0.481526	-0.519093	-0.510234	-0.519084	-0.527936	-0.593432	-0.534354	-0.514377	-0.554487	-0.453571	-0.366806	-0.443587	-0.441411	-0.35905	-0.440447	-0.434436	-0.421422	-0.408425	-0.405739	-0.413019	-0.444419	-0.428563	-0.514257	-0.420069
trial 33	9.80055	88.2151	0.465926	-29.7749	-65.7387	-79.0961	21.6459	1.01737	168.487	-0.477314	-0.456755	-0.427258	-0.542967	-0.510976	-0.50393	-0.521698	-0.521697	-0.548362	-0.587522	-0.537024	-0.508135	-0.55725	-0.44041	-0.353489	-0.443587	-0.441411	-0.37213	-0.453608	-0.434436	-0.421422	-0.408425	-0.405739	-0.40024	-0.405627	-0.402852	-0.515453	-0.414106
trial 34	9.7607	90.1002	0.523391	-29.6821	-71.3449	-84.3061	23.1403	1.10037	188.273	-0.493093	-0.454371	-0.443125	-0.540225	-0.481526	-0.519093	-0.510234	-0.519084	-0.527936	-0.593432	-0.534354	-0.514377	-0.554487	-0.453571	-0.366806	-0.443587	-0.441411	-0.35905	-0.440447	-0.434436	-0.421422	-0.408425	-0.405739	-0.413019	-0.444419	-0.428563	-0.514257	-0.420069
trial 35	9.8706	90.824	0.551956	-18.0218	-56.9311	-67.5777	22.8824	1.07783	177.101	-0.483963	-0.436184	-0.425009	-0.522179	-0.49048	-0.519093	-0.519085	-0.510233	-0.536786	-0.593432	-0.534354	-0.514377	-0.554487	-0.414086	-0.366806	-0.417111	-0.402843	-0.345969	-0.440447	-0.408423	-0.434429	-0.395418	-0.379883	-0.387461	-0.392697	-0.364284	-0.510743	-0.396143
trial 36	9.7759	87.8013	0.464417	-29.7729	-66.4124	-80.7865	22.3251	1.01186	173.606	-0.477314	-0.456755	-0.418161	-0.542967	-0.510976	-0.50393	-0.521698	-0.521697	-0.548362	-0.587522	-0.537024	-0.508135	-0.55725	-0.466733	-0.353489	-0.443587	-0.454267	-0.37213	-0.466769	-0.460448	-0.421422	-0.434437	-0.431595	-0.425798	-0.405627	-0.415708	-0.514753	-0.427078
trial 37	9.77987	90.1104	0.523959	-21.765	-58.7806	-70.669	20.7503	1.00251	168.813	-0.493093	-0.454371	-0.443125	-0.540225	-0.481526	-0.519093	-0.510234	-0.519084	-0.527936	-0.593432	-0.534354	-0.514377	-0.554487	-0.453571	-0.366806	-0.443587	-0.441411	-0.35905	-0.440447	-0.434436	-0.421422	-0.408425	-0.405739	-0.413019	-0.444419	-0.428563	-0.514257	-0.420069
trial 38	9.67653	90.9619	0.513767	-27.7026	-64.6154	-74.6781	19.937	1.00969	161.926	-0.493093	-0.454371	-0.443125	-0.540225	-0.481526	-0.519093	-0.510234	-0.519084	-0.527936	-0.602215	-0.534354	-0.505593	-0.554487	-0.44041	-0.366806	-0.443587	-0.441411	-0.35905	-0.440447	-0.421429	-0.421422	-0.395418	-0.405739	-0.413019	-0.444419	-0.415708	-0.514257	-0.416067
trial 39	9.76655	88.2294	0.462496	-29.2975	-65.6313	-79.0384	21.7935	1.01981	169.566	-0.477314	-0.456755	-0.418161	-0.542967	-0.510976	-0.50393	-0.521698	-0.521697	-0.548362	-0.587522	-0.537024	-0.508135	-0.55725	-0.44041	-0.353489	-0.430349	-0.454267	-0.37213	-0.453608	-0.434436	-0.434429	-0.408425	-0.405739	-0.40024	-0.405627	-0.402852	-0.514753	-0.415077
trial 40	9.79411	90.2982	0.4675	-25.4098	-66.3763	-67.8705	18.8596	1	146.324	-0.458974	-0.447622	-0.418161	-0.515781	-0.501984	-0.512818	-0.539474	-0.503921	-0.530586	-0.578701	-0.52817	-0.508135	-0.55725	-0.411045	-0.364044	-0.414039	-0.399925	-0.330375	-0.424163	-0.39252	-0.405438	-0.379597	-0.36425	-0.384653	-0.376979	-0.361604	-0.507814	-0.385279
trial 41	9.79354	90.1483	0.526423	-24.6235	-65.4658	-78.6201	22.9254	1.09661	186.567	-0.493093	-0.454371	-0.443125	-0.540225	-0.481526	-0.519093	-0.510234	-0.519084	-0.527936	-0.593432	-0.534354	-0.514377	-0.554487	-0.453571	-0.366806	-0.443587	-0.441411	-0.35905	-0.440447	-0.434436	-0.421422	-0.408425	-0.405739	-0.413019	-0.444419	-0.428563	-0.514257	-0.420069
trial 42	6.67502	81.3657	1.27581	-25.5773	-81.3581	-65.8058	15.3542	2.16972	139.23	-0.42892	-0.446607	-0.464138	-0.47163	-0.466882	-0.51793	-0.537256	-0.537255	-0.488924	-0.503321	-0.534654	-0.522491	-0.52759	-0.348425	-0.324519	-0.32195	-0.394697	-0.302544	-0.377564	-0.371885	-0.328794	-0.343164	-0.326408	-0.363749	-0.354837	-0.366351	-0.495969	-0.348068
trial 43	8.54682	94.1008	0.436221	-13.0549	-96.9346	-72.9075	24.4843	1.01066	193.995	-0.477314	-0.465889	-0.436356	-0.533905	-0.484001	-0.495043	-0.530586	-0.530585	-0.530586	-0.578701	-0.545879	-0.508135	-0.566139	-0.40392	-0.356201	-0.366928	-0.379924	-0.295942	-0.364224	-0.332906	-0.372165	-0.359085	-0.330666	-0.377445	-0.382588	-0.354061	-0.514086	-0.359696
trial 44	9.49984	89.7371	0.485678	-24.9274	-63.9315	-75.2189	21.2179	1.11976	170.656	-0.477314	-0.447622	-0.427258	-0.542967	-0.492993	-0.512818	-0.503922	-0.521697	-0.55725	-0.596342	-0.537024	-0.508135	-0.55725	-0.453571	-0.366806	-0.443587	-0.454267	-0.37213	-0.440447	-0.434436	-0.434429	-0.395418	-0.405739	-0.425798	-0.444419	-0.415708	-0.514046	-0.422058
trial 45	9.52171	90.0988	0.49063	-29.3409	-67.8401	-78.858	20.8646	1.08694	168.443	-0.477314	-0.447622	-0.427258	-0.542967	-0.492993	-0.512818	-0.503922	-0.521697	-0.55725	-0.596342	-0.537024	-0.508135	-0.55725	-0.453571	-0.366806	-0.443587	-0.454267	-0.35905	-0.440447	-0.434436	-0.421422	-0.395418	-0.405739	-0.425798	-0.444419	-0.415708	-0.514046	-0.420051
trial 46	10.701	113.392	0.282181	-18.5496	-98.9453	-63.3005	13.6698	1.06392	145.432	-0.447177	-0.489731	-0.505241	-0.538356	-0.51585	-0.474045	-0.534961	-0.500145	-0.526257	-0.538834	-0.541237	-0.504275	-0.543665	-0.417992	-0.476203	-0.408012	-0.432059	-0.338279	-0.405118	-0.412365	-0.374061	-0.361305	-0.371631	-0.366592	-0.371509	-0.356343	-0.51229	-0.391651
trial 47	9.71558	90.9099	0.547394	-24.5249	-62.0149	-71.9142	21.516	1	167.739	-0.483963	-0.436184	-0.434067	-0.522179	-0.49048	-0.519093	-0.519085	-0.510233	-0.536786	-0.593432	-0.525537	-0.505593	-0.545637	-0.400924	-0.353489	-0.403873	-0.402843	-0.37213	-0.440447	-0.421429	-0.447435	-0.408425	-0.405739	-0.40024	-0.405627	-0.37714	-0.509405	-0.403057
trial 48	8.52976	94.1368	0.436594	-14.4661	-99.8084	-75.3777	24.8922	1.00213	197.255	-0.477314	-0.465889	-0.436356	-0.533905	-0.484001	-0.495043	-0.530586	-0.530585	-0.530586	-0.578701	-0.545879	-0.508135	-0.566139	-0.40392	-0.369605	-0.366928	-0.379924	-0.309106	-0.377469	-0.345995	-0.372165	-0.372174	-0.330666	-0.377445	-0.369576	-0.379933	-0.514086	-0.365762
trial 49	9.77942	87.9355	0.463831	-28.6029	-69.4522	-84.7418	24.5744	1.13994	191.198	-0.477314	-0.456755	-0.418161	-0.542967	-0.510976	-0.50393	-0.521698	-0.521697	-0.548362	-0.587522	-0.537024	-0.508135	-0.55725	-0.466733	-0.353489	-0.443587	-0.454267	-0.37213	-0.466769	-0.460448	-0.421422	-0.434437	-0.431595	-0.425798	-0.405627	-0.415708	-0.514753	-0.427078
trial 50	9.65291	88.2213	0.50066	-27.925	-68.9533	-80.5363	24.1025	1.17438	182.838	-0.477314	-0.447622	-0.427258	-0.515781	-0.510976	-0.521706	-0.51281	-0.512809	-0.530586	-0.587522	-0.537024	-0.508135	-0.548362	-0.400924	-0.353489	-0.403873	-0.389987	-0.37213	-0.427286	-0.408423	-0.434429	-0.408425	-0.405739	-0.40024	-0.405627	-0.37714	-0.510608	-0.399055
trial 51	9.76762	90.2898	0.522976	-27.9374	-70.1559	-83.3015	23.4717	1.13673	191.076	-0.493093	-0.454371	-0.443125	-0.540225	-0.481526	-0.519093	-0.510234	-0.519084	-0.527936	-0.593432	-0.534354	-0.514377	-0.554487	-0.453571	-0.366806	-0.443587	-0.441411	-0.35905	-0.440447	-0.434436	-0.421422	-0.408425	-0.405739	-0.413019	-0.444419	-0.428563	-0.514257	-0.420069
trial 52	8.26729	80.3979	2.01554	-11.9987	-83.6259	-59.4042	22.6845	2.20688	196.516	-0.416189	-0.464511	-0.502345	-0.489756	-0.474872	-0.516756	-0.51675	-0.536353	-0.526552	-0.482534	-0.533728	-0.511689	-0.526552	-0.383871	-0.330152	-0.342376	-0.401149	-0.322439	-0.383905	-0.421771	-0.348947	-0.334392	-0.375326	-0.369735	-0.346296	-0.372409	-0.499891	-0.364059
trial 53	8.52662	93.9561	0.439927	-12.4108	-98.0285	-73.4844	25.0024	1.0089	197.871	-0.477314	-0.465889	-0.436356	-0.533905	-0.484001	-0.495043	-0.530586	-0.530585	-0.530586	-0.578701	-0.545879	-0.508135	-0.566139	-0.417166	-0.369605	-0.380252	-0.392861	-0.309106	-0.377469	-0.359083	-0.372165	-0.372174	-0.330666	-0.377445	-0.369576	-0.379933	-0.514086	-0.369808
trial 54	9.50518	89.7382	0.438822	-24.8896	-60.589	-62.3497	16.2761	1.02719	126.928	-0.458974	-0.447622	-0.427258	-0.515781	-0.501984	-0.512818	-0.530586	-0.503921	-0.530586	-0.578701	-0.52817	-0.508135	-0.548362	-0.427248	-0.353489	-0.403873	-0.415699	-0.35905	-0.427286	-0.408423	-0.408416	-0.395418	-0.379883	-0.40024	-0.392697	-0.364284	-0.507146	-0.395077
trial 55	9.78008	87.8903	0.465478	-29.1846	-66.7256	-80.7554	22.5897	1.03197	175.658	-0.477314	-0.456755	-0.418161	-0.542967	-0.510976	-0.50393	-0.521698	-0.521697	-0.548362	-0.587522	-0.537024	-0.508135	-0.55725	-0.466733	-0.353489	-0.443587	-0.454267	-0.37213	-0.466769	-0.460448	-0.421422	-0.434437	-0.431595	-0.425798	-0.405627	-0.415708	-0.514753	-0.427078
trial 56	6.9431	86.087	0.703955	-25.4745	-87.6246	-91.6976	17.5058	1.07642	193.294	-0.399529	-0.446321	-0.48298	-0.519316	-0.485403	-0.497299	-0.563731	-0.544747	-0.516274	-0.501926	-0.532699	-0.520752	-0.544748	-0.414414	-0.37719	-0.388743	-0.444361	-0.325957	-0.414447	-0.394188	-0.380017	-0.380025	-0.349178	-0.371818	-0.37722	-0.332487	-0.504287	-0.380773
trial 57	11.1434	123.867	0.2562	-17.5697	-99.298	-60.1391	11.0008	1.03687	136.151	-0.465123	-0.498669	-0.514145	-0.547226	-0.542258	-0.482748	-0.552368	-0.517552	-0.578479	-0.538834	-0.55858	-0.504275	-0.569776	-0.358731	-0.403739	-0.335117	-0.374372	-0.29138	-0.332619	-0.353745	-0.302036	-0.314972	-0.351403	-0.321148	-0.351279	-0.361604	-0.528464	-0.342473
trial 58	10.1009	89.464	0.543002	-15.1653	-58.3757	-71.2773	24.293	1	195.913	-0.483963	-0.454371	-0.443125	-0.540225	-0.481526	-0.519093	-0.519085	-0.519084	-0.527936	-0.593432	-0.534354	-0.514377	-0.554487	-0.453571	-0.353489	-0.443587	-0.428555	-0.345969	-0.440447	-0.421429	-0.408416	-0.395418	-0.392811	-0.40024	-0.444419	-0.415708	-0.514235	-0.411081
trial 59	7.01073	86.5838	0.701749	-26.5221	-78.8277	-85.5226	15.2097	1.04528	172.521	-0.399529	-0.446321	-0.492712	-0.519316	-0.485403	-0.497299	-0.554239	-0.535256	-0.516274	-0.501926	-0.532699	-0.520752	-0.535257	-0.428764	-0.37719	-0.374302	-0.416391	-0.325957	-0.414447	-0.408352	-0.380017	-0.380025	-0.363249	-0.385712	-0.391294	-0.332487	-0.502845	-0.382937
trial 60	9.767	90.0087	0.523829	-24.2074	-62.7806	-74.9	21.4893	1.02355	174.751	-0.493093	-0.454371	-0.443125	-0.540225	-0.481526	-0.519093	-0.510234	-0.519084	-0.527936	-0.593432	-0.534354	-0.514377	-0.554487	-0.453571	-0.366806	-0.443587	-0.441411	-0.35905	-0.440447	-0.434436	-0.421422	-0.408425	-0.405739	-0.413019	-0.444419	-0.428563	-0.514257	-0.420069
trial 61	9.66839	88.1032	0.50405	-26.2614	-63.6779	-74.422	22.065	1.04471	167.383	-0.477314	-0.447622	-0.427258	-0.515781	-0.510976	-0.521706	-0.51281	-0.512809	-0.530586	-0.587522	-0.537024	-0.508135	-0.548362	-0.414086	-0.353489	-0.417111	-0.428555	-0.37213	-0.440447	-0.421429	-0.460442	-0.408425	-0.418667	-0.40024	-0.418558	-0.37714	-0.510608	-0.410055
trial 62	9.80633	90.5466	0.474582	-27.8916	-70.4046	-72.175	19.6934	1.03332	153.053	-0.458974	-0.447622	-0.427258	-0.515781	-0.501984	-0.512818	-0.539474	-0.503921	-0.530586	-0.578701	-0.52817	-0.508135	-0.55725	-0.414086	-0.366806	-0.417111	-0.402843	-0.332888	-0.427286	-0.395416	-0.408416	-0.382412	-0.366955	-0.387461	-0.379766	-0.364284	-0.508513	-0.388133
trial 63	9.47441	88.3938	0.462906	-28.6704	-69.1665	-83.6442	23.3315	1.28249	185.149	-0.477314	-0.456755	-0.427258	-0.542967	-0.501984	-0.50393	-0.503922	-0.521697	-0.55725	-0.587522	-0.537024	-0.508135	-0.55725	-0.466733	-0.380124	-0.456825	-0.467123	-0.398291	-0.453608	-0.473455	-0.434429	-0.434437	-0.431595	-0.451357	-0.431488	-0.415708	-0.514078	-0.43809
trial 64	9.59092	91.4804	0.454502	-23.7722	-62.7528	-63.4341	17.1909	1.1112	135.907	-0.468144	-0.438488	-0.427258	-0.515781	-0.501984	-0.512818	-0.530586	-0.503921	-0.530586	-0.578701	-0.52817	-0.508135	-0.548362	-0.424123	-0.350812	-0.400885	-0.412702	-0.343373	-0.424163	-0.39252	-0.392512	-0.392522	-0.377098	-0.384653	-0.38983	-0.361604	-0.507149	-0.388215
trial 65	10.1034	89.323	0.543856	-12.8318	-55.6836	-68.8184	24.2004	1.00661	195.388	-0.483963	-0.454371	-0.443125	-0.540225	-0.481526	-0.519093	-0.519085	-0.519084	-0.527936	-0.593432	-0.534354	-0.514377	-0.554487	-0.453571	-0.353489	-0.443587	-0.428555	-0.345969	-0.440447	-0.434436	-0.408416	-0.395418	-0.392811	-0.40024	-0.444419	-0.415708	-0.514235	-0.412082
trial 66	9.35102	87.2687	0.604467	-25.7974	-67.0664	-77.0128	23.1437	1.07071	180.362	-0.472374	-0.424844	-0.422778	-0.519537	-0.496903	-0.507689	-0.516494	-0.507679	-0.525307	-0.599292	-0.531707	-0.503073	-0.560561	-0.44041	-0.353489	-0.430349	-0.441411	-0.35905	-0.440447	-0.421429	-0.447435	-0.395418	-0.405739	-0.413019	-0.457349	-0.415708	-0.506788	-0.417019
trial 67	9.60275	90.798	0.454226	-22.3575	-63.0589	-64.325	18.246	1.15318	143.538	-0.458974	-0.447622	-0.427258	-0.515781	-0.501984	-0.512818	-0.530586	-0.503921	-0.530586	-0.578701	-0.52817	-0.508135	-0.548362	-0.424123	-0.350812	-0.400885	-0.412702	-0.343373	-0.424163	-0.39252	-0.392512	-0.392522	-0.377098	-0.384653	-0.38983	-0.361604	-0.507146	-0.388215
trial 68	9.77705	90.0194	0.52391	-25.676	-64.9043	-76.9575	21.7449	1.02627	176.809	-0.493093	-0.454371	-0.443125	-0.540225	-0.481526	-0.519093	-0.510234	-0.519084	-0.527936	-0.593432	-0.534354	-0.514377	-0.554487	-0.453571	-0.366806	-0.443587	-0.441411	-0.35905	-0.440447	-0.434436	-0.421422	-0.408425	-0.405739	-0.413019	-0.444419	-0.428563	-0.514257	-0.420069
trial 69	9.20474	87.4502	0.577834	-28.1216	-68.4001	-78.3879	22.2978	1.10304	174.983	-0.472374	-0.424844	-0.422778	-0.519537	-0.496903	-0.507689	-0.516494	-0.507679	-0.525307	-0.599292	-0.531707	-0.503073	-0.560561	-0.44041	-0.353489	-0.430349	-0.441411	-0.35905	-0.440447	-0.434436	-0.447435	-0.395418	-0.392811	-0.413019	-0.457349	-0.415708	-0.506788	-0.417025
trial 70	9.66691	88.2189	0.500893	-28.049	-67.4726	-78.4993	23.064	1.10466	175.193	-0.477314	-0.447622	-0.427258	-0.515781	-0.510976	-0.521706	-0.51281	-0.512809	-0.530586	-0.587522	-0.537024	-0.508135	-0.548362	-0.400924	-0.353489	-0.403873	-0.389987	-0.37213	-0.427286	-0.408423	-0.434429	-0.408425	-0.405739	-0.40024	-0.405627	-0.37714	-0.510608	-0.399055
trial 71	9.80734	89.4383	0.487207	-25.9609	-69.6717	-82.8001	24.8694	1.10404	195.439	-0.477314	-0.447622	-0.427258	-0.533905	-0.501984	-0.512818	-0.521698	-0.521697	-0.548362	-0.596342	-0.537024	-0.508135	-0.55725	-0.44041	-0.353489	-0.443587	-0.441411	-0.385211	-0.453608	-0.434436	-0.447435	-0.421431	-0.418667	-0.413019	-0.418558	-0.402852	-0.514724	-0.421086
trial 72	8.27492	80.0732	2.00928	-10.3224	-73.2665	-52.3729	20.0667	1.98117	174.193	-0.416189	-0.464511	-0.502345	-0.489756	-0.474872	-0.516756	-0.51675	-0.536353	-0.526552	-0.482534	-0.533728	-0.511689	-0.526552	-0.383871	-0.330152	-0.342376	-0.401149	-0.322439	-0.383905	-0.421771	-0.348947	-0.334392	-0.375326	-0.369735	-0.346296	-0.372409	-0.499891	-0.364059
trial 73	9.75419	90.1303	0.524028	-26.1975	-65.0247	-76.9228	21.4755	1.02649	174.832	-0.493093	-0.454371	-0.443125	-0.540225	-0.481526	-0.519093	-0.510234	-0.519084	-0.527936	-0.593432	-0.534354	-0.514377	-0.554487	-0.453571	-0.366806	-0.443587	-0.441411	-0.35905	-0.440447	-0.434436	-0.421422	-0.408425	-0.405739	-0.413019	-0.444419	-0.428563	-0.514257	-0.420069
trial 74	9.70516	87.0258	0.446481	-28.0258	-65.4531	-82.4549	23.8511	1.08857	183.798	-0.477314	-0.456755	-0.409063	-0.542967	-0.510976	-0.512818	-0.530586	-0.521697	-0.548362	-0.587522	-0.537024	-0.508135	-0.548362	-0.466733	-0.380124	-0.430349	-0.467123	-0.398291	-0.466769	-0.460448	-0.460442	-0.447444	-0.457451	-0.438578	-0.444419	-0.402852	-0.514737	-0.440079
trial 75	9.76578	90.0407	0.523542	-29.1169	-72.5546	-86.2006	24.2101	1.14596	196.779	-0.493093	-0.454371	-0.443125	-0.540225	-0.481526	-0.519093	-0.510234	-0.519084	-0.527936	-0.593432	-0.534354	-0.514377	-0.554487	-0.453571	-0.366806	-0.443587	-0.441411	-0.35905	-0.440447	-0.434436	-0.421422	-0.408425	-0.405739	-0.413019	-0.444419	-0.428563	-0.514257	-0.420069
trial 76	8.31354	80.2561	2.01504	-11.0737	-77.6372	-55.5948	21.3176	2.0635	184.857	-0.416189	-0.464511	-0.502345	-0.489756	-0.474872	-0.516756	-0.51675	-0.536353	-0.526552	-0.482534	-0.533728	-0.511689	-0.526552	-0.383871	-0.330152	-0.342376	-0.401149	-0.322439	-0.383905	-0.421771	-0.348947	-0.334392	-0.375326	-0.369735	-0.346296	-0.372409	-0.499891	-0.364059
trial 77	8.96253	92.6211	0.445666	-28.7203	-88.3634	-77.1706	20.2663	1.13556	160.263	-0.479816	-0.486681	-0.447802	-0.518429	-0.477467	-0.497564	-0.524333	-0.50648	-0.542185	-0.59042	-0.539717	-0.50184	-0.551111	-0.417166	-0.383009	-0.380252	-0.43167	-0.309106	-0.364224	-0.385261	-0.385253	-0.359085	-0.343675	-0.390303	-0.382588	-0.379933	-0.512604	-0.37781
trial 78	9.22361	96.9709	0.512043	-23.3791	-66.5494	-64.2874	21.343	1.10349	153.403	-0.440339	-0.39412	-0.427373	-0.547944	-0.516938	-0.48421	-0.518587	-0.527182	-0.527184	-0.582254	-0.533405	-0.505448	-0.58736	-0.399256	-0.327536	-0.37648	-0.401075	-0.307951	-0.361034	-0.393897	-0.343449	-0.35607	-0.341224	-0.311773	-0.328555	-0.326272	-0.507103	-0.35189
trial 79	9.82532	89.4185	0.490521	-21.5182	-63.5493	-75.9838	23.8381	1.05903	187.469	-0.477314	-0.447622	-0.427258	-0.533905	-0.501984	-0.512818	-0.521698	-0.521697	-0.548362	-0.596342	-0.537024	-0.508135	-0.55725	-0.44041	-0.353489	-0.443587	-0.441411	-0.385211	-0.453608	-0.434436	-0.447435	-0.421431	-0.418667	-0.413019	-0.418558	-0.402852	-0.514724	-0.421086
trial 80	9.51453	89.6279	0.441658	-28.9835	-66.2517	-67.8028	16.8856	1.04673	131.56	-0.458974	-0.447622	-0.427258	-0.515781	-0.501984	-0.512818	-0.530586	-0.503921	-0.530586	-0.578701	-0.52817	-0.508135	-0.548362	-0.427248	-0.353489	-0.417111	-0.415699	-0.35905	-0.427286	-0.408423	-0.408416	-0.395418	-0.379883	-0.40024	-0.392697	-0.364284	-0.507146	-0.396096
trial 81	8.27619	80.1239	2.01973	-11.031	-74.5233	-53.1708	20.1609	1.94273	174.718	-0.416189	-0.464511	-0.502345	-0.489756	-0.474872	-0.516756	-0.51675	-0.536353	-0.526552	-0.482534	-0.533728	-0.511689	-0.526552	-0.383871	-0.34511	-0.342376	-0.401149	-0.322439	-0.383905	-0.421771	-0.348947	-0.334392	-0.375326	-0.369735	-0.346296	-0.372409	-0.499891	-0.36521
trial 82	11.5715	148.94	0.0598629	-26.611	-98.201	-62.0526	10.3672	1.26113	119.459	-0.429231	-0.471854	-0.478529	-0.564967	-0.559863	-0.500155	-0.569775	-0.552367	-0.578479	-0.538834	-0.506553	-0.538832	-0.569776	-0.348233	-0.327536	-0.37648	-0.413543	-0.345989	-0.361034	-0.356068	-0.305619	-0.267801	-0.303615	-0.28698	-0.341093	-0.376147	-0.527632	-0.339241
trial 83	9.72381	90.5487	0.540784	-16.4112	-55.2459	-66.3915	22.4992	1.07772	176.139	-0.483963	-0.436184	-0.434067	-0.522179	-0.49048	-0.519093	-0.519085	-0.510233	-0.536786	-0.593432	-0.525537	-0.505593	-0.545637	-0.44041	-0.353489	-0.430349	-0.441411	-0.37213	-0.453608	-0.460448	-0.460442	-0.408425	-0.418667	-0.40024	-0.418558	-0.389996	-0.509405	-0.41909
trial 84	8.73848	93.6056	0.417491	-12.666	-60.0628	-50.0458	15.4745	1.06921	122.842	-0.479816	-0.468334	-0.447802	-0.509328	-0.495527	-0.497564	-0.533259	-0.50648	-0.542185	-0.59042	-0.539717	-0.50184	-0.551111	-0.430412	-0.369605	-0.393575	-0.43167	-0.32227	-0.377469	-0.385261	-0.411431	-0.345997	-0.330666	-0.377445	-0.369576	-0.328188	-0.512568	-0.37489
trial 85	9.72471	88.4242	0.46773	-18.1174	-56.8792	-69.317	22.443	1.0207	174.433	-0.477314	-0.456755	-0.418161	-0.533905	-0.510976	-0.50393	-0.521698	-0.521697	-0.548362	-0.587522	-0.537024	-0.508135	-0.55725	-0.427248	-0.353489	-0.430349	-0.441411	-0.385211	-0.453608	-0.421429	-0.447435	-0.421431	-0.418667	-0.413019	-0.418558	-0.402852	-0.514056	-0.418054
trial 86	9.77964	90.0043	0.524244	-27.0543	-66.0186	-78.5074	21.8391	1.02934	177.469	-0.493093	-0.454371	-0.443125	-0.540225	-0.481526	-0.519093	-0.510234	-0.519084	-0.527936	-0.593432	-0.534354	-0.514377	-0.554487	-0.453571	-0.366806	-0.443587	-0.441411	-0.35905	-0.440447	-0.434436	-0.421422	-0.408425	-0.405739	-0.413019	-0.444419	-0.428563	-0.514257	-0.420069
trial 87	8.88139	92.7275	0.43465	-23.3331	-79.6368	-68.9214	18.9487	1.13322	150.19	-0.479816	-0.477507	-0.447802	-0.518429	-0.486497	-0.497564	-0.524333	-0.50648	-0.542185	-0.59042	-0.539717	-0.50184	-0.551111	-0.430412	-0.369605	-0.393575	-0.444606	-0.32227	-0.377469	-0.39835	-0.385253	-0.359085	-0.343675	-0.390303	-0.382588	-0.366997	-0.512592	-0.381861
trial 88	11.7102	149.819	0.0273401	-27.8144	-98.9556	-64.9896	10.5988	1.13019	122.753	-0.429231	-0.471854	-0.469625	-0.556097	-0.568666	-0.508859	-0.569775	-0.552367	-0.578479	-0.547473	-0.515224	-0.538832	-0.578479	-0.350809	-0.342981	-0.379241	-0.37884	-0.386809	-0.33802	-0.333295	-0.307912	-0.282548	-0.293271	-0.339017	-0.343593	-0.378849	-0.529612	-0.342707
trial 89	9.78557	87.8754	0.468492	-28.1559	-66.9906	-81.6932	23.4684	1.03883	182.389	-0.477314	-0.456755	-0.418161	-0.542967	-0.510976	-0.50393	-0.521698	-0.521697	-0.548362	-0.587522	-0.537024	-0.508135	-0.55725	-0.453571	-0.353489	-0.443587	-0.441411	-0.37213	-0.466769	-0.460448	-0.421422	-0.434437	-0.431595	-0.425798	-0.405627	-0.415708	-0.514753	-0.425076
trial 90	9.64341	91.3606	0.459364	-15.9645	-51.8383	-51.9519	15.6784	1.00658	123.623	-0.458974	-0.447622	-0.427258	-0.515781	-0.501984	-0.512818	-0.530586	-0.503921	-0.530586	-0.578701	-0.52817	-0.508135	-0.548362	-0.45028	-0.390507	-0.400885	-0.425479	-0.330375	-0.411085	-0.379595	-0.379587	-0.392522	-0.36425	-0.371952	-0.376979	-0.348828	-0.507146	-0.386333
trial 91	9.76114	90.3391	0.522923	-27.3724	-68.5898	-81.5935	22.9844	1.11994	187.159	-0.493093	-0.454371	-0.443125	-0.540225	-0.481526	-0.519093	-0.510234	-0.519084	-0.527936	-0.593432	-0.534354	-0.514377	-0.554487	-0.453571	-0.366806	-0.443587	-0.441411	-0.35905	-0.440447	-0.434436	-0.421422	-0.408425	-0.405739	-0.413019	-0.444419	-0.428563	-0.514257	-0.420069
trial 92	7.34981	90.2094	0.279591	-20.9703	-51.6949	-99.7029	15.4085	1.00131	199.573	-0.426834	-0.480014	-0.496058	-0.502818	-0.516223	-0.518035	-0.518027	-0.535954	-0.518027	-0.504389	-0.560292	-0.477701	-0.526991	-0.353853	-0.345349	-0.315027	-0.316804	-0.296666	-0.312568	-0.389548	-0.280697	-0.321523	-0.319279	-0.341349	-0.332682	-0.316814	-0.506259	-0.32632
trial 93	9.77874	90.254	0.524473	-28.0662	-70.8382	-84.3146	23.8634	1.14659	194.242	-0.493093	-0.454371	-0.443125	-0.540225	-0.481526	-0.519093	-0.510234	-0.519084	-0.527936	-0.593432	-0.534354	-0.514377	-0.554487	-0.453571	-0.366806	-0.443587	-0.441411	-0.35905	-0.440447	-0.434436	-0.421422	-0.408425	-0.405739	-0.413019	-0.444419	-0.428563	-0.514257	-0.420069
trial 94	8.92165	92.7072	0.442775	-17.9133	-72.7352	-62.1493	18.4614	1.06088	146.102	-0.479816	-0.486681	-0.447802	-0.518429	-0.477467	-0.497564	-0.524333	-0.50648	-0.542185	-0.59042	-0.539717	-0.50184	-0.551111	-0.417166	-0.369605	-0.380252	-0.43167	-0.295942	-0.350978	-0.372172	-0.385253	-0.345997	-0.330666	-0.390303	-0.382588	-0.354061	-0.512604	-0.369742
trial 95	9.78268	90.1544	0.523617	-24.2118	-64.1554	-76.7943	22.3181	1.07453	181.525	-0.493093	-0.454371	-0.443125	-0.540225	-0.481526	-0.519093	-0.510234	-0.519084	-0.527936	-0.593432	-0.534354	-0.514377	-0.554487	-0.453571	-0.366806	-0.443587	-0.441411	-0.35905	-0.440447	-0.434436	-0.421422	-0.408425	-0.405739	-0.413019	-0.444419	-0.428563	-0.514257	-0.420069
trial 96	9.78659	87.9347	0.464074	-27.6553	-64.6252	-78.8471	22.4248	1.03731	174.433	-0.477314	-0.456755	-0.418161	-0.542967	-0.510976	-0.50393	-0.521698	-0.521697	-0.548362	-0.587522	-0.537024	-0.508135	-0.55725	-0.453571	-0.340172	-0.443587	-0.454267	-0.37213	-0.453608	-0.434436	-0.421422	-0.421431	-0.418667	-0.413019	-0.405627	-0.402852	-0.514753	-0.418061
trial 97	8.93989	92.7376	0.444057	-26.8194	-88.7087	-76.76	20.8495	1.17999	165.042	-0.479816	-0.486681	-0.447802	-0.518429	-0.477467	-0.497564	-0.524333	-0.50648	-0.542185	-0.59042	-0.539717	-0.50184	-0.551111	-0.417166	-0.369605	-0.380252	-0.43167	-0.295942	-0.350978	-0.372172	-0.385253	-0.345997	-0.343675	-0.390303	-0.382588	-0.366997	-0.512604	-0.371738
trial 98	9.50623	89.8444	0.491025	-28.1251	-64.7581	-75.657	19.9833	1.01029	161.322	-0.477314	-0.447622	-0.427258	-0.542967	-0.492993	-0.512818	-0.503922	-0.521697	-0.55725	-0.596342	-0.537024	-0.508135	-0.55725	-0.466733	-0.366806	-0.443587	-0.454267	-0.35905	-0.440447	-0.447442	-0.421422	-0.408425	-0.405739	-0.413019	-0.444419	-0.428563	-0.514046	-0.423071
trial 99	9.7626	90.0351	0.523441	-26.8944	-67.5876	-80.5793	22.7649	1.08381	185.069	-0.493093	-0.454371	-0.443125	-0.540225	-0.481526	-0.519093	-0.510234	-0.519084	-0.527936	-0.593432	-0.534354	-0.514377	-0.554487	-0.453571	-0.366806	-0.443587	-0.441411	-0.35905	-0.440447	-0.434436	-0.421422	-0.408425	-0.405739	-0.413019	-0.444419	-0.428563	-0.514257	-0.420069
trial 100	9.7108	90.5688	0.541592	-18.724	-59.3334	-70.5808	23.4741	1.14307	183.154	-0.483963	-0.436184	-0.434067	-0.522179	-0.49048	-0.519093	-0.519085	-0.510233	-0.536786	-0.593432	-0.525537	-0.505593	-0.545637	-0.427248	-0.353489	-0.430349	-0.441411	-0.37213	-0.453608	-0.434436	-0.460442	-0.408425	-0.418667	-0.40024	-0.418558	-0.389996	-0.509405	-0.416077
Mean	9.56243	93.3186	0.551927	-22.8108	-70.3574	-72.6333	20.8048	1.13892	170.759	-0.471167	-0.454995	-0.443301	-0.53103	-0.49643	-0.511016	-0.522537	-0.520325	-0.536578	-0.576784	-0.534578	-0.510635	-0.553652	-0.428448	-0.361796	-0.413958	-0.425954	-0.351039	-0.420312	-0.415011	-0.40329	-0.387275	-0.385065	-0.393602	-0.405049	-0.393163	-0.512541	-0.398766
std	0.870136	13.9892	0.359487	6.05987	13.1097	9.6081	3.75844	0.267787	22.185	0.023822	0.015628	0.0245026	0.0169332	0.0210911	0.00998593	0.0152073	0.0121981	0.0149314	0.0304612	0.00809107	0.00858876	0.0109422	0.0318459	0.0203707	0.0343697	0.0256827	0.0267607	0.036889	0.0336639	0.0422007	0.0383734	0.0365866	0.0315298	0.0369233	0.0294186	0.00587955	0.0274021
COV	0.0909953	0.149908	0.651331	-0.265658	-0.18633	-0.132282	0.180652	0.235123	0.12992	-0.0505596	-0.0343476	-0.0552731	-0.0318874	-0.0424855	-0.0195413	-0.0291029	-0.0234433	-0.0278272	-0.0528122	-0.0151354	-0.0168198	-0.0197636	-0.0743285	-0.0563045	-0.0830268	-0.0602946	-0.0762329	-0.0877658	-0.0811157	-0.104641	-0.0990856	-0.0950142	-0.0801058	-0.0911576	-0.0748254	-0.0114714	-0.0687171

## Sheet: CS
	tau_m	tau_w	b	VT	Vr	EL	alpha	Delta_T	R	gamma fit 1	gamma fit 2	gamma fit 3	gamma fit 4	gamma fit 5	gamma fit 6	gamma fit 7	gamma fit 8	gamma fit 9	gamma fit 10	gamma fit 11	gamma fit 12	gamma fit 13	gamma validation 1	gamma validation 2	gamma validation 3	gamma validation 4	gamma validation 5	gamma validation 6	gamma validation 7	gamma validation 8	gamma validation 9	gamma validation 10	gamma validation 11	gamma validation 12	gamma validation 13	mean gamma Fit	mean gamma validation
trial 1	5.94017	132.298	0.278014	-23.6686	-79.361	-98.782	11.2694	2.45503	190.857	-0.436013	-0.452008	-0.521988	-0.501568	-0.505818	-0.507689	-0.525307	-0.525306	-0.525307	-0.538063	-0.549267	-0.494326	-0.534121	-0.419494	-0.398015	-0.38133	-0.434494	-0.389454	-0.433214	-0.45414	-0.400067	-0.400076	-0.410783	-0.418336	-0.41068	-0.407794	-0.508983	-0.412144
trial 2	11.7778	120.712	0.261696	-19.8618	-90.0827	-63.0629	11.4631	1.06759	140.206	-0.465123	-0.498669	-0.505241	-0.538356	-0.533455	-0.500155	-0.50885	-0.508848	-0.552368	-0.530195	-0.55858	-0.521553	-0.561072	-0.424123	-0.430203	-0.348271	-0.374372	-0.304378	-0.358774	-0.353745	-0.276185	-0.327897	-0.36425	-0.321148	-0.364129	-0.348828	-0.521728	-0.353562
trial 3	8.66326	94.6943	0.471093	-24.1859	-93.8546	-74.3334	20.8059	1.20648	166.576	-0.458974	-0.438488	-0.436356	-0.515781	-0.475009	-0.495043	-0.521698	-0.503921	-0.521698	-0.578701	-0.537024	-0.490494	-0.566139	-0.40392	-0.396413	-0.380252	-0.444606	-0.32227	-0.40396	-0.39835	-0.411431	-0.385263	-0.356684	-0.403162	-0.434635	-0.405806	-0.503025	-0.395904
trial 4	8.49854	94.3933	0.438489	-15.8023	-92.7752	-72.6832	23.2843	1.61174	186.331	-0.470606	-0.449987	-0.447802	-0.509328	-0.486497	-0.50649	-0.524333	-0.497554	-0.533259	-0.581562	-0.530825	-0.492982	-0.551111	-0.417166	-0.369605	-0.366928	-0.418733	-0.309106	-0.350978	-0.372172	-0.385253	-0.345997	-0.317656	-0.377445	-0.369576	-0.379933	-0.506334	-0.367735
trial 5	9.70782	90.8457	0.466203	-24.1393	-77.9558	-78.45	23.8635	1.41347	186.884	-0.458974	-0.447622	-0.427258	-0.515781	-0.501984	-0.512818	-0.530586	-0.503921	-0.530586	-0.578701	-0.52817	-0.499314	-0.548362	-0.45028	-0.403739	-0.414039	-0.412702	-0.317377	-0.411085	-0.379595	-0.392512	-0.379597	-0.351403	-0.371952	-0.376979	-0.348828	-0.506468	-0.385391
trial 6	12.6574	143.696	0.0697363	-16.5652	-95.2421	-67.3568	15.6487	1.24929	173.449	-0.411285	-0.445039	-0.469625	-0.520616	-0.533455	-0.491452	-0.552368	-0.552367	-0.552368	-0.538834	-0.497881	-0.512914	-0.561072	-0.3865	-0.353338	-0.363654	-0.438481	-0.358668	-0.399298	-0.368678	-0.305619	-0.34346	-0.291078	-0.299377	-0.328555	-0.413553	-0.510714	-0.357712
trial 7	11.9891	148.255	0.0769081	-21.9156	-86.0182	-55.9344	10.2413	1.09534	116.56	-0.429231	-0.471854	-0.487433	-0.547226	-0.551061	-0.508859	-0.561072	-0.552367	-0.578479	-0.538834	-0.515224	-0.530193	-0.569776	-0.373744	-0.37914	-0.338	-0.401075	-0.345989	-0.373789	-0.343458	-0.267789	-0.280411	-0.303615	-0.299377	-0.316016	-0.376147	-0.526277	-0.33835
trial 8	7.32068	131.203	0.165715	-28.8516	-58.8076	-96.9027	10.2847	2.11883	171.575	-0.472374	-0.479171	-0.50395	-0.492584	-0.452328	-0.490063	-0.525307	-0.516493	-0.516494	-0.503075	-0.558047	-0.503073	-0.525308	-0.389107	-0.312367	-0.323668	-0.351652	-0.305424	-0.334771	-0.397034	-0.316454	-0.316464	-0.327621	-0.336106	-0.380891	-0.311857	-0.502944	-0.338724
trial 9	10.0217	95.2149	0.449744	-19.658	-79.3107	-67.9135	21.2014	1.00525	167.67	-0.465703	-0.42709	-0.397834	-0.486086	-0.508386	-0.501393	-0.536786	-0.527934	-0.536786	-0.584648	-0.534354	-0.505593	-0.545637	-0.476438	-0.403739	-0.414039	-0.412702	-0.330375	-0.411085	-0.379595	-0.405438	-0.405447	-0.36425	-0.384653	-0.376979	-0.348828	-0.504479	-0.393351
trial 10	11.6823	149.768	0.0661925	-20.5236	-94.2311	-58.5859	11.2499	1.1925	128.713	-0.429231	-0.471854	-0.487433	-0.556097	-0.559863	-0.508859	-0.552368	-0.543663	-0.578479	-0.530195	-0.506553	-0.538832	-0.552368	-0.360989	-0.353338	-0.338	-0.363668	-0.333309	-0.361034	-0.330848	-0.255179	-0.267801	-0.266006	-0.274583	-0.2784	-0.351209	-0.524292	-0.318028
trial 11	10.0262	89.0433	0.549247	-15.3046	-58.0949	-71.4261	24.7776	1.12155	197.203	-0.458974	-0.438488	-0.418161	-0.533905	-0.484001	-0.512818	-0.503922	-0.512809	-0.530586	-0.569881	-0.52817	-0.508135	-0.55725	-0.44041	-0.353489	-0.443587	-0.441411	-0.35905	-0.440447	-0.421429	-0.434429	-0.395418	-0.392811	-0.40024	-0.444419	-0.402852	-0.504392	-0.413076
trial 12	5.93937	132.856	0.274844	-24.2708	-76.0426	-92.9414	10.3193	2.2977	174.554	-0.436013	-0.452008	-0.521988	-0.501568	-0.505818	-0.516503	-0.525307	-0.525306	-0.525307	-0.538063	-0.549267	-0.494326	-0.534121	-0.419494	-0.398015	-0.38133	-0.434494	-0.389454	-0.433214	-0.45414	-0.400067	-0.400076	-0.410783	-0.418336	-0.424114	-0.407794	-0.509661	-0.413178
trial 13	8.73258	94.0798	0.487276	-12.3052	-90.32	-67.9303	23.622	1.27272	186.219	-0.458974	-0.447622	-0.436356	-0.515781	-0.475009	-0.495043	-0.521698	-0.512809	-0.521698	-0.587522	-0.545879	-0.490494	-0.55725	-0.40392	-0.356201	-0.366928	-0.392861	-0.282778	-0.350978	-0.345995	-0.398342	-0.332908	-0.317656	-0.364586	-0.356564	-0.341125	-0.505087	-0.35468
trial 14	10.0754	90.9709	0.525366	-17.7033	-57.9694	-72.9109	23.6045	1.25589	193.632	-0.483963	-0.445277	-0.425009	-0.504132	-0.454667	-0.519093	-0.501384	-0.510233	-0.510234	-0.584648	-0.525537	-0.514377	-0.554487	-0.463359	-0.350812	-0.440346	-0.438255	-0.356372	-0.450318	-0.431295	-0.418363	-0.405447	-0.402793	-0.422755	-0.44123	-0.399934	-0.502542	-0.417022
trial 15	8.51521	93.968	0.435929	-11.8147	-95.0752	-71.1455	24.255	1.00527	192.016	-0.477314	-0.465889	-0.436356	-0.533905	-0.484001	-0.495043	-0.530586	-0.530585	-0.530586	-0.578701	-0.545879	-0.508135	-0.566139	-0.40392	-0.369605	-0.366928	-0.379924	-0.309106	-0.377469	-0.345995	-0.372165	-0.372174	-0.330666	-0.377445	-0.369576	-0.379933	-0.514086	-0.365762
trial 16	11.8844	118.373	0.272994	-25.7197	-98.7798	-72.4895	12.7606	1.12919	152.873	-0.465123	-0.489731	-0.505241	-0.538356	-0.542258	-0.500155	-0.50885	-0.508848	-0.552368	-0.530195	-0.55858	-0.521553	-0.552368	-0.437202	-0.430203	-0.348271	-0.361595	-0.304378	-0.371852	-0.34082	-0.28911	-0.327897	-0.36425	-0.34655	-0.364129	-0.348828	-0.521048	-0.356545
trial 17	9.72386	90.1141	0.530011	-26.8901	-69.2985	-83.003	23.8729	1.02431	193.234	-0.483963	-0.454371	-0.434067	-0.549248	-0.472573	-0.519093	-0.510234	-0.519084	-0.527936	-0.584648	-0.534354	-0.505593	-0.554487	-0.453571	-0.366806	-0.443587	-0.454267	-0.35905	-0.440447	-0.447442	-0.434429	-0.421431	-0.418667	-0.425798	-0.444419	-0.428563	-0.511512	-0.426037
trial 18	9.29321	87.5066	0.590109	-22.8346	-64.495	-75.1873	23.4127	1.16667	183.569	-0.472374	-0.424844	-0.422778	-0.519537	-0.496903	-0.507689	-0.516494	-0.507679	-0.525307	-0.599292	-0.531707	-0.503073	-0.560561	-0.44041	-0.353489	-0.430349	-0.441411	-0.35905	-0.440447	-0.434436	-0.447435	-0.395418	-0.405739	-0.413019	-0.457349	-0.415708	-0.506788	-0.41802
trial 19	5.89766	135.353	0.224341	-20.8651	-69.2543	-93.9879	10.7429	2.63244	182.223	-0.436013	-0.452008	-0.521988	-0.501568	-0.496903	-0.507689	-0.525307	-0.525306	-0.516494	-0.538063	-0.540487	-0.494326	-0.525308	-0.402702	-0.326128	-0.351021	-0.404724	-0.359456	-0.389146	-0.43732	-0.383598	-0.370179	-0.367656	-0.388851	-0.420934	-0.378197	-0.506266	-0.38307
trial 20	5.74374	132.36	0.275083	-27.3766	-78.1829	-97.3677	10.7111	2.88646	177.871	-0.445103	-0.442953	-0.512969	-0.501568	-0.514733	-0.516503	-0.516494	-0.525306	-0.516494	-0.520569	-0.558047	-0.494326	-0.551748	-0.443487	-0.394934	-0.39205	-0.444529	-0.386472	-0.40274	-0.450749	-0.397027	-0.397036	-0.394346	-0.402037	-0.420934	-0.404733	-0.508986	-0.410083
trial 21	11.9804	149.792	0.0695343	-29.0743	-92.5616	-63.0055	10.0354	1.00047	115.343	-0.429231	-0.471854	-0.487433	-0.547226	-0.551061	-0.517562	-0.561072	-0.543663	-0.578479	-0.538834	-0.515224	-0.538832	-0.561072	-0.373744	-0.366239	-0.338	-0.376137	-0.32063	-0.361034	-0.330848	-0.255179	-0.267801	-0.266006	-0.274583	-0.2784	-0.351209	-0.526272	-0.319985
trial 22	6.11633	124.661	0.300515	-19.1789	-69.1923	-88.4464	10.7293	2.07407	176.978	-0.445103	-0.442953	-0.521988	-0.492584	-0.496903	-0.507689	-0.516494	-0.516493	-0.498867	-0.511822	-0.549267	-0.485579	-0.534121	-0.422733	-0.387191	-0.370466	-0.397447	-0.378788	-0.422769	-0.416759	-0.36233	-0.38955	-0.386877	-0.381418	-0.38677	-0.384015	-0.501528	-0.391316
trial 23	9.99066	90.0989	0.523037	-23.3262	-65.8885	-79.38	24.3949	1.03433	195.245	-0.483963	-0.454371	-0.434067	-0.540225	-0.49048	-0.527944	-0.519085	-0.519084	-0.527936	-0.593432	-0.534354	-0.505593	-0.545637	-0.453571	-0.353489	-0.443587	-0.428555	-0.35905	-0.453608	-0.434436	-0.421422	-0.408425	-0.405739	-0.413019	-0.444419	-0.415708	-0.513551	-0.418079
trial 24	9.76463	88.0371	0.472837	-20.21	-60.654	-75.4907	24.1162	1.06135	188.249	-0.477314	-0.447622	-0.418161	-0.533905	-0.501984	-0.50393	-0.521698	-0.521697	-0.548362	-0.587522	-0.537024	-0.508135	-0.55725	-0.453571	-0.353489	-0.430349	-0.441411	-0.385211	-0.453608	-0.460448	-0.447435	-0.447444	-0.444523	-0.438578	-0.418558	-0.415708	-0.512662	-0.430026
trial 25	9.46433	88.7476	0.466741	-19.8678	-61.9884	-74.4522	23.4961	1.08829	183.911	-0.477314	-0.456755	-0.418161	-0.542967	-0.501984	-0.50393	-0.51281	-0.521697	-0.548362	-0.596342	-0.537024	-0.499314	-0.548362	-0.453571	-0.366806	-0.430349	-0.454267	-0.385211	-0.453608	-0.460448	-0.421422	-0.421431	-0.431595	-0.425798	-0.418558	-0.415708	-0.512694	-0.426059
trial 26	6.23141	132.248	0.261705	-23.9231	-75.4439	-95.2225	10.633	1.75261	180.735	-0.417833	-0.470117	-0.521988	-0.501568	-0.496903	-0.498876	-0.534121	-0.551746	-0.525307	-0.54681	-0.549267	-0.485579	-0.534121	-0.378439	-0.328747	-0.340027	-0.394432	-0.348663	-0.351111	-0.427107	-0.359517	-0.373043	-0.357057	-0.365252	-0.397246	-0.367734	-0.510326	-0.368337
trial 27	9.74116	89.6327	0.52128	-20.5053	-62.7597	-74.8409	24.8247	1.16478	190.807	-0.468144	-0.429355	-0.409063	-0.524843	-0.492993	-0.512818	-0.51281	-0.512809	-0.539474	-0.596342	-0.537024	-0.516955	-0.55725	-0.400924	-0.366806	-0.403873	-0.402843	-0.35905	-0.440447	-0.421429	-0.447435	-0.408425	-0.392811	-0.40024	-0.405627	-0.37714	-0.508452	-0.402081
trial 28	9.8089	88.8139	0.483587	-15.5671	-57.9784	-71.1386	24.3288	1.12579	190.665	-0.477314	-0.447622	-0.418161	-0.533905	-0.501984	-0.50393	-0.521698	-0.521697	-0.548362	-0.587522	-0.537024	-0.508135	-0.55725	-0.44041	-0.353489	-0.443587	-0.441411	-0.37213	-0.453608	-0.434436	-0.434429	-0.408425	-0.405739	-0.40024	-0.405627	-0.402852	-0.512662	-0.415106
trial 29	9.57644	88.4448	0.473345	-15.1191	-51.2044	-64.6111	21.106	1.07764	167.417	-0.477314	-0.447622	-0.427258	-0.542967	-0.492993	-0.50393	-0.503922	-0.521697	-0.548362	-0.578701	-0.52817	-0.499314	-0.548362	-0.453571	-0.366806	-0.430349	-0.467123	-0.398291	-0.453608	-0.460448	-0.447435	-0.447444	-0.444523	-0.438578	-0.444419	-0.415708	-0.509278	-0.436023
trial 30	12.1907	110.24	0.353274	-22.3239	-99.7901	-70.4722	16.257	1.01073	167.244	-0.418074	-0.478357	-0.502708	-0.526858	-0.504528	-0.489018	-0.549682	-0.506342	-0.515012	-0.519011	-0.547241	-0.501802	-0.532347	-0.430907	-0.450074	-0.408012	-0.432059	-0.325442	-0.392204	-0.3996	-0.361295	-0.335774	-0.333561	-0.328951	-0.346124	-0.331102	-0.506998	-0.375008
trial 31	12.0209	107.341	0.271228	-23.1431	-90.4643	-70.1093	14.3252	1.27752	154.699	-0.474097	-0.471854	-0.514145	-0.529486	-0.524652	-0.491452	-0.50885	-0.482737	-0.526257	-0.530195	-0.549909	-0.486997	-0.534961	-0.466733	-0.366806	-0.364159	-0.377131	-0.293647	-0.361481	-0.317378	-0.31737	-0.343393	-0.328171	-0.336343	-0.353905	-0.37714	-0.509661	-0.354127
trial 32	8.69875	94.3469	0.425474	-11.4068	-89.4335	-70.4294	24.4382	1.45112	193.59	-0.489026	-0.468334	-0.438665	-0.527531	-0.477467	-0.497564	-0.524333	-0.50648	-0.542185	-0.581562	-0.521934	-0.484124	-0.551111	-0.417166	-0.369605	-0.366928	-0.392861	-0.295942	-0.364224	-0.359083	-0.385253	-0.345997	-0.317656	-0.351727	-0.369576	-0.354061	-0.508486	-0.360775
trial 33	6.05793	133.677	0.244989	-19.4928	-67.3212	-90.119	10.5052	2.45757	178.227	-0.426923	-0.470117	-0.531007	-0.510552	-0.496903	-0.48125	-0.525307	-0.542933	-0.507681	-0.538063	-0.549267	-0.503073	-0.516494	-0.405809	-0.328747	-0.340027	-0.381079	-0.36226	-0.392162	-0.427107	-0.359517	-0.359526	-0.343625	-0.378523	-0.383812	-0.367734	-0.507659	-0.371533
trial 34	9.53809	89.0531	0.485403	-25.7402	-65.5092	-77.0635	21.9079	1.0551	173.993	-0.477314	-0.447622	-0.427258	-0.542967	-0.492993	-0.512818	-0.503922	-0.521697	-0.548362	-0.587522	-0.537024	-0.499314	-0.548362	-0.453571	-0.366806	-0.443587	-0.454267	-0.35905	-0.440447	-0.421429	-0.408416	-0.395418	-0.405739	-0.425798	-0.444419	-0.415708	-0.511321	-0.41805
trial 35	9.4203	91.617	0.547028	-12.8561	-50	-56.699	19.3016	1.01276	153.264	-0.483963	-0.436184	-0.434067	-0.522179	-0.481526	-0.519093	-0.510234	-0.501382	-0.527936	-0.602215	-0.525537	-0.49681	-0.545637	-0.427248	-0.353489	-0.403873	-0.402843	-0.345969	-0.427286	-0.421429	-0.434429	-0.382412	-0.392811	-0.40024	-0.444419	-0.402852	-0.506674	-0.403023
trial 36	9.31678	92.9427	0.453289	-23.7583	-82.0219	-74.6006	21.6776	1.3839	172.331	-0.458974	-0.447622	-0.418161	-0.506719	-0.492993	-0.50393	-0.51281	-0.495032	-0.530586	-0.578701	-0.519316	-0.508135	-0.548362	-0.466733	-0.406758	-0.417111	-0.428555	-0.345969	-0.414125	-0.395416	-0.408416	-0.395418	-0.379883	-0.413019	-0.405627	-0.364284	-0.501642	-0.403178
trial 37	12.9468	150	0.152738	-10.3019	-99.7819	-58.7221	14.6788	1.12468	172.18	-0.366419	-0.453977	-0.442913	-0.547226	-0.551061	-0.500155	-0.561072	-0.569774	-0.561072	-0.530195	-0.480539	-0.521553	-0.552368	-0.373744	-0.340437	-0.389307	-0.426012	-0.384027	-0.424808	-0.343458	-0.318229	-0.31824	-0.316151	-0.28698	-0.316016	-0.363678	-0.51064	-0.35393
trial 38	10.9362	148.032	0.0573949	-16.9226	-97.8116	-52.5886	11.5374	1.17448	122.975	-0.409139	-0.407154	-0.476109	-0.544523	-0.539591	-0.506353	-0.541015	-0.558349	-0.55835	-0.544822	-0.521334	-0.54482	-0.584353	-0.320335	-0.363566	-0.411998	-0.423043	-0.419084	-0.396442	-0.340964	-0.378556	-0.328433	-0.363677	-0.358791	-0.413402	-0.398264	-0.518147	-0.378197
trial 39	9.12584	89.2038	0.437556	-18.2637	-63.4639	-76.027	24.3167	1.40506	191.747	-0.477314	-0.456755	-0.418161	-0.542967	-0.501984	-0.50393	-0.51281	-0.503921	-0.548362	-0.596342	-0.537024	-0.499314	-0.548362	-0.453571	-0.380124	-0.443587	-0.479979	-0.385211	-0.453608	-0.473455	-0.434429	-0.421431	-0.431595	-0.438578	-0.431488	-0.415708	-0.511327	-0.434059
trial 40	9.7062	88.8499	0.486668	-29.2593	-65.6189	-79.0776	21.4948	1.00395	170.136	-0.477314	-0.447622	-0.427258	-0.542967	-0.492993	-0.50393	-0.503922	-0.521697	-0.548362	-0.587522	-0.537024	-0.499314	-0.548362	-0.453571	-0.366806	-0.443587	-0.441411	-0.385211	-0.453608	-0.460448	-0.447435	-0.447444	-0.444523	-0.438578	-0.431488	-0.415708	-0.510638	-0.433063
trial 41	9.85195	90.3511	0.543292	-15.3895	-52.21	-62.8705	21.8174	1.05793	168.939	-0.468144	-0.429355	-0.409063	-0.524843	-0.492993	-0.512818	-0.51281	-0.512809	-0.539474	-0.596342	-0.537024	-0.516955	-0.55725	-0.44041	-0.366806	-0.417111	-0.428555	-0.35905	-0.453608	-0.434436	-0.447435	-0.408425	-0.405739	-0.387461	-0.405627	-0.37714	-0.508452	-0.410139
trial 42	5.97786	131.601	0.270538	-18.7676	-71.221	-90.645	10.6957	2.28791	181.806	-0.436013	-0.452008	-0.521988	-0.501568	-0.505818	-0.507689	-0.525307	-0.525306	-0.516494	-0.538063	-0.549267	-0.485579	-0.534121	-0.416297	-0.35365	-0.351021	-0.417993	-0.345948	-0.40274	-0.410463	-0.37017	-0.35675	-0.354311	-0.375665	-0.367543	-0.364929	-0.507632	-0.37596
trial 43	9.9705	87.4517	0.648173	-12.8935	-52.9184	-60.5388	21.9293	1.07922	173.031	-0.472374	-0.433899	-0.431797	-0.501568	-0.479073	-0.507689	-0.525307	-0.516493	-0.516494	-0.573051	-0.531707	-0.51182	-0.560561	-0.427248	-0.326854	-0.430349	-0.441411	-0.35905	-0.427286	-0.421429	-0.447435	-0.395418	-0.392811	-0.413019	-0.444419	-0.415708	-0.504756	-0.410957
trial 44	14.3822	143.847	0	-14.9566	-93.9364	-70.1394	17.8987	1.17785	193.103	-0.391269	-0.362652	-0.467243	-0.518025	-0.539591	-0.463015	-0.532347	-0.541013	-0.515012	-0.553426	-0.538605	-0.553424	-0.619024	-0.396399	-0.312281	-0.361007	-0.460226	-0.381278	-0.434472	-0.353497	-0.353489	-0.3911	-0.313834	-0.346468	-0.351087	-0.410658	-0.507281	-0.374292
trial 45	11.8403	147.55	0.0494894	-19.6441	-88.3496	-55.3836	10.5608	1.08932	120.035	-0.429231	-0.471854	-0.469625	-0.547226	-0.551061	-0.508859	-0.561072	-0.561071	-0.578479	-0.547473	-0.515224	-0.530193	-0.569776	-0.360989	-0.366239	-0.37648	-0.401075	-0.422065	-0.373789	-0.356068	-0.305619	-0.305631	-0.303615	-0.311773	-0.328555	-0.388615	-0.526242	-0.353886
trial 46	9.96603	89.8032	0.528932	-12.2824	-55.0629	-68.5585	24.33	1.02548	195.531	-0.483963	-0.454371	-0.443125	-0.540225	-0.481526	-0.519093	-0.519085	-0.519084	-0.527936	-0.593432	-0.534354	-0.505593	-0.545637	-0.453571	-0.353489	-0.443587	-0.428555	-0.35905	-0.440447	-0.434436	-0.421422	-0.408425	-0.405739	-0.413019	-0.444419	-0.402852	-0.512879	-0.416078
trial 47	9.58076	90.0374	0.830365	-14.5199	-96.6337	-68.2098	26.3992	1.04007	198.75	-0.422122	-0.42932	-0.427198	-0.498849	-0.503264	-0.487177	-0.550458	-0.541415	-0.523334	-0.590291	-0.538928	-0.491604	-0.550458	-0.348323	-0.312367	-0.323668	-0.417993	-0.345948	-0.361958	-0.397034	-0.397027	-0.397036	-0.354311	-0.375665	-0.380891	-0.418001	-0.504186	-0.371556
trial 48	8.7849	94.3332	0.424498	-25.2258	-86.9817	-74.1215	20.3663	1.40062	161.812	-0.479816	-0.468334	-0.447802	-0.509328	-0.495527	-0.497564	-0.533259	-0.50648	-0.542185	-0.581562	-0.530825	-0.492982	-0.551111	-0.443658	-0.383009	-0.393575	-0.43167	-0.32227	-0.377469	-0.385261	-0.411431	-0.345997	-0.343675	-0.364586	-0.369576	-0.328188	-0.510521	-0.376951
trial 49	9.47367	89.3567	0.468519	-29.8002	-75.436	-88.3843	24.9555	1.02798	196.79	-0.477314	-0.447622	-0.418161	-0.542967	-0.492993	-0.50393	-0.51281	-0.503921	-0.548362	-0.578701	-0.52817	-0.499314	-0.539474	-0.44041	-0.366806	-0.430349	-0.441411	-0.385211	-0.453608	-0.460448	-0.434429	-0.421431	-0.431595	-0.425798	-0.418558	-0.415708	-0.507211	-0.425059
trial 50	11.9164	149.538	0.0429108	-10.7687	-99.8656	-57.4683	13.4119	1.66818	156.411	-0.429231	-0.462915	-0.469625	-0.547226	-0.542258	-0.508859	-0.561072	-0.552367	-0.569775	-0.538834	-0.515224	-0.521553	-0.561072	-0.360989	-0.353338	-0.37648	-0.388606	-0.345989	-0.373789	-0.356068	-0.267789	-0.267801	-0.278542	-0.28698	-0.316016	-0.363678	-0.521539	-0.333543
trial 51	11.9264	147.79	0.107938	-26.3313	-97.8929	-63.714	11.5063	1.36491	130.294	-0.402311	-0.453977	-0.496337	-0.556097	-0.551061	-0.500155	-0.552368	-0.53496	-0.569775	-0.530195	-0.497881	-0.538832	-0.561072	-0.322722	-0.353338	-0.350827	-0.401075	-0.333309	-0.361034	-0.356068	-0.293009	-0.267801	-0.328687	-0.28698	-0.341093	-0.363678	-0.518848	-0.335355
trial 52	8.83058	94.094	0.441512	-23.9622	-87.4913	-72.4774	19.9676	1.10165	159.715	-0.479816	-0.468334	-0.447802	-0.509328	-0.477467	-0.50649	-0.524333	-0.50648	-0.542185	-0.59042	-0.539717	-0.492982	-0.551111	-0.417166	-0.369605	-0.366928	-0.43167	-0.295942	-0.350978	-0.372172	-0.385253	-0.345997	-0.330666	-0.377445	-0.382588	-0.354061	-0.510497	-0.367728
trial 53	9.90599	92.0462	0.513159	-27.0981	-63.2946	-76.9558	25.934	1.13519	185.776	-0.442599	-0.422766	-0.411909	-0.559435	-0.475841	-0.503868	-0.512491	-0.521121	-0.521123	-0.567899	-0.535994	-0.49078	-0.581547	-0.417992	-0.384752	-0.395024	-0.368955	-0.351116	-0.418032	-0.386834	-0.361295	-0.361305	-0.358941	-0.341498	-0.358816	-0.356343	-0.503644	-0.373916
trial 54	6.03769	137.34	0.2006	-12.0175	-58.7207	-82.6148	10.1067	2.25026	174.359	-0.408743	-0.452008	-0.521988	-0.510552	-0.505818	-0.48125	-0.516494	-0.551746	-0.507681	-0.538063	-0.549267	-0.485579	-0.516494	-0.402702	-0.339889	-0.351021	-0.417993	-0.345948	-0.389146	-0.43732	-0.383598	-0.397036	-0.340966	-0.388851	-0.407586	-0.364929	-0.503514	-0.382076
trial 55	10.2541	90.7227	0.544609	-12.1982	-55.8892	-68.4829	25.0785	1.00878	199.707	-0.474833	-0.445277	-0.425009	-0.513155	-0.472573	-0.527944	-0.519085	-0.510233	-0.519085	-0.602215	-0.543171	-0.523161	-0.563338	-0.437202	-0.350812	-0.440346	-0.438255	-0.36937	-0.450318	-0.431295	-0.444214	-0.405447	-0.402793	-0.397353	-0.40268	-0.387158	-0.510698	-0.412096
trial 56	5.92315	135.013	0.24709	-25.1552	-78.6744	-98.8568	10.7803	2.39776	184.951	-0.436013	-0.452008	-0.521988	-0.501568	-0.496903	-0.507689	-0.525307	-0.525306	-0.516494	-0.538063	-0.549267	-0.494326	-0.525308	-0.402702	-0.326128	-0.337344	-0.404724	-0.359456	-0.389146	-0.43732	-0.383598	-0.370179	-0.367656	-0.388851	-0.407586	-0.378197	-0.506942	-0.380991
trial 57	9.29455	96.4085	0.538424	-29.2447	-83.4514	-80.9825	27.6136	1.53356	197.011	-0.440339	-0.39412	-0.418582	-0.556703	-0.516938	-0.48421	-0.518587	-0.527182	-0.53578	-0.582254	-0.52484	-0.496915	-0.578764	-0.412011	-0.327536	-0.389307	-0.413543	-0.32063	-0.348279	-0.393897	-0.356059	-0.36868	-0.341224	-0.32417	-0.341093	-0.326272	-0.505786	-0.358669
trial 58	13.5973	141.357	0.0391193	-29.199	-94.6844	-73.4377	14.0096	1.60456	154.137	-0.339499	-0.400347	-0.469625	-0.538356	-0.559863	-0.465341	-0.552368	-0.543663	-0.526257	-0.538834	-0.541237	-0.55611	-0.60459	-0.383721	-0.337924	-0.373755	-0.447832	-0.356074	-0.421795	-0.378564	-0.315888	-0.328433	-0.301373	-0.297176	-0.32616	-0.361082	-0.510469	-0.356137
trial 59	6.30024	133.455	0.256528	-17.8035	-68.4213	-88.3257	10.4086	1.72675	178.754	-0.417833	-0.470117	-0.512969	-0.510552	-0.505818	-0.498876	-0.534121	-0.551746	-0.516494	-0.538063	-0.540487	-0.476832	-0.525308	-0.378439	-0.342601	-0.32626	-0.381079	-0.321469	-0.351111	-0.41359	-0.346001	-0.359526	-0.330193	-0.351981	-0.383812	-0.35438	-0.507632	-0.356957
trial 60	9.8084	90.9825	0.470692	-27.0137	-79.8486	-80.2957	23.6734	1.29599	184.308	-0.458974	-0.447622	-0.418161	-0.515781	-0.501984	-0.512818	-0.530586	-0.503921	-0.530586	-0.578701	-0.52817	-0.508135	-0.55725	-0.411045	-0.364044	-0.414039	-0.399925	-0.330375	-0.424163	-0.39252	-0.405438	-0.379597	-0.36425	-0.384653	-0.376979	-0.361604	-0.50713	-0.385279
trial 61	9.83901	136.31	0.0204236	-12.4297	-97.9266	-51.4729	11.7541	1.36977	123.62	-0.409139	-0.398254	-0.449511	-0.535691	-0.548357	-0.489018	-0.523679	-0.549681	-0.532347	-0.536219	-0.512698	-0.54482	-0.593021	-0.373744	-0.340437	-0.363654	-0.438481	-0.422065	-0.437563	-0.406507	-0.406499	-0.393899	-0.366296	-0.39855	-0.403787	-0.426021	-0.509418	-0.398269
trial 62	8.61208	94.235	0.42569	-14.3432	-83.0147	-66.5235	21.2857	1.23818	170.03	-0.479816	-0.45916	-0.447802	-0.518429	-0.495527	-0.497564	-0.524333	-0.50648	-0.542185	-0.599277	-0.539717	-0.484124	-0.551111	-0.430412	-0.369605	-0.366928	-0.418733	-0.309106	-0.350978	-0.372172	-0.385253	-0.345997	-0.330666	-0.377445	-0.369576	-0.366997	-0.511194	-0.368759
trial 63	7.71978	95.7165	0.238782	-29.8717	-52.6303	-97.498	12.8356	1.0167	171.37	-0.440634	-0.484156	-0.500038	-0.488595	-0.484001	-0.521706	-0.530586	-0.539473	-0.530586	-0.525778	-0.545879	-0.472853	-0.530586	-0.334728	-0.326128	-0.296315	-0.391456	-0.305424	-0.334771	-0.370177	-0.329883	-0.316464	-0.300931	-0.309733	-0.314153	-0.311857	-0.507298	-0.326309
trial 64	9.85696	88.3528	0.452493	-14.3106	-60.3068	-58.8447	19.8105	1.00073	151.811	-0.449804	-0.447622	-0.409063	-0.515781	-0.501984	-0.50393	-0.530586	-0.503921	-0.530586	-0.569881	-0.52817	-0.508135	-0.55725	-0.466733	-0.406758	-0.417111	-0.428555	-0.332888	-0.414125	-0.395416	-0.421422	-0.382412	-0.354027	-0.387461	-0.379766	-0.364284	-0.504363	-0.396228
trial 65	6.12114	133.281	0.243093	-15.9476	-67.7741	-91.7388	11.2725	2.21584	190.97	-0.408743	-0.470117	-0.512969	-0.501568	-0.496903	-0.498876	-0.534121	-0.551746	-0.525307	-0.538063	-0.549267	-0.485579	-0.534121	-0.392124	-0.328747	-0.353795	-0.394432	-0.335066	-0.364794	-0.427107	-0.359517	-0.373043	-0.343625	-0.365252	-0.41068	-0.367734	-0.50826	-0.370455
trial 66	9.14644	88.4465	0.4359	-15.005	-57.5959	-70.5467	23.5227	1.33097	184.068	-0.477314	-0.456755	-0.418161	-0.542967	-0.501984	-0.50393	-0.51281	-0.512809	-0.548362	-0.587522	-0.537024	-0.499314	-0.539474	-0.466733	-0.380124	-0.443587	-0.479979	-0.385211	-0.453608	-0.473455	-0.434429	-0.421431	-0.431595	-0.438578	-0.418558	-0.415708	-0.510648	-0.434077
trial 67	10.0208	90.3292	0.472936	-14.6326	-76.1051	-72.2923	25.4023	1.11044	197.977	-0.449804	-0.447622	-0.409063	-0.515781	-0.501984	-0.495043	-0.521698	-0.503921	-0.530586	-0.569881	-0.52817	-0.516955	-0.55725	-0.466733	-0.420076	-0.430349	-0.402843	-0.332888	-0.414125	-0.395416	-0.395409	-0.395418	-0.379883	-0.40024	-0.392697	-0.37714	-0.503674	-0.400247
trial 68	11.123	118.769	0.285562	-23.5074	-95.3852	-60.9727	10.65	1.05721	122.983	-0.45615	-0.498669	-0.514145	-0.520616	-0.524652	-0.500155	-0.543664	-0.517552	-0.526257	-0.530195	-0.549909	-0.504275	-0.552368	-0.421038	-0.387611	-0.397936	-0.397043	-0.314976	-0.369096	-0.376815	-0.325427	-0.338282	-0.361579	-0.331385	-0.348685	-0.358958	-0.518354	-0.363756
trial 69	9.12415	87.6891	0.602819	-28.3544	-65.7165	-73.1973	20.1126	1.0003	157.132	-0.472374	-0.424844	-0.422778	-0.519537	-0.496903	-0.498876	-0.507681	-0.498866	-0.525307	-0.599292	-0.531707	-0.503073	-0.560561	-0.427248	-0.366806	-0.417111	-0.441411	-0.345969	-0.427286	-0.408423	-0.447435	-0.408425	-0.379883	-0.425798	-0.444419	-0.415708	-0.504754	-0.411994
trial 70	13.0982	136.01	0.135334	-16.0678	-96.9961	-71.7095	18.9013	1.72721	198.58	-0.366419	-0.409285	-0.478529	-0.538356	-0.551061	-0.500155	-0.561072	-0.561071	-0.543664	-0.521556	-0.532566	-0.538832	-0.569776	-0.409076	-0.389208	-0.373755	-0.435437	-0.318268	-0.383765	-0.366031	-0.303355	-0.303366	-0.288912	-0.284854	-0.32616	-0.38587	-0.513257	-0.351389
trial 71	9.19096	90.9215	0.58778	-26.2273	-58.6766	-64.7098	16.9331	1.10501	136.329	-0.472374	-0.424844	-0.431797	-0.510552	-0.487988	-0.507689	-0.516494	-0.498866	-0.525307	-0.581798	-0.531707	-0.494326	-0.560561	-0.427248	-0.366806	-0.430349	-0.454267	-0.35905	-0.440447	-0.434436	-0.447435	-0.382412	-0.392811	-0.425798	-0.444419	-0.415708	-0.503408	-0.417014
trial 72	12.7499	137.733	0.11367	-14.6257	-79.6498	-57.5039	14.7394	1.77541	153.813	-0.366419	-0.4361	-0.478529	-0.529486	-0.542258	-0.482748	-0.561072	-0.543663	-0.552368	-0.504278	-0.541237	-0.538832	-0.578479	-0.409076	-0.363566	-0.348259	-0.460226	-0.343472	-0.409119	-0.366031	-0.290821	-0.328433	-0.301373	-0.297176	-0.338624	-0.38587	-0.511959	-0.35708
trial 73	9.57878	96.6117	0.469884	-19.584	-67.9195	-72.4039	26.1521	1.3656	193.197	-0.469289	-0.431628	-0.420738	-0.550639	-0.484571	-0.521132	-0.512491	-0.521121	-0.521123	-0.585036	-0.518794	-0.482211	-0.555651	-0.379246	-0.358623	-0.356059	-0.356334	-0.325442	-0.392204	-0.361303	-0.335764	-0.335774	-0.346251	-0.316404	-0.346124	-0.356343	-0.505725	-0.351221
trial 74	11.1846	149.845	0.144978	-17.1808	-99.7076	-52.2859	10.458	1	120.299	-0.393338	-0.4361	-0.451817	-0.573837	-0.559863	-0.508859	-0.569775	-0.552367	-0.561072	-0.530195	-0.497881	-0.530193	-0.561072	-0.325139	-0.329999	-0.366333	-0.316118	-0.335779	-0.350854	-0.320608	-0.320599	-0.282548	-0.343722	-0.289132	-0.330978	-0.328672	-0.517413	-0.326191
trial 75	9.07897	93.9182	0.448854	-21.4652	-87.1304	-74.1947	22.5484	1.47959	177.528	-0.479816	-0.477507	-0.429528	-0.509328	-0.477467	-0.497564	-0.524333	-0.50648	-0.542185	-0.581562	-0.530825	-0.50184	-0.542185	-0.443658	-0.383009	-0.393575	-0.418733	-0.309106	-0.377469	-0.372172	-0.411431	-0.345997	-0.343675	-0.377445	-0.369576	-0.328188	-0.50774	-0.374926
trial 76	10.0389	86.9699	0.543683	-19.6613	-53.7466	-65.8868	21.0218	1.00719	162.814	-0.468144	-0.438488	-0.418161	-0.533905	-0.484001	-0.512818	-0.503922	-0.512809	-0.548362	-0.578701	-0.52817	-0.499314	-0.548362	-0.453571	-0.366806	-0.456825	-0.467123	-0.35905	-0.453608	-0.421429	-0.434429	-0.395418	-0.392811	-0.40024	-0.418558	-0.389996	-0.505781	-0.416143
trial 77	11.6954	148.968	0.047153	-20.2774	-98.4785	-60.0635	11.5353	1.31192	133.048	-0.429231	-0.471854	-0.469625	-0.556097	-0.559863	-0.508859	-0.552368	-0.552367	-0.578479	-0.538834	-0.506553	-0.538832	-0.569776	-0.360989	-0.340437	-0.389307	-0.376137	-0.345989	-0.348279	-0.343458	-0.267789	-0.267801	-0.278542	-0.28698	-0.290939	-0.351209	-0.525595	-0.326758
trial 78	9.02322	92.6704	0.445489	-20.5789	-82.6516	-70.8369	21.0868	1.12407	166.528	-0.479816	-0.477507	-0.447802	-0.527531	-0.468436	-0.497564	-0.524333	-0.50648	-0.542185	-0.59042	-0.539717	-0.492982	-0.551111	-0.443658	-0.356201	-0.380252	-0.43167	-0.309106	-0.364224	-0.385261	-0.385253	-0.345997	-0.330666	-0.364586	-0.382588	-0.354061	-0.511222	-0.371809
trial 79	9.14794	91.7789	0.3727	-22.5752	-87.1823	-79.8389	23.1124	1.06498	184.717	-0.468144	-0.465889	-0.418161	-0.506719	-0.519968	-0.495043	-0.539474	-0.503921	-0.539474	-0.569881	-0.52817	-0.499314	-0.55725	-0.466733	-0.406758	-0.430349	-0.467123	-0.35905	-0.453608	-0.421429	-0.447435	-0.421431	-0.379883	-0.425798	-0.392697	-0.389996	-0.50857	-0.420176
trial 80	12.4677	126.239	0.0497156	-25.5945	-99.3932	-78.7976	19.1025	1.01073	181.235	-0.382335	-0.380453	-0.467243	-0.571022	-0.539591	-0.471683	-0.532347	-0.549681	-0.532347	-0.519011	-0.512698	-0.536216	-0.619024	-0.418777	-0.284474	-0.295045	-0.370828	-0.265832	-0.318025	-0.301127	-0.301117	-0.326045	-0.237228	-0.270502	-0.311406	-0.370838	-0.508742	-0.313173
trial 81	10.5816	145.228	0.0452026	-16.0439	-88.1985	-50.1812	10	1.0128	111.091	-0.411285	-0.4361	-0.478529	-0.502876	-0.542258	-0.508859	-0.543664	-0.53496	-0.552368	-0.547473	-0.506553	-0.530193	-0.561072	-0.373744	-0.327536	-0.350827	-0.45095	-0.409386	-0.424808	-0.356068	-0.368669	-0.406509	-0.378832	-0.386153	-0.416325	-0.463427	-0.512014	-0.393326
trial 82	9.73714	88.8735	0.470085	-15.7423	-56.9352	-70.8846	24.0523	1.16368	188.412	-0.477314	-0.447622	-0.409063	-0.533905	-0.501984	-0.512818	-0.521698	-0.521697	-0.548362	-0.587522	-0.537024	-0.508135	-0.55725	-0.44041	-0.353489	-0.430349	-0.441411	-0.385211	-0.453608	-0.434436	-0.447435	-0.421431	-0.418667	-0.413019	-0.418558	-0.402852	-0.512646	-0.420067
trial 83	13.0132	139.801	0.0790254	-14.5582	-96.5641	-70.8513	17.8858	1.81862	195.089	-0.384365	-0.418224	-0.469625	-0.511746	-0.542258	-0.500155	-0.543664	-0.543663	-0.552368	-0.538834	-0.506553	-0.512914	-0.569776	-0.396399	-0.363566	-0.361007	-0.447832	-0.33087	-0.421795	-0.366031	-0.303355	-0.303366	-0.288912	-0.297176	-0.32616	-0.398264	-0.507242	-0.35421
trial 84	5.87804	130.225	0.286546	-18.5609	-76.1874	-96.8188	12.0059	3.35981	199.86	-0.445103	-0.433899	-0.521988	-0.492584	-0.496903	-0.507689	-0.516494	-0.516493	-0.507681	-0.520569	-0.558047	-0.494326	-0.534121	-0.405809	-0.384162	-0.38133	-0.42114	-0.375857	-0.405846	-0.440623	-0.373034	-0.400076	-0.38392	-0.378523	-0.41068	-0.394441	-0.503531	-0.396572
trial 85	11.3847	120.986	0.281975	-17.7226	-87.7879	-55.6986	10.6216	1	124.658	-0.45615	-0.516546	-0.487433	-0.547226	-0.542258	-0.491452	-0.543664	-0.508848	-0.552368	-0.530195	-0.549909	-0.495636	-0.526257	-0.408042	-0.45335	-0.332584	-0.384345	-0.276225	-0.343105	-0.351125	-0.286892	-0.312593	-0.348811	-0.306138	-0.335915	-0.333562	-0.519073	-0.344053
trial 86	9.58236	88.1882	0.470744	-25.3375	-66.6386	-79.0293	23.1565	1.03729	181.327	-0.477314	-0.456755	-0.418161	-0.533905	-0.501984	-0.512818	-0.503922	-0.521697	-0.548362	-0.587522	-0.537024	-0.499314	-0.548362	-0.453571	-0.366806	-0.430349	-0.454267	-0.385211	-0.453608	-0.447442	-0.421422	-0.434437	-0.431595	-0.425798	-0.418558	-0.415708	-0.511319	-0.426059
trial 87	11.78	150	0.0616558	-27.018	-98.1708	-63.1462	10.536	1.18925	122.079	-0.429231	-0.471854	-0.478529	-0.556097	-0.551061	-0.500155	-0.561072	-0.552367	-0.569775	-0.538834	-0.515224	-0.538832	-0.569776	-0.360989	-0.353338	-0.363654	-0.388606	-0.345989	-0.373789	-0.356068	-0.267789	-0.267801	-0.291078	-0.28698	-0.316016	-0.351209	-0.5256	-0.332562
trial 88	9.88545	95.2336	0.434175	-13.4622	-80.2261	-66.1354	23.0856	1.00296	181.236	-0.468144	-0.429355	-0.409063	-0.506719	-0.510976	-0.495043	-0.55725	-0.539473	-0.548362	-0.569881	-0.52817	-0.499314	-0.548362	-0.44041	-0.366806	-0.403873	-0.389987	-0.319808	-0.414125	-0.38241	-0.421422	-0.395418	-0.354027	-0.374681	-0.366836	-0.325716	-0.50847	-0.381194
trial 89	5.90427	126.932	0.295139	-21.0341	-72.7222	-94.7689	11.6612	2.85291	188.983	-0.454194	-0.442953	-0.521988	-0.492584	-0.496903	-0.525316	-0.516494	-0.525306	-0.516494	-0.520569	-0.549267	-0.485579	-0.525308	-0.422733	-0.387191	-0.398186	-0.424328	-0.378788	-0.408994	-0.430364	-0.375936	-0.38955	-0.359838	-0.368062	-0.38677	-0.384015	-0.505612	-0.393443
trial 90	11.6378	147.717	0.0777339	-17.4056	-87.7421	-53.7042	11.0718	1.18393	123.674	-0.411285	-0.462915	-0.496337	-0.573837	-0.542258	-0.508859	-0.569775	-0.543663	-0.578479	-0.512917	-0.515224	-0.530193	-0.534961	-0.322722	-0.340437	-0.325173	-0.363668	-0.32063	-0.335524	-0.318238	-0.242569	-0.255191	-0.25347	-0.262186	-0.265861	-0.338741	-0.521592	-0.303416
trial 91	9.24248	88.8398	0.45062	-17.9926	-62.2317	-74.6234	23.9371	1.22406	188.566	-0.477314	-0.456755	-0.418161	-0.542967	-0.501984	-0.50393	-0.51281	-0.512809	-0.548362	-0.596342	-0.537024	-0.499314	-0.548362	-0.44041	-0.380124	-0.430349	-0.467123	-0.398291	-0.453608	-0.460448	-0.434429	-0.421431	-0.431595	-0.438578	-0.418558	-0.415708	-0.51201	-0.43005
trial 92	8.61395	93.4393	0.421617	-14.9559	-91.7818	-75.2249	24.816	1.72937	196.97	-0.479816	-0.468334	-0.456939	-0.518429	-0.486497	-0.497564	-0.524333	-0.50648	-0.542185	-0.563846	-0.539717	-0.492982	-0.551111	-0.417166	-0.383009	-0.380252	-0.418733	-0.309106	-0.350978	-0.385261	-0.385253	-0.359085	-0.330666	-0.390303	-0.382588	-0.379933	-0.509864	-0.374795
trial 93	10.1716	92.9831	0.519188	-22.323	-63.3523	-73.6468	26.8238	1.05455	192.632	-0.460393	-0.413903	-0.411909	-0.56823	-0.484571	-0.503868	-0.521123	-0.521121	-0.529755	-0.585036	-0.535994	-0.49078	-0.581547	-0.447031	-0.413907	-0.411006	-0.384345	-0.353727	-0.408083	-0.415349	-0.363962	-0.363972	-0.361579	-0.331385	-0.335915	-0.34626	-0.508325	-0.379732
trial 94	9.6203	89.2251	0.497293	-23.9464	-66.6846	-79.4862	23.7019	1.18071	189.47	-0.477314	-0.447622	-0.427258	-0.542967	-0.492993	-0.512818	-0.503922	-0.521697	-0.548362	-0.596342	-0.537024	-0.499314	-0.55725	-0.453571	-0.366806	-0.443587	-0.454267	-0.35905	-0.440447	-0.421429	-0.421422	-0.395418	-0.405739	-0.438578	-0.444419	-0.415708	-0.512683	-0.420034
trial 95	9.43674	86.8616	0.514742	-20.7676	-63.9495	-76.6705	24.9408	1.40156	192.21	-0.468144	-0.456755	-0.427258	-0.515781	-0.501984	-0.512818	-0.486146	-0.512809	-0.539474	-0.569881	-0.537024	-0.499314	-0.548362	-0.44041	-0.326854	-0.430349	-0.454267	-0.35905	-0.427286	-0.421429	-0.421422	-0.382412	-0.392811	-0.413019	-0.444419	-0.415708	-0.505827	-0.409957
trial 96	11.608	114.666	0.293443	-26.64	-99.0796	-71.5233	12.8056	1.63825	149.087	-0.447177	-0.507607	-0.505241	-0.529486	-0.533455	-0.482748	-0.50885	-0.500145	-0.50885	-0.547473	-0.541237	-0.504275	-0.534961	-0.408042	-0.413907	-0.332584	-0.397043	-0.327893	-0.395087	-0.36397	-0.299737	-0.325438	-0.387116	-0.344008	-0.374227	-0.371656	-0.511654	-0.36467
trial 97	8.95189	95.1059	0.55542	-10.5711	-85.4202	-60.5123	22.8706	1.21563	174.559	-0.449804	-0.438488	-0.427258	-0.506719	-0.484001	-0.495043	-0.530586	-0.512809	-0.521698	-0.578701	-0.537024	-0.490494	-0.566139	-0.420286	-0.345457	-0.369734	-0.408788	-0.311515	-0.380332	-0.414492	-0.401313	-0.38815	-0.359375	-0.367304	-0.398539	-0.395779	-0.502982	-0.38162
trial 98	9.96903	94.7702	0.447897	-16.7881	-64.1992	-55.2251	17.0831	1.03101	134.315	-0.468144	-0.438488	-0.418161	-0.506719	-0.501984	-0.50393	-0.55725	-0.521697	-0.548362	-0.578701	-0.545879	-0.490494	-0.55725	-0.466733	-0.353489	-0.403873	-0.428555	-0.306727	-0.414125	-0.38241	-0.408416	-0.369406	-0.341099	-0.361902	-0.340974	-0.325716	-0.510543	-0.377187
trial 99	11.9095	147.556	0.0722701	-21.3552	-97.4989	-61.1187	11.9271	1.33468	135.665	-0.429231	-0.471854	-0.478529	-0.547226	-0.551061	-0.500155	-0.561072	-0.552367	-0.578479	-0.538834	-0.515224	-0.530193	-0.561072	-0.373744	-0.366239	-0.350827	-0.401075	-0.358668	-0.373789	-0.356068	-0.280399	-0.280411	-0.303615	-0.28698	-0.316016	-0.376147	-0.524254	-0.340306
trial 100	10.1957	88.5953	0.393066	-18.6861	-66.2518	-78.1732	24.5386	1.01917	197.37	-0.477314	-0.456755	-0.399966	-0.524843	-0.501984	-0.50393	-0.503922	-0.521697	-0.503922	-0.578701	-0.537024	-0.508135	-0.548362	-0.45028	-0.377275	-0.4535	-0.438255	-0.356372	-0.450318	-0.431295	-0.431288	-0.418372	-0.389946	-0.422755	-0.41553	-0.412711	-0.50512	-0.419069
Mean	9.68268	110.846	0.347678	-19.9792	-77.5463	-72.7609	18.227	1.3798	170.425	-0.44886	-0.449774	-0.456134	-0.526118	-0.507638	-0.503011	-0.527904	-0.523926	-0.537457	-0.561093	-0.533108	-0.506607	-0.553548	-0.416433	-0.365233	-0.388341	-0.418173	-0.34682	-0.402892	-0.397558	-0.375783	-0.365989	-0.358989	-0.368473	-0.382427	-0.379701	-0.510398	-0.382063
std	1.97974	23.5625	0.182487	5.27886	15.2597	11.9737	5.85764	0.490893	24.6208	0.032132	0.0246024	0.0391717	0.0206973	0.0262706	0.0117069	0.0184965	0.018515	0.0188653	0.0277576	0.0147962	0.0179889	0.0181152	0.0369172	0.0293517	0.0393208	0.0314946	0.0324242	0.0379452	0.0408297	0.0572914	0.0468627	0.0463084	0.0493093	0.0449741	0.0307833	0.00608146	0.0323812
COV	0.204462	0.21257	0.524874	-0.264218	-0.196782	-0.164563	0.321372	0.355771	0.144468	-0.0715859	-0.0546995	-0.0858775	-0.0393396	-0.0517507	-0.0232736	-0.0350376	-0.0353389	-0.035101	-0.0494706	-0.0277546	-0.0355087	-0.0327256	-0.0886509	-0.0803644	-0.101253	-0.0753148	-0.09349	-0.0941821	-0.102701	-0.152459	-0.128044	-0.128997	-0.133821	-0.117602	-0.0810725	-0.0119151	-0.0847536

## Sheet: FOCS
	tau_m	tau_w	b	VT	Vr	EL	alpha	Delta_T	R	gamma fit 1	gamma fit 2	gamma fit 3	gamma fit 4	gamma fit 5	gamma fit 6	gamma fit 7	gamma fit 8	gamma fit 9	gamma fit 10	gamma fit 11	gamma fit 12	gamma fit 13	gamma validation 1	gamma validation 2	gamma validation 3	gamma validation 4	gamma validation 5	gamma validation 6	gamma validation 7	gamma validation 8	gamma validation 9	gamma validation 10	gamma validation 11	gamma validation 12	gamma validation 13	mean gamma Fit	mean gamma validation
trial 1	10.022	94.7868	0.520895	-25.8388	-65.6405	-73.1471	24.2587	1.05125	177.357	-0.460393	-0.422766	-0.411909	-0.559435	-0.484571	-0.503868	-0.521123	-0.529753	-0.521123	-0.585036	-0.527394	-0.49078	-0.581547	-0.392161	-0.384752	-0.369047	-0.381575	-0.325442	-0.418032	-0.361303	-0.34853	-0.34854	-0.358941	-0.328951	-0.358816	-0.368964	-0.507669	-0.365004
trial 2	6.97299	101.26	0.798856	-14.6539	-87.7825	-53.0147	13.1225	1.11831	118.738	-0.416189	-0.484719	-0.472165	-0.47974	-0.474872	-0.497153	-0.51675	-0.526551	-0.51675	-0.482534	-0.543488	-0.521408	-0.536354	-0.390397	-0.351129	-0.318177	-0.364054	-0.31317	-0.375456	-0.384453	-0.354904	-0.354912	-0.352281	-0.361411	-0.352185	-0.364061	-0.49759	-0.356661
trial 3	7.15999	100.428	0.592929	-23.309	-61.9466	-77.924	15.1259	1.04948	158.231	-0.42892	-0.476487	-0.483972	-0.491379	-0.496252	-0.498598	-0.508257	-0.537255	-0.527589	-0.493735	-0.563531	-0.493733	-0.498591	-0.366023	-0.371866	-0.354216	-0.383626	-0.363362	-0.351403	-0.403884	-0.331569	-0.346039	-0.343515	-0.366721	-0.343412	-0.355085	-0.499869	-0.360056
trial 4	6.60433	81.7905	1.26032	-21.9345	-78.1227	-62.9946	15.2717	2.22079	140.746	-0.431418	-0.449182	-0.466788	-0.474308	-0.479357	-0.511068	-0.540195	-0.540194	-0.481929	-0.506085	-0.527901	-0.525343	-0.520773	-0.351367	-0.327315	-0.324714	-0.397901	-0.305144	-0.380712	-0.374961	-0.331569	-0.346039	-0.32915	-0.366721	-0.35778	-0.369359	-0.496503	-0.35098
trial 5	9.57491	89.6065	0.494678	-18.967	-57.3795	-69.4476	21.5006	1.07205	172.088	-0.477314	-0.447622	-0.427258	-0.542967	-0.492993	-0.50393	-0.503922	-0.521697	-0.548362	-0.587522	-0.537024	-0.499314	-0.548362	-0.453571	-0.366806	-0.443587	-0.441411	-0.35905	-0.440447	-0.434436	-0.421422	-0.408425	-0.405739	-0.425798	-0.444419	-0.415708	-0.510638	-0.420063
trial 6	8.9838	92.9701	0.544172	-17.1856	-97.835	-74.2703	25.5145	1.09827	195.77	-0.458974	-0.447622	-0.436356	-0.497657	-0.475009	-0.486155	-0.521698	-0.512809	-0.521698	-0.587522	-0.545879	-0.490494	-0.566139	-0.393622	-0.318475	-0.356324	-0.395771	-0.27177	-0.340339	-0.348632	-0.388141	-0.335462	-0.3201	-0.341426	-0.359257	-0.343709	-0.503693	-0.347156
trial 7	9.67459	89.7372	0.530428	-27.4125	-64.3187	-75.0842	21.8284	1.11386	168.167	-0.468144	-0.429355	-0.418161	-0.524843	-0.492993	-0.512818	-0.51281	-0.512809	-0.539474	-0.596342	-0.52817	-0.508135	-0.548362	-0.427248	-0.366806	-0.430349	-0.441411	-0.35905	-0.453608	-0.434436	-0.447435	-0.408425	-0.405739	-0.387461	-0.405627	-0.37714	-0.507109	-0.411133
trial 8	8.93147	93.4878	0.452854	-22.3626	-79.8067	-67.8165	18.9081	1.12837	150.828	-0.479816	-0.468334	-0.447802	-0.509328	-0.486497	-0.497564	-0.524333	-0.50648	-0.542185	-0.59042	-0.539717	-0.492982	-0.551111	-0.417166	-0.369605	-0.366928	-0.418733	-0.295942	-0.350978	-0.372172	-0.385253	-0.345997	-0.343675	-0.377445	-0.382588	-0.366997	-0.510505	-0.368729
trial 9	9.88057	91.2639	0.543315	-15.1123	-58.3655	-70.3612	23.6017	1.06063	192.726	-0.483963	-0.454371	-0.443125	-0.531202	-0.472573	-0.519093	-0.510234	-0.519084	-0.527936	-0.593432	-0.534354	-0.505593	-0.545637	-0.453571	-0.366806	-0.443587	-0.441411	-0.37213	-0.440447	-0.447442	-0.421422	-0.408425	-0.405739	-0.40024	-0.457349	-0.415708	-0.510815	-0.421098
trial 10	8.3056	80.2722	2.10981	-25.9493	-86.8686	-65.2932	19.0482	1.28115	163.941	-0.40604	-0.454407	-0.492285	-0.489756	-0.455014	-0.506955	-0.526552	-0.516749	-0.526552	-0.492253	-0.523967	-0.521408	-0.546156	-0.392082	-0.339263	-0.336596	-0.394697	-0.331449	-0.377564	-0.42933	-0.357517	-0.328803	-0.340673	-0.377832	-0.354837	-0.352175	-0.496776	-0.362524
trial 11	6.63996	82.0468	1.27848	-28.3174	-82.6576	-68.3911	14.9158	2.06969	138.035	-0.431418	-0.449182	-0.466788	-0.474308	-0.479357	-0.511068	-0.540195	-0.540194	-0.481929	-0.506085	-0.527901	-0.525343	-0.520773	-0.351367	-0.327315	-0.324714	-0.397901	-0.305144	-0.380712	-0.374961	-0.331569	-0.346039	-0.32915	-0.366721	-0.35778	-0.369359	-0.496503	-0.35098
trial 12	8.77344	92.7703	0.454377	-21.8488	-90.1407	-75.6775	22.6214	1.55066	178.76	-0.470606	-0.477507	-0.447802	-0.500226	-0.468436	-0.497564	-0.515407	-0.497554	-0.533259	-0.581562	-0.530825	-0.492982	-0.560037	-0.40392	-0.369605	-0.366928	-0.418733	-0.309106	-0.364224	-0.372172	-0.411431	-0.345997	-0.330666	-0.377445	-0.382588	-0.366997	-0.505675	-0.370755
trial 13	6.53951	80.8541	1.23541	-23.5711	-95.5744	-75.9832	19.3499	2.91429	177.895	-0.431418	-0.449182	-0.466788	-0.474308	-0.479357	-0.511068	-0.540195	-0.540194	-0.481929	-0.506085	-0.527901	-0.525343	-0.520773	-0.351367	-0.327315	-0.324714	-0.397901	-0.305144	-0.380712	-0.374961	-0.331569	-0.346039	-0.32915	-0.366721	-0.35778	-0.369359	-0.496503	-0.35098
trial 14	6.21151	133.22	0.250153	-21.9061	-70.5148	-91.8089	10.4287	1.96483	177.117	-0.417833	-0.470117	-0.521988	-0.510552	-0.505818	-0.498876	-0.542934	-0.551746	-0.516494	-0.538063	-0.549267	-0.485579	-0.525308	-0.392124	-0.328747	-0.340027	-0.394432	-0.36226	-0.378478	-0.427107	-0.359517	-0.373043	-0.370488	-0.365252	-0.397246	-0.367734	-0.510352	-0.373574
trial 15	8.85604	94.0575	0.445485	-21.4149	-78.2524	-65.4197	18.0542	1.01103	145.025	-0.470606	-0.45916	-0.447802	-0.509328	-0.477467	-0.50649	-0.524333	-0.50648	-0.533259	-0.572704	-0.521934	-0.484124	-0.551111	-0.417166	-0.369605	-0.366928	-0.43167	-0.295942	-0.350978	-0.372172	-0.385253	-0.345997	-0.330666	-0.377445	-0.382588	-0.366997	-0.504984	-0.368724
trial 16	7.02511	87.91	0.696215	-14.7541	-51.9279	-54.5478	10.3376	1.05184	117.518	-0.389714	-0.446321	-0.492712	-0.519316	-0.485403	-0.497299	-0.544748	-0.525764	-0.497291	-0.51134	-0.542152	-0.520752	-0.535257	-0.400064	-0.362654	-0.35986	-0.402405	-0.325957	-0.3714	-0.394188	-0.365852	-0.36586	-0.363249	-0.357923	-0.349072	-0.332487	-0.500621	-0.365459
trial 17	8.61277	94.0032	0.419614	-23.7409	-93.7579	-77.291	21.949	1.39063	174.684	-0.479816	-0.45916	-0.447802	-0.509328	-0.495527	-0.497564	-0.533259	-0.50648	-0.542185	-0.59042	-0.530825	-0.492982	-0.551111	-0.417166	-0.369605	-0.380252	-0.418733	-0.295942	-0.337733	-0.372172	-0.385253	-0.345997	-0.330666	-0.390303	-0.382588	-0.354061	-0.510497	-0.367729
trial 18	9.53245	89.3825	0.829819	-20.2725	-89.4285	-65.9038	22.5833	1.00102	169.233	-0.422122	-0.420024	-0.427198	-0.498849	-0.503264	-0.487177	-0.541417	-0.532374	-0.523334	-0.572348	-0.529921	-0.500575	-0.550458	-0.361918	-0.312367	-0.309992	-0.431261	-0.359456	-0.361958	-0.397034	-0.383598	-0.383607	-0.367656	-0.375665	-0.367543	-0.418001	-0.500697	-0.371543
trial 19	10.0956	88.3658	0.548938	-12.6948	-51.8085	-66.4096	23.7769	1.07732	189.029	-0.474833	-0.445277	-0.434067	-0.522179	-0.472573	-0.510243	-0.510234	-0.510233	-0.527936	-0.575864	-0.525537	-0.505593	-0.554487	-0.44041	-0.353489	-0.443587	-0.428555	-0.35905	-0.440447	-0.421429	-0.447435	-0.408425	-0.405739	-0.413019	-0.444419	-0.402852	-0.505312	-0.416066
trial 20	9.67732	87.5508	0.508316	-26.7316	-64.1545	-75.6994	22.3738	1.00157	169.749	-0.477314	-0.447622	-0.418161	-0.515781	-0.510976	-0.521706	-0.51281	-0.512809	-0.530586	-0.578701	-0.537024	-0.508135	-0.548362	-0.427248	-0.353489	-0.430349	-0.441411	-0.385211	-0.453608	-0.434436	-0.460442	-0.408425	-0.418667	-0.413019	-0.418558	-0.389996	-0.50923	-0.418066
trial 21	9.511	89.8494	0.48436	-20.6848	-63.0968	-75.6962	23.3168	1.30117	187.183	-0.477314	-0.447622	-0.427258	-0.542967	-0.492993	-0.512818	-0.503922	-0.521697	-0.548362	-0.596342	-0.537024	-0.508135	-0.548362	-0.453571	-0.366806	-0.443587	-0.454267	-0.35905	-0.440447	-0.421429	-0.421422	-0.395418	-0.405739	-0.425798	-0.444419	-0.415708	-0.512678	-0.419051
trial 22	9.68998	90.7348	0.45954	-29.1208	-79.2112	-79.6384	22.1564	1.29871	173.337	-0.458974	-0.447622	-0.418161	-0.515781	-0.501984	-0.512818	-0.530586	-0.503921	-0.530586	-0.569881	-0.519316	-0.499314	-0.548362	-0.463359	-0.390507	-0.414039	-0.425479	-0.317377	-0.411085	-0.379595	-0.392512	-0.379597	-0.351403	-0.371952	-0.376979	-0.348828	-0.504408	-0.386362
trial 23	9.63192	90.6265	0.554952	-26.2285	-63.7637	-73.9283	21.7989	1.03399	169.134	-0.483963	-0.436184	-0.434067	-0.522179	-0.49048	-0.519093	-0.519085	-0.510233	-0.536786	-0.584648	-0.525537	-0.505593	-0.545637	-0.427248	-0.366806	-0.430349	-0.441411	-0.37213	-0.453608	-0.447442	-0.460442	-0.408425	-0.431595	-0.40024	-0.431488	-0.389996	-0.50873	-0.420091
trial 24	9.73746	89.8469	0.521071	-26.9499	-66.5157	-77.8434	23.0788	1.01301	178.142	-0.468144	-0.429355	-0.409063	-0.524843	-0.492993	-0.512818	-0.51281	-0.512809	-0.539474	-0.596342	-0.537024	-0.516955	-0.55725	-0.400924	-0.366806	-0.403873	-0.402843	-0.37213	-0.440447	-0.421429	-0.447435	-0.408425	-0.405739	-0.40024	-0.405627	-0.37714	-0.508452	-0.404081
trial 25	9.09336	88.3672	0.575518	-16.5628	-50.0009	-57.2271	17.9765	1.02552	141.763	-0.472374	-0.424844	-0.422778	-0.519537	-0.496903	-0.507689	-0.516494	-0.498866	-0.525307	-0.599292	-0.531707	-0.503073	-0.560561	-0.427248	-0.353489	-0.430349	-0.454267	-0.35905	-0.440447	-0.421429	-0.447435	-0.408425	-0.379883	-0.425798	-0.444419	-0.415708	-0.50611	-0.415996
trial 26	9.7991	88.0667	0.461066	-22.833	-59.8599	-69.9349	20.7552	1.0334	160.828	-0.477314	-0.447622	-0.418161	-0.524843	-0.510976	-0.512818	-0.51281	-0.521697	-0.530586	-0.578701	-0.537024	-0.499314	-0.539474	-0.44041	-0.353489	-0.430349	-0.441411	-0.37213	-0.440447	-0.421429	-0.434429	-0.395418	-0.405739	-0.40024	-0.405627	-0.402852	-0.508565	-0.411075
trial 27	9.40699	88.8887	0.457324	-14.4901	-50.28	-60.7876	19.93	1.02006	155.856	-0.477314	-0.456755	-0.418161	-0.533905	-0.501984	-0.50393	-0.51281	-0.512809	-0.548362	-0.596342	-0.537024	-0.499314	-0.548362	-0.453571	-0.366806	-0.430349	-0.454267	-0.37213	-0.466769	-0.447442	-0.421422	-0.421431	-0.431595	-0.413019	-0.418558	-0.415708	-0.511313	-0.424082
trial 28	8.39751	95.1998	0.446229	-26.2858	-98.701	-77.2418	20.7502	1.09936	166.097	-0.477314	-0.447622	-0.436356	-0.533905	-0.492993	-0.50393	-0.530586	-0.521697	-0.521698	-0.578701	-0.537024	-0.490494	-0.55725	-0.387762	-0.353489	-0.364159	-0.389987	-0.293647	-0.348321	-0.343391	-0.382403	-0.31738	-0.315243	-0.361902	-0.379766	-0.351428	-0.509967	-0.35299
trial 29	14.174	143.503	0.0375627	-28.8454	-95.8862	-76.6279	14.6076	1.46701	165.887	-0.357446	-0.400347	-0.451817	-0.529486	-0.551061	-0.456638	-0.561072	-0.526256	-0.534961	-0.538834	-0.532566	-0.547471	-0.60459	-0.396399	-0.350745	-0.386502	-0.435437	-0.381278	-0.434472	-0.378564	-0.303355	-0.315899	-0.276452	-0.297176	-0.288771	-0.373476	-0.507119	-0.355271
trial 30	9.75166	85.1426	0.446074	-24.2278	-65.132	-83.5596	26.0929	1.04083	198.734	-0.458974	-0.456755	-0.409063	-0.542967	-0.510976	-0.50393	-0.521698	-0.512809	-0.548362	-0.578701	-0.537024	-0.508135	-0.548362	-0.466733	-0.353489	-0.443587	-0.467123	-0.385211	-0.453608	-0.473455	-0.447435	-0.434437	-0.431595	-0.438578	-0.418558	-0.415708	-0.510597	-0.43304
trial 31	10.2277	94.4087	0.523969	-11.494	-50.9999	-57.6964	23.8446	1.03841	174.08	-0.460393	-0.405041	-0.411909	-0.550639	-0.484571	-0.5125	-0.529755	-0.529753	-0.521123	-0.585036	-0.527394	-0.499348	-0.581547	-0.411045	-0.390507	-0.374578	-0.361595	-0.343373	-0.398007	-0.39252	-0.353737	-0.353747	-0.36425	-0.321148	-0.325579	-0.361604	-0.507616	-0.365515
trial 32	8.54514	93.64	0.412487	-10.0058	-62.5143	-50.0051	16.3253	1.1749	130.054	-0.479816	-0.468334	-0.456939	-0.509328	-0.495527	-0.497564	-0.533259	-0.50648	-0.542185	-0.563846	-0.530825	-0.492982	-0.551111	-0.417166	-0.369605	-0.380252	-0.418733	-0.295942	-0.337733	-0.372172	-0.385253	-0.345997	-0.330666	-0.390303	-0.382588	-0.366997	-0.509861	-0.368724
trial 33	9.34999	88.8956	0.460966	-18.2905	-56.3255	-67.746	21.0101	1.08696	165.798	-0.477314	-0.456755	-0.427258	-0.542967	-0.501984	-0.50393	-0.503922	-0.521697	-0.548362	-0.578701	-0.52817	-0.499314	-0.548362	-0.453571	-0.380124	-0.417111	-0.467123	-0.398291	-0.453608	-0.473455	-0.434429	-0.421431	-0.431595	-0.438578	-0.431488	-0.415708	-0.510672	-0.432039
trial 34	8.27852	80.2956	2.00665	-11.3245	-72.654	-52.3583	19.058	1.88281	169.83	-0.40604	-0.454407	-0.492285	-0.489756	-0.455014	-0.516756	-0.526552	-0.526551	-0.526552	-0.492253	-0.523967	-0.521408	-0.536354	-0.380678	-0.342165	-0.339465	-0.412176	-0.319699	-0.366058	-0.418346	-0.346031	-0.331578	-0.357879	-0.366721	-0.35778	-0.369359	-0.49753	-0.362149
trial 35	11.2426	122.536	0.28824	-28.0332	-98.3642	-63.8027	10	1	117.851	-0.45615	-0.525484	-0.496337	-0.547226	-0.533455	-0.482748	-0.534961	-0.500145	-0.543664	-0.521556	-0.532566	-0.495636	-0.534961	-0.3746	-0.460028	-0.377397	-0.364275	-0.306727	-0.33516	-0.330384	-0.265343	-0.291368	-0.341099	-0.285226	-0.315113	-0.31286	-0.515761	-0.335352
trial 36	11.1785	105.443	0.213528	-15.8177	-89.006	-62.8873	14.3614	1.14255	148.944	-0.420258	-0.471854	-0.523049	-0.511746	-0.524652	-0.482748	-0.526257	-0.517552	-0.543664	-0.547473	-0.549909	-0.512914	-0.561072	-0.40392	-0.356201	-0.366928	-0.366988	-0.32227	-0.350978	-0.359083	-0.385253	-0.385263	-0.343675	-0.364586	-0.356564	-0.405806	-0.514858	-0.366732
trial 37	9.31411	95.0328	0.458431	-21.766	-65.1192	-70.1815	24.0366	1.15246	175	-0.451496	-0.422766	-0.411909	-0.56823	-0.484571	-0.503868	-0.512491	-0.503857	-0.547019	-0.576467	-0.518794	-0.499348	-0.572915	-0.366331	-0.358623	-0.369047	-0.343713	-0.312605	-0.379289	-0.348538	-0.335764	-0.323009	-0.346251	-0.316404	-0.333431	-0.331102	-0.505672	-0.343393
trial 38	8.72545	94.8364	0.43093	-13.0858	-69.9096	-56.1575	17.7085	1.17512	141.976	-0.479816	-0.449987	-0.447802	-0.509328	-0.495527	-0.50649	-0.533259	-0.50648	-0.542185	-0.59042	-0.539717	-0.484124	-0.551111	-0.40392	-0.356201	-0.366928	-0.405797	-0.295942	-0.350978	-0.359083	-0.398342	-0.332908	-0.317656	-0.351727	-0.382588	-0.341125	-0.510481	-0.358707
trial 39	10.9309	108.595	0.239317	-21.1635	-97.2361	-64.4338	13.185	1.37119	139.452	-0.45615	-0.480792	-0.514145	-0.502876	-0.507047	-0.491452	-0.534961	-0.508848	-0.517553	-0.530195	-0.523895	-0.495636	-0.534961	-0.424123	-0.350812	-0.374578	-0.387148	-0.304378	-0.306463	-0.353745	-0.353737	-0.340822	-0.312859	-0.333849	-0.312728	-0.374381	-0.507578	-0.348433
trial 40	9.77774	88.0875	0.461668	-26.5702	-65.4204	-80.4205	23.5753	1.12164	183.551	-0.477314	-0.447622	-0.418161	-0.542967	-0.510976	-0.50393	-0.521698	-0.521697	-0.548362	-0.587522	-0.537024	-0.508135	-0.55725	-0.453571	-0.353489	-0.443587	-0.467123	-0.37213	-0.453608	-0.434436	-0.447435	-0.421431	-0.418667	-0.413019	-0.405627	-0.402852	-0.514051	-0.422075
trial 41	9.23925	89.9589	0.433027	-14.1892	-54.8782	-53.7871	16.8425	1.11168	132.234	-0.458974	-0.447622	-0.427258	-0.515781	-0.492993	-0.50393	-0.521698	-0.495032	-0.530586	-0.569881	-0.519316	-0.508135	-0.548362	-0.466733	-0.406758	-0.417111	-0.441411	-0.37213	-0.427286	-0.434436	-0.408416	-0.421431	-0.405739	-0.438578	-0.405627	-0.37714	-0.503044	-0.417138
trial 42	9.58765	88.8411	0.444843	-28.1956	-72.1789	-73.2408	19.8709	1.08956	152.642	-0.458974	-0.447622	-0.427258	-0.515781	-0.501984	-0.512818	-0.530586	-0.495032	-0.530586	-0.578701	-0.52817	-0.499314	-0.548362	-0.44041	-0.393441	-0.403873	-0.428555	-0.345969	-0.414125	-0.408423	-0.421422	-0.382412	-0.366955	-0.387461	-0.379766	-0.364284	-0.505784	-0.395161
trial 43	9.49791	87.5045	0.461276	-25.7096	-70.5395	-85.161	25.7184	1.05907	199.111	-0.477314	-0.456755	-0.418161	-0.542967	-0.501984	-0.50393	-0.51281	-0.512809	-0.548362	-0.578701	-0.537024	-0.499314	-0.539474	-0.466733	-0.366806	-0.430349	-0.454267	-0.385211	-0.453608	-0.460448	-0.421422	-0.434437	-0.431595	-0.425798	-0.418558	-0.415708	-0.50997	-0.428072
trial 44	9.83966	88.0921	0.478751	-23.7634	-61.4291	-76.381	22.9934	1.04289	180.065	-0.477314	-0.447622	-0.427258	-0.542967	-0.501984	-0.50393	-0.51281	-0.521697	-0.548362	-0.578701	-0.537024	-0.508135	-0.55725	-0.453571	-0.353489	-0.443587	-0.441411	-0.385211	-0.466769	-0.460448	-0.447435	-0.447444	-0.444523	-0.438578	-0.431488	-0.415708	-0.512697	-0.433051
trial 45	8.93101	92.9922	0.440332	-17.5635	-85.8959	-72.0325	22.8114	1.40779	180.459	-0.479816	-0.486681	-0.447802	-0.509328	-0.477467	-0.497564	-0.524333	-0.50648	-0.542185	-0.59042	-0.539717	-0.50184	-0.551111	-0.430412	-0.356201	-0.393575	-0.444606	-0.309106	-0.364224	-0.385261	-0.385253	-0.345997	-0.343675	-0.377445	-0.382588	-0.354061	-0.511903	-0.3748
trial 46	8.28597	80.0817	2.04396	-12.0834	-76.9352	-54.9081	20.6702	1.94018	178.199	-0.416189	-0.464511	-0.502345	-0.489756	-0.474872	-0.516756	-0.51675	-0.536353	-0.526552	-0.482534	-0.533728	-0.511689	-0.526552	-0.383871	-0.330152	-0.342376	-0.401149	-0.322439	-0.369146	-0.421771	-0.348947	-0.334392	-0.375326	-0.355457	-0.331828	-0.372409	-0.499891	-0.360713
trial 47	9.72241	89.1593	0.478601	-15.801	-58.1225	-71.5244	24.1886	1.22013	190.75	-0.477314	-0.447622	-0.427258	-0.542967	-0.492993	-0.50393	-0.503922	-0.521697	-0.548362	-0.587522	-0.537024	-0.499314	-0.548362	-0.44041	-0.366806	-0.443587	-0.441411	-0.385211	-0.453608	-0.447442	-0.447435	-0.421431	-0.418667	-0.413019	-0.418558	-0.402852	-0.510638	-0.423111
trial 48	9.44317	86.6658	0.499638	-28.52	-68.2288	-81.4538	23.5336	1.28017	180.943	-0.468144	-0.447622	-0.418161	-0.533905	-0.492993	-0.512818	-0.495034	-0.512809	-0.548362	-0.578701	-0.52817	-0.499314	-0.548362	-0.453571	-0.353489	-0.430349	-0.479979	-0.385211	-0.453608	-0.434436	-0.434429	-0.408425	-0.418667	-0.425798	-0.431488	-0.389996	-0.506492	-0.423034
trial 49	8.91455	94.3828	0.446439	-16.2236	-59.0391	-67.5232	21.2065	1.25174	172.048	-0.499645	-0.433899	-0.413759	-0.54649	-0.470158	-0.498876	-0.507681	-0.507679	-0.516494	-0.573051	-0.514147	-0.476832	-0.534121	-0.424123	-0.364044	-0.427193	-0.412702	-0.356372	-0.43724	-0.41837	-0.431288	-0.392522	-0.389946	-0.384653	-0.42838	-0.387158	-0.499448	-0.404153
trial 50	9.93592	89.7855	0.508577	-11.8405	-50.0837	-62.1855	21.822	1.01194	174.456	-0.468144	-0.438488	-0.427258	-0.542967	-0.492993	-0.512818	-0.51281	-0.521697	-0.530586	-0.596342	-0.537024	-0.508135	-0.548362	-0.453571	-0.366806	-0.443587	-0.441411	-0.385211	-0.466769	-0.460448	-0.434429	-0.434437	-0.431595	-0.425798	-0.418558	-0.415708	-0.510587	-0.429102
trial 51	9.67596	90.449	0.53879	-22.222	-65.6788	-77.4951	24.8474	1.15808	194.289	-0.474833	-0.436184	-0.434067	-0.522179	-0.49048	-0.519093	-0.519085	-0.510233	-0.536786	-0.584648	-0.525537	-0.505593	-0.545637	-0.44041	-0.353489	-0.430349	-0.441411	-0.385211	-0.453608	-0.447442	-0.460442	-0.408425	-0.418667	-0.413019	-0.418558	-0.389996	-0.508027	-0.420079
trial 52	12.2904	146.689	0.0844123	-11.0511	-100	-60.1892	15.0354	1.5101	169.544	-0.420258	-0.462915	-0.487433	-0.529486	-0.542258	-0.508859	-0.561072	-0.543663	-0.569775	-0.530195	-0.48921	-0.521553	-0.561072	-0.3865	-0.353338	-0.338	-0.413543	-0.345989	-0.424808	-0.368678	-0.293009	-0.33085	-0.303615	-0.299377	-0.316016	-0.401084	-0.517519	-0.351908
trial 53	9.2838	88.7712	0.451475	-12.5561	-56.6431	-70.5432	24.6931	1.32359	193.875	-0.477314	-0.456755	-0.418161	-0.542967	-0.501984	-0.50393	-0.51281	-0.512809	-0.548362	-0.587522	-0.537024	-0.499314	-0.548362	-0.466733	-0.366806	-0.430349	-0.467123	-0.398291	-0.453608	-0.473455	-0.447435	-0.421431	-0.431595	-0.425798	-0.418558	-0.402852	-0.511332	-0.43108
trial 54	9.13812	90.1796	0.571519	-11.0224	-50	-54.3494	19.2592	1.09536	151.796	-0.472374	-0.424844	-0.422778	-0.519537	-0.496903	-0.507689	-0.516494	-0.498866	-0.516494	-0.599292	-0.531707	-0.503073	-0.551748	-0.427248	-0.326854	-0.417111	-0.428555	-0.35905	-0.427286	-0.421429	-0.447435	-0.395418	-0.379883	-0.413019	-0.431488	-0.402852	-0.504754	-0.405971
trial 55	9.72767	88.1623	0.471369	-22.7121	-63.7416	-77.4186	23.9771	1.03009	186.163	-0.477314	-0.456755	-0.418161	-0.533905	-0.510976	-0.50393	-0.521698	-0.521697	-0.548362	-0.587522	-0.537024	-0.508135	-0.55725	-0.453571	-0.353489	-0.430349	-0.441411	-0.385211	-0.466769	-0.460448	-0.434429	-0.434437	-0.431595	-0.425798	-0.418558	-0.415708	-0.514056	-0.427059
trial 56	9.55255	86.4782	0.514826	-21.278	-55.4771	-67.1334	20.5778	1.17561	158.282	-0.468144	-0.447622	-0.418161	-0.524843	-0.484001	-0.512818	-0.495034	-0.512809	-0.548362	-0.578701	-0.52817	-0.490494	-0.548362	-0.453571	-0.353489	-0.430349	-0.479979	-0.37213	-0.453608	-0.434436	-0.421422	-0.395418	-0.405739	-0.413019	-0.418558	-0.389996	-0.504425	-0.417055
trial 57	9.58866	90.735	0.525535	-15.8606	-51.5891	-59.382	19.8247	1.04247	153.238	-0.468144	-0.429355	-0.418161	-0.524843	-0.492993	-0.512818	-0.51281	-0.512809	-0.539474	-0.596342	-0.52817	-0.508135	-0.548362	-0.400924	-0.340172	-0.390635	-0.389987	-0.35905	-0.427286	-0.421429	-0.434429	-0.408425	-0.392811	-0.387461	-0.392697	-0.364284	-0.507109	-0.393045
trial 58	7.18405	85.8245	0.679663	-12.068	-57.166	-62.8427	13.2526	1.0034	148.705	-0.389714	-0.446321	-0.492712	-0.519316	-0.485403	-0.487808	-0.554239	-0.535256	-0.516274	-0.501926	-0.542152	-0.520752	-0.544748	-0.428764	-0.37719	-0.374302	-0.430376	-0.325957	-0.414447	-0.394188	-0.365852	-0.36586	-0.349178	-0.371818	-0.37722	-0.332487	-0.502817	-0.377511
trial 59	9.23639	90.531	0.471472	-10.9762	-59.1262	-69.3982	24.5327	1.33872	196.371	-0.477314	-0.447622	-0.418161	-0.542967	-0.492993	-0.512818	-0.51281	-0.503921	-0.548362	-0.605163	-0.537024	-0.499314	-0.548362	-0.453571	-0.353489	-0.430349	-0.441411	-0.35905	-0.427286	-0.434436	-0.421422	-0.395418	-0.405739	-0.413019	-0.431488	-0.415708	-0.511295	-0.41403
trial 60	9.61204	91.416	0.520971	-13.6551	-50	-59.8751	19.4344	1.11051	159.563	-0.493093	-0.445277	-0.443125	-0.531202	-0.472573	-0.519093	-0.510234	-0.510233	-0.527936	-0.575864	-0.534354	-0.505593	-0.554487	-0.44041	-0.366806	-0.443587	-0.454267	-0.35905	-0.440447	-0.447442	-0.421422	-0.395418	-0.405739	-0.438578	-0.444419	-0.428563	-0.509467	-0.422011
trial 61	10.036	89.1183	0.528776	-12.4312	-52.9001	-67.8553	24.0277	1.0002	192.655	-0.483963	-0.454371	-0.443125	-0.531202	-0.481526	-0.510243	-0.519085	-0.519084	-0.527936	-0.593432	-0.534354	-0.505593	-0.545637	-0.453571	-0.353489	-0.443587	-0.428555	-0.35905	-0.440447	-0.434436	-0.434429	-0.421431	-0.418667	-0.425798	-0.457349	-0.402852	-0.511504	-0.421051
trial 62	6.64449	81.3744	1.25583	-26.606	-84.946	-68.5174	15.8056	2.20657	143.709	-0.431418	-0.449182	-0.466788	-0.474308	-0.479357	-0.511068	-0.540195	-0.540194	-0.481929	-0.506085	-0.527901	-0.525343	-0.520773	-0.351367	-0.327315	-0.324714	-0.397901	-0.305144	-0.380712	-0.374961	-0.331569	-0.346039	-0.32915	-0.366721	-0.35778	-0.369359	-0.496503	-0.35098
trial 63	8.84542	94.1571	0.427392	-11.5295	-64.7134	-53.5819	17.6432	1.323	139.874	-0.479816	-0.468334	-0.447802	-0.509328	-0.495527	-0.497564	-0.533259	-0.50648	-0.542185	-0.581562	-0.530825	-0.492982	-0.551111	-0.443658	-0.383009	-0.406898	-0.418733	-0.32227	-0.377469	-0.385261	-0.411431	-0.345997	-0.343675	-0.377445	-0.369576	-0.328188	-0.510521	-0.37797
trial 64	6.62824	80.8133	1.2551	-28.8248	-83.6247	-69.9115	15.2126	2.10089	140.475	-0.431418	-0.449182	-0.466788	-0.474308	-0.479357	-0.511068	-0.540195	-0.540194	-0.481929	-0.506085	-0.527901	-0.525343	-0.520773	-0.351367	-0.327315	-0.324714	-0.397901	-0.305144	-0.380712	-0.374961	-0.331569	-0.346039	-0.32915	-0.366721	-0.35778	-0.369359	-0.496503	-0.35098
trial 65	8.30027	80.2049	2.0118	-10.1656	-71.7665	-51.4131	19.7376	1.93263	171.184	-0.416189	-0.464511	-0.502345	-0.489756	-0.474872	-0.516756	-0.51675	-0.536353	-0.526552	-0.482534	-0.533728	-0.511689	-0.526552	-0.383871	-0.330152	-0.342376	-0.401149	-0.322439	-0.383905	-0.421771	-0.348947	-0.334392	-0.375326	-0.369735	-0.346296	-0.372409	-0.499891	-0.364059
trial 66	9.24261	88.4398	0.430734	-20.4588	-56.7998	-67.8585	20.0179	1.05912	157.072	-0.477314	-0.456755	-0.418161	-0.533905	-0.501984	-0.50393	-0.51281	-0.512809	-0.548362	-0.578701	-0.52817	-0.499314	-0.548362	-0.466733	-0.366806	-0.443587	-0.479979	-0.398291	-0.453608	-0.460448	-0.434429	-0.434437	-0.431595	-0.438578	-0.418558	-0.415708	-0.509275	-0.434058
trial 67	6.61306	80.969	1.24644	-24.7778	-76.6404	-62.7061	14.1261	1.96644	129.351	-0.431418	-0.449182	-0.466788	-0.474308	-0.479357	-0.511068	-0.540195	-0.540194	-0.481929	-0.506085	-0.527901	-0.525343	-0.520773	-0.351367	-0.327315	-0.324714	-0.397901	-0.305144	-0.380712	-0.374961	-0.331569	-0.346039	-0.32915	-0.366721	-0.35778	-0.369359	-0.496503	-0.35098
trial 68	6.09015	132.775	0.26005	-25.3891	-72.0116	-93.0275	10.2072	2.34527	172.191	-0.436013	-0.470117	-0.531007	-0.510552	-0.496903	-0.48125	-0.534121	-0.542933	-0.507681	-0.538063	-0.549267	-0.503073	-0.516494	-0.392124	-0.328747	-0.340027	-0.367725	-0.36226	-0.378478	-0.427107	-0.359517	-0.359526	-0.357057	-0.378523	-0.383812	-0.367734	-0.509036	-0.369434
trial 69	9.78326	87.5596	0.46486	-22.5098	-62.0912	-78.047	24.3106	1.10312	188.913	-0.468144	-0.456755	-0.418161	-0.542967	-0.510976	-0.50393	-0.521698	-0.521697	-0.548362	-0.587522	-0.537024	-0.508135	-0.55725	-0.466733	-0.353489	-0.430349	-0.467123	-0.385211	-0.466769	-0.460448	-0.434429	-0.447444	-0.444523	-0.438578	-0.431488	-0.415708	-0.514048	-0.434022
trial 70	9.19867	92.9385	0.589622	-16.4684	-86.2802	-64.9658	22.4341	1.04975	170.788	-0.458974	-0.447622	-0.427258	-0.497657	-0.475009	-0.486155	-0.530586	-0.512809	-0.521698	-0.587522	-0.545879	-0.499314	-0.566139	-0.406954	-0.331966	-0.356324	-0.395771	-0.27177	-0.327009	-0.361804	-0.374968	-0.335462	-0.3201	-0.328487	-0.346163	-0.343709	-0.504355	-0.346191
trial 71	9.66669	94.8872	0.503384	-12.8746	-50.0812	-55.4763	21.9722	1.10511	158.688	-0.460393	-0.413903	-0.411909	-0.559435	-0.484571	-0.503868	-0.512491	-0.521121	-0.529755	-0.576467	-0.518794	-0.49078	-0.572915	-0.353416	-0.358623	-0.369047	-0.343713	-0.338279	-0.405118	-0.361303	-0.335764	-0.335774	-0.333561	-0.316404	-0.333431	-0.343723	-0.504338	-0.34832
trial 72	9.96743	90.4378	0.523962	-12.2716	-53.1686	-65.1802	22.9315	1.04476	184.388	-0.483963	-0.454371	-0.443125	-0.540225	-0.481526	-0.519093	-0.519085	-0.519084	-0.527936	-0.593432	-0.534354	-0.505593	-0.545637	-0.453571	-0.353489	-0.443587	-0.428555	-0.35905	-0.453608	-0.421429	-0.421422	-0.408425	-0.405739	-0.413019	-0.444419	-0.415708	-0.512879	-0.417078
trial 73	9.95564	95.099	0.443292	-19.5444	-80.1127	-68.4827	21.7009	1.21472	170.479	-0.468144	-0.438488	-0.418161	-0.497657	-0.510976	-0.50393	-0.548362	-0.530585	-0.539474	-0.569881	-0.537024	-0.499314	-0.548362	-0.466733	-0.353489	-0.403873	-0.428555	-0.306727	-0.414125	-0.38241	-0.408416	-0.369406	-0.341099	-0.361902	-0.340974	-0.325716	-0.508489	-0.377187
trial 74	8.76141	93.7569	0.447267	-17.7404	-69.7863	-58.5843	17.488	1.35436	137.183	-0.470606	-0.468334	-0.438665	-0.500226	-0.477467	-0.497564	-0.524333	-0.497554	-0.533259	-0.572704	-0.530825	-0.484124	-0.551111	-0.443658	-0.396413	-0.393575	-0.418733	-0.32227	-0.390714	-0.385261	-0.411431	-0.359085	-0.343675	-0.377445	-0.369576	-0.341125	-0.503598	-0.380997
trial 75	9.66086	89.5817	0.527675	-19.6919	-61.1628	-71.8713	23.7616	1.21154	183.344	-0.468144	-0.429355	-0.418161	-0.524843	-0.492993	-0.512818	-0.51281	-0.512809	-0.539474	-0.596342	-0.52817	-0.508135	-0.548362	-0.427248	-0.340172	-0.417111	-0.415699	-0.37213	-0.440447	-0.434436	-0.460442	-0.408425	-0.418667	-0.40024	-0.418558	-0.389996	-0.507109	-0.411044
trial 76	9.67989	85.6173	0.422598	-26.4138	-61.2112	-75.8389	21.8441	1.0814	165.688	-0.468144	-0.438488	-0.390868	-0.524843	-0.501984	-0.512818	-0.521698	-0.503921	-0.539474	-0.578701	-0.537024	-0.516955	-0.55725	-0.466733	-0.366806	-0.443587	-0.467123	-0.37213	-0.466769	-0.460448	-0.434429	-0.421431	-0.418667	-0.425798	-0.405627	-0.415708	-0.50709	-0.428097
trial 77	9.54119	86.4115	0.49242	-11.762	-50.0202	-61.4763	22.3676	1.31321	170.783	-0.477314	-0.456755	-0.418161	-0.506719	-0.510976	-0.521706	-0.503922	-0.512809	-0.530586	-0.578701	-0.537024	-0.499314	-0.539474	-0.44041	-0.340172	-0.430349	-0.467123	-0.385211	-0.440447	-0.434436	-0.447435	-0.421431	-0.418667	-0.413019	-0.418558	-0.389996	-0.507189	-0.419019
trial 78	9.74029	87.6416	0.468521	-15.217	-58.9959	-72.8004	25.1098	1.07159	195.097	-0.468144	-0.456755	-0.409063	-0.533905	-0.510976	-0.50393	-0.521698	-0.512809	-0.548362	-0.569881	-0.52817	-0.508135	-0.55725	-0.466733	-0.353489	-0.430349	-0.454267	-0.37213	-0.453608	-0.447442	-0.421422	-0.421431	-0.418667	-0.413019	-0.405627	-0.415708	-0.509929	-0.421069
trial 79	9.07061	88.0943	0.418915	-24.8339	-66.6609	-80.8772	23.619	1.36117	184.397	-0.477314	-0.456755	-0.418161	-0.542967	-0.501984	-0.50393	-0.51281	-0.512809	-0.548362	-0.587522	-0.537024	-0.499314	-0.539474	-0.479895	-0.380124	-0.443587	-0.479979	-0.398291	-0.466769	-0.486461	-0.434429	-0.421431	-0.431595	-0.451357	-0.444419	-0.428563	-0.510648	-0.442069
trial 80	9.64315	89.2331	0.49201	-13.2009	-56.1454	-68.8905	23.8618	1.21171	190.149	-0.477314	-0.447622	-0.427258	-0.542967	-0.492993	-0.512818	-0.503922	-0.521697	-0.548362	-0.587522	-0.537024	-0.499314	-0.548362	-0.453571	-0.366806	-0.430349	-0.467123	-0.385211	-0.453608	-0.460448	-0.434429	-0.434437	-0.431595	-0.425798	-0.431488	-0.415708	-0.511321	-0.430044
trial 81	9.35077	87.8616	0.49243	-29.1841	-69.4753	-80.6246	22.3764	1.25926	175.11	-0.468144	-0.447622	-0.418161	-0.524843	-0.492993	-0.512818	-0.495034	-0.512809	-0.548362	-0.587522	-0.52817	-0.499314	-0.55725	-0.427248	-0.353489	-0.417111	-0.467123	-0.385211	-0.453608	-0.447442	-0.434429	-0.421431	-0.418667	-0.438578	-0.431488	-0.389996	-0.507157	-0.421986
trial 82	11.0633	149.143	0.0136983	-18.3782	-90.951	-55.4552	10.2404	1.03294	118.998	-0.429231	-0.453977	-0.469625	-0.538356	-0.542258	-0.508859	-0.543664	-0.569774	-0.552368	-0.538834	-0.497881	-0.530193	-0.552368	-0.337974	-0.317017	-0.353426	-0.37884	-0.399567	-0.389356	-0.371357	-0.345974	-0.371359	-0.343722	-0.413846	-0.368823	-0.454115	-0.517491	-0.372721
trial 83	10.4819	147.997	0.00978157	-20.228	-94.2845	-54.7487	10.1597	1.03575	112.218	-0.418074	-0.424955	-0.493842	-0.518025	-0.539591	-0.523688	-0.523679	-0.549681	-0.541015	-0.544822	-0.512698	-0.536216	-0.55835	-0.348233	-0.314634	-0.37648	-0.45095	-0.422065	-0.437563	-0.368678	-0.43172	-0.381289	-0.378832	-0.373757	-0.453941	-0.450959	-0.514203	-0.399162
trial 84	8.57321	93.6887	0.411232	-20.608	-76.6017	-63.6164	17.5662	1.03489	139.411	-0.479816	-0.45916	-0.447802	-0.518429	-0.495527	-0.497564	-0.524333	-0.50648	-0.542185	-0.599277	-0.530825	-0.484124	-0.551111	-0.417166	-0.369605	-0.380252	-0.418733	-0.295942	-0.350978	-0.372172	-0.385253	-0.345997	-0.330666	-0.390303	-0.382588	-0.354061	-0.51051	-0.368747
trial 85	11.16	148.129	0.0326256	-26.3019	-97.7303	-61.2018	10.9672	1.63265	119.654	-0.435944	-0.451656	-0.520441	-0.553356	-0.530825	-0.523688	-0.549682	-0.549681	-0.567018	-0.527615	-0.504063	-0.54482	-0.541015	-0.309966	-0.340437	-0.325173	-0.363668	-0.358668	-0.335524	-0.330848	-0.356059	-0.305631	-0.341224	-0.299377	-0.378709	-0.388615	-0.523062	-0.341069
trial 86	8.62465	94.7427	0.438763	-11.7446	-91.0052	-71.1171	24.3649	1.89493	195.8	-0.479816	-0.449987	-0.447802	-0.509328	-0.495527	-0.50649	-0.533259	-0.50648	-0.542185	-0.581562	-0.539717	-0.492982	-0.542185	-0.40392	-0.369605	-0.366928	-0.43167	-0.32227	-0.337733	-0.372172	-0.398342	-0.345997	-0.330666	-0.377445	-0.369576	-0.392869	-0.509794	-0.370707
trial 87	8.43991	93.1571	0.406551	-20.4742	-83.7154	-70.2723	20.2313	1.3021	160.679	-0.477314	-0.465889	-0.454551	-0.515781	-0.492993	-0.50393	-0.51281	-0.486144	-0.530586	-0.569881	-0.52817	-0.481673	-0.539474	-0.443658	-0.383009	-0.393575	-0.43167	-0.32227	-0.350978	-0.385261	-0.385253	-0.359085	-0.330666	-0.390303	-0.369576	-0.392869	-0.504554	-0.37986
trial 88	9.87203	87.9561	0.482668	-19.1996	-55.5695	-69.8547	22.1456	1.00502	173.57	-0.468144	-0.447622	-0.418161	-0.542967	-0.501984	-0.512818	-0.51281	-0.521697	-0.548362	-0.578701	-0.537024	-0.508135	-0.55725	-0.453571	-0.353489	-0.443587	-0.441411	-0.37213	-0.453608	-0.460448	-0.434429	-0.434437	-0.431595	-0.425798	-0.405627	-0.415708	-0.511975	-0.425065
trial 89	9.41771	86.1397	0.500694	-16.8195	-56.3086	-71.9935	24.6969	1.42212	188.996	-0.468144	-0.447622	-0.418161	-0.524843	-0.492993	-0.50393	-0.495034	-0.512809	-0.548362	-0.569881	-0.52817	-0.499314	-0.548362	-0.453571	-0.353489	-0.417111	-0.467123	-0.385211	-0.453608	-0.460448	-0.447435	-0.434437	-0.444523	-0.425798	-0.444419	-0.389996	-0.504433	-0.429013
trial 90	9.38947	87.7011	0.49987	-29.2635	-59.8721	-68.8178	17.3225	1.0087	135.353	-0.468144	-0.447622	-0.418161	-0.524843	-0.492993	-0.512818	-0.495034	-0.512809	-0.548362	-0.578701	-0.52817	-0.499314	-0.55725	-0.453571	-0.353489	-0.443587	-0.479979	-0.385211	-0.453608	-0.434436	-0.434429	-0.421431	-0.418667	-0.438578	-0.431488	-0.389996	-0.506479	-0.426036
trial 91	6.6249	81.3179	1.24957	-25.5802	-81.8737	-66.6562	15.3191	2.15801	140.404	-0.431418	-0.449182	-0.466788	-0.474308	-0.479357	-0.511068	-0.540195	-0.540194	-0.481929	-0.506085	-0.527901	-0.525343	-0.520773	-0.351367	-0.327315	-0.324714	-0.397901	-0.305144	-0.380712	-0.374961	-0.331569	-0.346039	-0.32915	-0.366721	-0.35778	-0.369359	-0.496503	-0.35098
trial 92	9.81839	89.7094	0.550778	-11.1323	-54.4464	-67.4791	24.8659	1.11653	197.534	-0.474833	-0.445277	-0.434067	-0.522179	-0.472573	-0.519093	-0.519085	-0.510233	-0.519085	-0.584648	-0.525537	-0.505593	-0.545637	-0.44041	-0.353489	-0.443587	-0.428555	-0.35905	-0.440447	-0.434436	-0.434429	-0.395418	-0.405739	-0.40024	-0.444419	-0.402852	-0.505988	-0.414082
trial 93	8.94467	89.8756	0.543366	-18.5806	-67.4449	-75.5749	24.6116	1.31997	195.705	-0.472374	-0.424844	-0.422778	-0.519537	-0.496903	-0.507689	-0.516494	-0.498866	-0.516494	-0.599292	-0.531707	-0.503073	-0.551748	-0.427248	-0.353489	-0.430349	-0.441411	-0.35905	-0.427286	-0.421429	-0.447435	-0.395418	-0.379883	-0.413019	-0.431488	-0.415708	-0.504754	-0.411016
trial 94	8.76393	92.9877	0.433894	-12.0436	-66.2343	-55.6593	18.0988	1.29725	143.774	-0.479816	-0.477507	-0.456939	-0.518429	-0.486497	-0.497564	-0.524333	-0.50648	-0.542185	-0.572704	-0.539717	-0.492982	-0.551111	-0.44041	-0.420076	-0.403873	-0.441411	-0.319808	-0.374642	-0.408423	-0.382403	-0.382412	-0.354027	-0.40024	-0.405627	-0.402852	-0.511251	-0.395092
trial 95	10.0619	90.9054	0.542729	-13.6156	-56.4584	-68.6237	23.9498	1	193.11	-0.483963	-0.454371	-0.434067	-0.531202	-0.481526	-0.519093	-0.519085	-0.519084	-0.527936	-0.593432	-0.534354	-0.505593	-0.545637	-0.453571	-0.353489	-0.443587	-0.428555	-0.35905	-0.453608	-0.421429	-0.421422	-0.408425	-0.405739	-0.413019	-0.444419	-0.415708	-0.511488	-0.417078
trial 96	9.66799	89.8051	0.490319	-13.0672	-53.2201	-65.058	22.3512	1.16869	178.207	-0.477314	-0.447622	-0.427258	-0.542967	-0.492993	-0.512818	-0.503922	-0.521697	-0.548362	-0.587522	-0.537024	-0.499314	-0.548362	-0.453571	-0.366806	-0.443587	-0.441411	-0.385211	-0.466769	-0.447442	-0.434429	-0.434437	-0.431595	-0.425798	-0.431488	-0.415708	-0.511321	-0.429096
trial 97	6.80471	87.5893	0.645892	-14.5592	-62.4592	-67.1072	13.205	1.34012	151.2	-0.389714	-0.446321	-0.48298	-0.509625	-0.485403	-0.478317	-0.544748	-0.535256	-0.506783	-0.51134	-0.532699	-0.520752	-0.544748	-0.428764	-0.391727	-0.374302	-0.416391	-0.325957	-0.414447	-0.394188	-0.365852	-0.36586	-0.349178	-0.371818	-0.37722	-0.332487	-0.49913	-0.377553
trial 98	9.77799	87.6192	0.465948	-22.5956	-64.006	-80.6977	25.3841	1.13943	197.549	-0.468144	-0.447622	-0.418161	-0.542967	-0.510976	-0.50393	-0.521698	-0.521697	-0.548362	-0.587522	-0.537024	-0.508135	-0.55725	-0.466733	-0.353489	-0.430349	-0.454267	-0.385211	-0.453608	-0.460448	-0.434429	-0.447444	-0.444523	-0.438578	-0.431488	-0.415708	-0.513345	-0.432021
trial 99	9.57515	91.1677	0.538986	-21.5446	-60.8409	-70.4699	21.433	1.01655	170.614	-0.483963	-0.436184	-0.434067	-0.531202	-0.481526	-0.519093	-0.510234	-0.510233	-0.527936	-0.602215	-0.525537	-0.49681	-0.545637	-0.427248	-0.353489	-0.443587	-0.441411	-0.345969	-0.440447	-0.421429	-0.434429	-0.382412	-0.392811	-0.387461	-0.444419	-0.402852	-0.508049	-0.409074
trial 100	12.5387	141.753	0.0465051	-25.3497	-99.5864	-73.3596	14.6097	1.33624	161.581	-0.402311	-0.427162	-0.478529	-0.511746	-0.559863	-0.500155	-0.552368	-0.543663	-0.561072	-0.538834	-0.506553	-0.512914	-0.569776	-0.383721	-0.376387	-0.373755	-0.423043	-0.33087	-0.409119	-0.366031	-0.303355	-0.303366	-0.288912	-0.321822	-0.32616	-0.410658	-0.512688	-0.355169
Mean	9.19545	94.3282	0.575274	-19.5203	-69.5424	-68.3723	19.9531	1.28487	165.677	-0.458418	-0.449873	-0.443671	-0.520614	-0.494626	-0.505819	-0.522326	-0.518803	-0.532401	-0.565402	-0.531413	-0.505049	-0.547746	-0.420129	-0.357775	-0.396405	-0.425289	-0.348083	-0.41139	-0.410676	-0.398866	-0.381073	-0.377236	-0.388953	-0.393585	-0.38533	-0.507397	-0.391907
std	1.32627	15.5512	0.387476	5.81104	14.7908	8.86672	4.31001	0.364569	22.094	0.027419	0.0173681	0.0311467	0.0214873	0.0184034	0.0107803	0.014609	0.01465	0.018774	0.0336956	0.0101081	0.0130512	0.0146205	0.0379456	0.0223622	0.0413135	0.0319243	0.034186	0.0433094	0.0376245	0.0449704	0.0389579	0.0427923	0.0372428	0.0393051	0.029442	0.00542414	0.0309112
COV	0.144231	0.164863	0.673551	-0.297692	-0.212688	-0.129683	0.216007	0.28374	0.133356	-0.0598122	-0.0386067	-0.0702022	-0.0412729	-0.0372067	-0.0213126	-0.0279691	-0.028238	-0.0352628	-0.0595959	-0.0190211	-0.0258415	-0.026692	-0.0903191	-0.0625034	-0.10422	-0.0750651	-0.0982123	-0.105276	-0.091616	-0.112746	-0.102232	-0.113437	-0.0957514	-0.0998642	-0.0764072	-0.0106901	-0.0788739

## Sheet: PSO
	tau_m	tau_w	b	VT	Vr	EL	alpha	Delta_T	R	gamma fit 1	gamma fit 2	gamma fit 3	gamma fit 4	gamma fit 5	gamma fit 6	gamma fit 7	gamma fit 8	gamma fit 9	gamma fit 10	gamma fit 11	gamma fit 12	gamma fit 13	gamma validation 1	gamma validation 2	gamma validation 3	gamma validation 4	gamma validation 5	gamma validation 6	gamma validation 7	gamma validation 8	gamma validation 9	gamma validation 10	gamma validation 11	gamma validation 12	gamma validation 13	mean gamma Fit	mean gamma validation
trial 1	10.043	115.495	0.767083	-12.028	-58.7698	-63.315	18.6327	1.03591	197.142	-0.453813	-0.398254	-0.414046	-0.50036	-0.47823	-0.489018	-0.523679	-0.489007	-0.497676	-0.553426	-0.512698	-0.475991	-0.489009	-0.379246	-0.358623	-0.382035	-0.432059	-0.338279	-0.405118	-0.412365	-0.399592	-0.361305	-0.371631	-0.379139	-0.409586	-0.394206	-0.482708	-0.386399
trial 2	9.06667	148.401	0.456782	-10.0072	-73.4228	-74.895	10.014	1.41173	193.358	-0.447443	-0.417996	-0.443125	-0.46804	-0.427807	-0.465991	-0.483683	-0.501382	-0.465982	-0.461678	-0.499087	-0.470459	-0.501384	-0.348323	-0.35365	-0.351021	-0.338384	-0.345948	-0.375552	-0.450749	-0.437314	-0.35675	-0.447727	-0.415224	-0.447629	-0.431269	-0.465697	-0.392272
trial 3	10.0746	80.0121	2.75376	-12.3467	-98.3889	-52.9223	34.1351	1	195.115	-0.345144	-0.424094	-0.472165	-0.489756	-0.484801	-0.467748	-0.51675	-0.506947	-0.506948	-0.472815	-0.514207	-0.521408	-0.546156	-0.336712	-0.342165	-0.295213	-0.397901	-0.305144	-0.366058	-0.346038	-0.346031	-0.317116	-0.372244	-0.310002	-0.372147	-0.34081	-0.482226	-0.342122
trial 4	13.0486	120.633	0.560851	-17.801	-81.8802	-51.0524	19.7264	1.1012	150.52	-0.449198	-0.447071	-0.427373	-0.530427	-0.473473	-0.492806	-0.475604	-0.475602	-0.50999	-0.496917	-0.499144	-0.437179	-0.53578	-0.399256	-0.353338	-0.389307	-0.363668	-0.32063	-0.361034	-0.305628	-0.356059	-0.305631	-0.328687	-0.299377	-0.366171	-0.338741	-0.480813	-0.345194
trial 5	7.10525	150	0.0223307	-10.4404	-99.8583	-50.0012	24.3459	1.86565	160.52	-0.45615	-0.409285	-0.434009	-0.440784	-0.454231	-0.456638	-0.491442	-0.482737	-0.465331	-0.547473	-0.515224	-0.486997	-0.500146	-0.32817	-0.345653	-0.343218	-0.331478	-0.276279	-0.353265	-0.323683	-0.249373	-0.323685	-0.284658	-0.25632	-0.247569	-0.245757	-0.472342	-0.300701
trial 6	7.97113	90.3118	3.01245	-20.2672	-79.1075	-50.9775	20.1946	1.01674	143.38	-0.370082	-0.417	-0.434319	-0.461168	-0.466182	-0.449843	-0.535257	-0.506782	-0.506783	-0.492512	-0.513794	-0.511338	-0.525766	-0.359532	-0.322683	-0.320199	-0.389978	-0.329285	-0.401455	-0.409436	-0.368068	-0.340504	-0.351813	-0.36026	-0.324299	-0.335518	-0.476217	-0.354848
trial 7	10.9601	93.0364	0.900473	-24.6688	-68.2945	-65.9354	33.0072	1.67204	200	-0.414065	-0.386059	-0.375549	-0.442627	-0.481293	-0.466369	-0.491733	-0.517105	-0.525565	-0.529364	-0.54011	-0.487375	-0.534023	-0.388035	-0.330568	-0.390807	-0.389994	-0.336103	-0.375632	-0.34597	-0.407511	-0.370592	-0.380485	-0.375477	-0.392599	-0.365654	-0.476249	-0.373033
trial 8	7.30734	121.735	0.361935	-17.3972	-62.787	-88.374	16.9945	2.01251	194.16	-0.418916	-0.476487	-0.434388	-0.461756	-0.466882	-0.469599	-0.488924	-0.49859	-0.498591	-0.484149	-0.54428	-0.464976	-0.479258	-0.336712	-0.312465	-0.324714	-0.355077	-0.29059	-0.322095	-0.360499	-0.317107	-0.317116	-0.343515	-0.366721	-0.314678	-0.355085	-0.475907	-0.332029
trial 9	5.74865	80.351	1.46293	-26.6904	-79.6712	-84.9578	13.8529	2.87689	199.532	-0.415046	-0.403633	-0.420208	-0.436631	-0.441567	-0.471548	-0.498781	-0.471538	-0.453378	-0.494142	-0.51454	-0.51216	-0.507861	-0.370542	-0.334093	-0.345503	-0.414029	-0.354202	-0.398316	-0.406274	-0.351485	-0.378885	-0.321831	-0.357465	-0.335324	-0.319341	-0.464695	-0.360561
trial 10	8.64374	128.209	0.080821	-19.1934	-62.8756	-70.0036	27.6596	1.50935	191.714	-0.455742	-0.383291	-0.407688	-0.475494	-0.471123	-0.481835	-0.498949	-0.473263	-0.516072	-0.545498	-0.522306	-0.469003	-0.516072	-0.353218	-0.282335	-0.330626	-0.36822	-0.276279	-0.37831	-0.336066	-0.336057	-0.348452	-0.29697	-0.31721	-0.321458	-0.319241	-0.47818	-0.328034
trial 11	10.5554	118.093	1.63377	-25.6939	-82.9207	-67.2132	20.9423	1.39548	199.999	-0.368389	-0.384505	-0.427317	-0.505413	-0.500748	-0.493906	-0.520117	-0.520115	-0.528856	-0.55882	-0.500356	-0.463396	-0.511377	-0.330064	-0.335021	-0.332584	-0.384345	-0.314976	-0.33011	-0.36397	-0.389652	-0.325438	-0.348811	-0.331385	-0.386998	-0.358958	-0.483332	-0.348639
trial 12	8.07638	87.5847	2.47988	-24.1685	-88.8821	-64.661	22.2811	2.21395	183.937	-0.397238	-0.424363	-0.460942	-0.468259	-0.425354	-0.437929	-0.513509	-0.485162	-0.494612	-0.48987	-0.529869	-0.508612	-0.513509	-0.34557	-0.336821	-0.306151	-0.376361	-0.301544	-0.34561	-0.381862	-0.368068	-0.326717	-0.324415	-0.346729	-0.310598	-0.321901	-0.473017	-0.337873
trial 13	7.25694	81.0333	0.0970412	-21.7662	-52.5424	-81.9051	15.2748	1.1702	148.359	-0.404437	-0.420412	-0.418375	-0.469781	-0.483068	-0.485166	-0.528856	-0.511375	-0.493897	-0.515447	-0.51777	-0.463396	-0.493897	-0.406954	-0.385932	-0.356324	-0.46086	-0.338012	-0.420324	-0.40132	-0.374968	-0.401322	-0.346283	-0.393182	-0.372351	-0.408797	-0.477375	-0.389741
trial 14	6.20088	111.377	0.483159	-13.5812	-74.0587	-85.2578	16.6371	2.0246	194.759	-0.436401	-0.483707	-0.441773	-0.478806	-0.483758	-0.495863	-0.524722	-0.515099	-0.5151	-0.481498	-0.550927	-0.510122	-0.476612	-0.362977	-0.368751	-0.351242	-0.408874	-0.345902	-0.363013	-0.386246	-0.357517	-0.343164	-0.340673	-0.349666	-0.354837	-0.309645	-0.491876	-0.357116
trial 15	8.89931	143.928	0.435786	-30	-99.8073	-79.5355	14.0577	1.00021	169.842	-0.453813	-0.398254	-0.40518	-0.482694	-0.451932	-0.463015	-0.480341	-0.480339	-0.506344	-0.544822	-0.504063	-0.467387	-0.480341	-0.376478	-0.368946	-0.340519	-0.366295	-0.297506	-0.350854	-0.371357	-0.345974	-0.32061	-0.331109	-0.339017	-0.381439	-0.316128	-0.470656	-0.346633
trial 16	7.08056	80	1.425	-24.393	-85.2575	-77.7858	19.3309	3.02063	192.855	-0.421366	-0.449182	-0.476752	-0.474308	-0.469521	-0.501358	-0.501351	-0.511061	-0.481929	-0.486826	-0.518231	-0.496454	-0.49164	-0.392082	-0.354007	-0.307303	-0.408874	-0.288091	-0.363013	-0.371885	-0.328794	-0.328803	-0.326408	-0.363749	-0.354837	-0.366351	-0.483075	-0.350323
trial 17	4.76023	81.7132	1.3406	-29.9976	-99.8597	-90.9872	10.2249	1.42568	182.868	-0.400127	-0.407668	-0.405589	-0.451085	-0.465507	-0.468079	-0.505361	-0.477392	-0.449425	-0.491332	-0.502958	-0.509826	-0.496039	-0.34557	-0.322683	-0.306151	-0.349126	-0.343156	-0.387494	-0.381862	-0.340494	-0.368077	-0.338114	-0.346729	-0.324299	-0.294667	-0.463876	-0.342186
trial 18	8.87059	84.2797	1.93838	-15.6154	-57.5188	-53.9882	22.8946	1.31838	171.284	-0.402936	-0.419819	-0.41771	-0.462536	-0.476656	-0.442237	-0.534227	-0.469826	-0.534227	-0.529265	-0.52257	-0.501881	-0.543427	-0.412147	-0.362177	-0.387363	-0.454614	-0.381758	-0.426051	-0.44736	-0.406267	-0.365189	-0.389873	-0.357465	-0.376157	-0.373453	-0.481332	-0.395375
trial 19	5.10832	80.3852	1.74885	-14.1077	-99.9523	-75.1517	11.4617	2.37251	200	-0.394268	-0.411932	-0.429441	-0.446786	-0.45198	-0.454842	-0.531458	-0.483567	-0.435678	-0.47887	-0.528898	-0.526363	-0.512302	-0.316623	-0.292483	-0.290137	-0.349296	-0.314332	-0.360011	-0.354589	-0.34032	-0.368853	-0.309535	-0.360816	-0.337764	-0.292983	-0.468183	-0.329826
trial 20	7.37088	118.651	0.0301939	-14.1741	-50	-98.5579	11.0697	1.0083	191.069	-0.442599	-0.449354	-0.473711	-0.462683	-0.4933	-0.443445	-0.503859	-0.512489	-0.486594	-0.482214	-0.484393	-0.473643	-0.477963	-0.375512	-0.339889	-0.323668	-0.311847	-0.278408	-0.280395	-0.383606	-0.289597	-0.303036	-0.287586	-0.296547	-0.300805	-0.311857	-0.475865	-0.314058
trial 21	7.46682	106.377	0.273455	-16.5137	-54.3283	-76.3025	10.6569	1.02268	153.11	-0.440789	-0.42932	-0.445715	-0.471184	-0.430075	-0.487177	-0.514293	-0.523333	-0.49621	-0.500578	-0.502903	-0.46469	-0.532375	-0.404601	-0.368058	-0.351128	-0.379316	-0.304032	-0.376524	-0.426519	-0.343236	-0.357125	-0.368404	-0.363093	-0.382091	-0.351909	-0.479895	-0.367387
trial 22	7.39881	107.256	0.0825091	-24.754	-53.7002	-97.6256	12.3937	1.08425	170.412	-0.438427	-0.445524	-0.480215	-0.477889	-0.473336	-0.484668	-0.493662	-0.502663	-0.502664	-0.506958	-0.527236	-0.46229	-0.493662	-0.34557	-0.308545	-0.292102	-0.417213	-0.343156	-0.373532	-0.437009	-0.340494	-0.340504	-0.324415	-0.346729	-0.351702	-0.362752	-0.483784	-0.352594
trial 23	9.59666	117.283	0.411101	-22.3301	-89.3517	-50.8555	19.4389	1.68877	126.899	-0.433673	-0.449053	-0.429585	-0.470792	-0.500828	-0.536589	-0.519595	-0.511102	-0.53658	-0.506596	-0.5173	-0.481301	-0.53658	-0.32817	-0.33299	-0.368402	-0.355973	-0.33853	-0.365788	-0.323683	-0.373208	-0.373218	-0.370845	-0.31721	-0.383031	-0.331488	-0.494583	-0.350964
trial 24	8.76175	85.7591	2.18998	-29.898	-60.6398	-70.7357	10.1723	1.43142	175.004	-0.426548	-0.463276	-0.470629	-0.477906	-0.463619	-0.513516	-0.513509	-0.485162	-0.485163	-0.471126	-0.501639	-0.489868	-0.485163	-0.38441	-0.348135	-0.345503	-0.400501	-0.326645	-0.398316	-0.406274	-0.378876	-0.378885	-0.403481	-0.384351	-0.376157	-0.373453	-0.480548	-0.377307
trial 25	9.2006	88.7625	0.645703	-26.411	-72.1894	-80.3935	24.7091	1.63747	194.603	-0.454194	-0.41579	-0.431797	-0.510552	-0.496903	-0.490063	-0.498867	-0.507679	-0.516494	-0.581798	-0.522927	-0.485579	-0.560561	-0.427248	-0.340172	-0.403873	-0.467123	-0.345969	-0.427286	-0.421429	-0.447435	-0.408425	-0.392811	-0.438578	-0.444419	-0.415708	-0.497939	-0.413883
trial 26	6.93762	97.1589	0.34646	-16.7903	-50.0073	-92.9791	13.8188	1.13156	196.117	-0.426834	-0.480014	-0.486881	-0.484536	-0.479945	-0.509071	-0.518027	-0.509062	-0.473207	-0.495494	-0.542433	-0.486597	-0.500099	-0.370542	-0.376219	-0.331549	-0.346388	-0.340424	-0.342845	-0.406274	-0.310398	-0.351494	-0.349047	-0.344022	-0.362546	-0.359925	-0.491708	-0.353206
trial 27	10.0983	114.235	0.619197	-16.2182	-96.491	-55.3636	30.8386	3.12216	191.825	-0.424925	-0.457768	-0.438267	-0.470792	-0.492241	-0.528097	-0.528088	-0.502609	-0.511103	-0.515027	-0.491916	-0.47287	-0.528088	-0.315647	-0.320326	-0.368402	-0.36822	-0.32608	-0.365788	-0.323683	-0.360824	-0.360835	-0.383157	-0.305032	-0.370717	-0.343736	-0.489368	-0.347111
trial 28	6.16241	83.7741	1.05331	-18.9948	-99.6427	-74.199	18.0727	2.15572	174.294	-0.421366	-0.459189	-0.456824	-0.454466	-0.469521	-0.501358	-0.520773	-0.520772	-0.481929	-0.496455	-0.537571	-0.515713	-0.511062	-0.388875	-0.321762	-0.34831	-0.405618	-0.285627	-0.374461	-0.368851	-0.354582	-0.340328	-0.337871	-0.360816	-0.351935	-0.363384	-0.488231	-0.354032
trial 29	11.2007	113.47	0.424969	-10.8536	-98.9145	-60.8372	23.0042	1.76902	193.548	-0.391269	-0.398254	-0.369715	-0.491527	-0.47823	-0.471683	-0.515012	-0.471672	-0.523679	-0.519011	-0.512698	-0.475991	-0.575686	-0.3865	-0.366239	-0.37648	-0.401075	-0.32063	-0.348279	-0.356068	-0.330839	-0.33085	-0.328687	-0.311773	-0.353632	-0.363678	-0.476494	-0.351902
trial 30	7.81064	137.883	0.510984	-22.8461	-69.0029	-91.6953	10.0012	1.13485	199.005	-0.413448	-0.438365	-0.445201	-0.487597	-0.483068	-0.485166	-0.502637	-0.537595	-0.511377	-0.506772	-0.543892	-0.480745	-0.537597	-0.393622	-0.331966	-0.356324	-0.343699	-0.324763	-0.380332	-0.388148	-0.361796	-0.361806	-0.359375	-0.367304	-0.372351	-0.369744	-0.490266	-0.362402
trial 31	6.24702	97.276	1.97398	-20.1744	-64.8622	-70.261	10.5726	3.24407	189.914	-0.385244	-0.431657	-0.448749	-0.446478	-0.470603	-0.482558	-0.520175	-0.510768	-0.473144	-0.468591	-0.508328	-0.51524	-0.491956	-0.34557	-0.350959	-0.334247	-0.444447	-0.370898	-0.415416	-0.409436	-0.395642	-0.395651	-0.338114	-0.414385	-0.379104	-0.376369	-0.473345	-0.382326
trial 32	10.487	89.6893	0.519224	-23.2293	-72.1151	-74.664	23.6598	1.0144	182.904	-0.449804	-0.438488	-0.409063	-0.506719	-0.475009	-0.50393	-0.51281	-0.503921	-0.521698	-0.569881	-0.545879	-0.508135	-0.566139	-0.424123	-0.377275	-0.400885	-0.387148	-0.330375	-0.411085	-0.39252	-0.405438	-0.379597	-0.36425	-0.384653	-0.376979	-0.361604	-0.500883	-0.384303
trial 33	9.58116	96.6654	0.777094	-10.0522	-98.7917	-62.8172	25.8949	1.50557	198.16	-0.426834	-0.415516	-0.413462	-0.484536	-0.479945	-0.491144	-0.535955	-0.518026	-0.518027	-0.584447	-0.533503	-0.477701	-0.544919	-0.38613	-0.378223	-0.375456	-0.454436	-0.356689	-0.426685	-0.447402	-0.420711	-0.447404	-0.39138	-0.425254	-0.431056	-0.44126	-0.494155	-0.414007
trial 34	9.93688	97.8902	2.4635	-25.5935	-76.4815	-64.5119	26.9836	1.14599	195.815	-0.402936	-0.419819	-0.445986	-0.453148	-0.448722	-0.442237	-0.525027	-0.497426	-0.515827	-0.547519	-0.513407	-0.474499	-0.515828	-0.422733	-0.345349	-0.356607	-0.464649	-0.378788	-0.450319	-0.457575	-0.443963	-0.41676	-0.386877	-0.354706	-0.413814	-0.370575	-0.477106	-0.404824
trial 35	7.15889	146.687	0.000290941	-29.6277	-95.375	-80.0317	28.5525	1.60445	190.808	-0.440484	-0.438365	-0.400491	-0.380702	-0.456548	-0.441467	-0.511377	-0.467675	-0.485157	-0.55882	-0.509063	-0.506769	-0.493897	-0.335478	-0.392041	-0.350827	-0.351199	-0.295271	-0.335524	-0.318238	-0.280399	-0.293021	-0.316151	-0.299377	-0.290939	-0.301335	-0.468524	-0.319985
trial 36	9.17271	110.529	0.960146	-12.6731	-82.7585	-54.1274	32.3169	1.74059	199.261	-0.402811	-0.409656	-0.416443	-0.475494	-0.514409	-0.456151	-0.498949	-0.498947	-0.516072	-0.511502	-0.496715	-0.511499	-0.576003	-0.338242	-0.317981	-0.365775	-0.341293	-0.261849	-0.300948	-0.272113	-0.321342	-0.321353	-0.319287	-0.278624	-0.33139	-0.268252	-0.483435	-0.31065
trial 37	9.04823	93.6612	0.462428	-12.8145	-86.765	-70.322	24.0019	1.63872	192.66	-0.470606	-0.45916	-0.447802	-0.500226	-0.468436	-0.50649	-0.524333	-0.50648	-0.533259	-0.59042	-0.530825	-0.484124	-0.560037	-0.430412	-0.356201	-0.380252	-0.43167	-0.295942	-0.350978	-0.372172	-0.372165	-0.345997	-0.343675	-0.377445	-0.369576	-0.366997	-0.506323	-0.368729
trial 38	10.227	87.9911	0.906668	-28.7244	-93.9244	-74.3986	23.7693	1.05173	177.492	-0.422122	-0.420024	-0.408681	-0.471184	-0.475818	-0.469095	-0.514293	-0.514291	-0.514293	-0.581319	-0.529921	-0.491604	-0.568541	-0.38613	-0.378223	-0.348283	-0.454436	-0.356689	-0.399675	-0.43406	-0.394027	-0.42072	-0.39138	-0.412151	-0.404532	-0.44126	-0.49086	-0.401659
trial 39	8.23694	80.1449	0.190925	-29.8692	-53.4866	-96.7303	19.9201	1.00272	179.86	-0.42246	-0.456318	-0.436259	-0.487597	-0.483068	-0.476426	-0.511377	-0.520115	-0.502637	-0.515447	-0.509063	-0.47207	-0.502637	-0.456905	-0.463431	-0.393575	-0.496352	-0.38809	-0.443696	-0.450704	-0.42452	-0.437617	-0.395712	-0.416021	-0.447647	-0.431678	-0.484267	-0.434304
trial 40	5.33571	94.8147	0.138848	-22.6202	-80.3821	-91.5104	13.3299	2.14269	159.23	-0.442975	-0.449987	-0.438665	-0.454719	-0.432315	-0.524341	-0.497556	-0.488628	-0.497556	-0.5107	-0.495259	-0.466409	-0.497556	-0.38441	-0.320051	-0.331549	-0.373444	-0.312867	-0.384448	-0.392578	-0.310398	-0.324103	-0.294614	-0.317135	-0.321713	-0.346397	-0.476666	-0.339516
trial 41	14.3227	138.509	9.25052e-05	-20.1249	-83.5705	-70.2361	16.5762	1.07198	173.363	-0.391269	-0.407154	-0.476109	-0.509193	-0.513294	-0.471683	-0.506344	-0.549681	-0.489008	-0.56203	-0.538605	-0.54482	-0.619024	-0.447108	-0.312281	-0.297268	-0.373466	-0.305666	-0.358412	-0.328431	-0.328422	-0.3535	-0.288912	-0.346468	-0.313697	-0.373476	-0.506016	-0.340547
trial 42	5.63177	121.358	0.221052	-20.4242	-60.0811	-99.3124	12.0489	2.79861	190.966	-0.410924	-0.445277	-0.479357	-0.46804	-0.49048	-0.501393	-0.510234	-0.492532	-0.483683	-0.496812	-0.507903	-0.488026	-0.501384	-0.38613	-0.323543	-0.334697	-0.348967	-0.303007	-0.332149	-0.36735	-0.300631	-0.300642	-0.351601	-0.346637	-0.39127	-0.32261	-0.482773	-0.339172
trial 43	9.57376	99.6059	0.385174	-25.3233	-76.8475	-77.4859	20.4437	1.92643	177.397	-0.472374	-0.452008	-0.395721	-0.528521	-0.443413	-0.48125	-0.490054	-0.481239	-0.498867	-0.581798	-0.531707	-0.494326	-0.516494	-0.437202	-0.377275	-0.4535	-0.438255	-0.356372	-0.43724	-0.41837	-0.431288	-0.379597	-0.377098	-0.397353	-0.40268	-0.374381	-0.489829	-0.406201
trial 44	9.27238	80.0002	2.50712	-23.7018	-99.9837	-60.1534	27.7034	1.01212	165.478	-0.392783	-0.431677	-0.480428	-0.467762	-0.452875	-0.475786	-0.505602	-0.49566	-0.48572	-0.461161	-0.50308	-0.490727	-0.525485	-0.354351	-0.34511	-0.297805	-0.401149	-0.322439	-0.398664	-0.392644	-0.334383	-0.348955	-0.360861	-0.326902	-0.302892	-0.329288	-0.474519	-0.347342
trial 45	10.7653	106.569	0.0610094	-10.0002	-70.4815	-77.557	20.8828	1.00032	197.509	-0.499645	-0.41579	-0.395721	-0.483599	-0.496903	-0.490063	-0.472427	-0.472426	-0.525307	-0.54681	-0.505366	-0.476832	-0.516494	-0.424123	-0.33758	-0.387732	-0.387148	-0.29138	-0.371852	-0.379595	-0.379587	-0.392522	-0.351403	-0.34655	-0.364129	-0.348828	-0.484414	-0.366341
trial 46	11.5913	139.911	2.65328	-15.6794	-92.8176	-50	22.7474	1.40534	198.135	-0.372382	-0.388627	-0.413759	-0.465631	-0.487988	-0.45481	-0.490054	-0.507679	-0.525307	-0.520569	-0.522927	-0.459338	-0.481241	-0.332573	-0.364044	-0.335117	-0.387148	-0.330375	-0.345696	-0.36667	-0.327886	-0.302046	-0.325707	-0.295746	-0.312728	-0.310498	-0.468485	-0.333557
trial 47	7.32498	115.922	0.000145382	-30	-55.1157	-82.0617	14.535	2.07395	141.629	-0.449198	-0.41177	-0.400998	-0.512909	-0.464779	-0.475613	-0.501394	-0.527182	-0.475604	-0.505451	-0.499144	-0.46278	-0.50999	-0.389313	-0.394911	-0.456683	-0.441562	-0.335779	-0.415024	-0.434793	-0.371349	-0.384046	-0.356334	-0.388903	-0.419284	-0.366305	-0.476678	-0.396483
trial 48	8.0772	80.477	1.12949	-29.9794	-93.9434	-81.1786	24.7434	1.12147	188.652	-0.403454	-0.401432	-0.427198	-0.443518	-0.457521	-0.478136	-0.49621	-0.50525	-0.487169	-0.563377	-0.529921	-0.518518	-0.523334	-0.381405	-0.373244	-0.342747	-0.384007	-0.337727	-0.367668	-0.416759	-0.403147	-0.348734	-0.346318	-0.381418	-0.400292	-0.410895	-0.479618	-0.376489
trial 49	7.17513	134.479	0.150668	-15.0412	-58.0073	-97.2788	11.2512	1.06853	199.522	-0.449496	-0.447342	-0.480969	-0.469781	-0.465388	-0.485166	-0.520117	-0.511375	-0.511377	-0.506772	-0.543892	-0.515444	-0.511377	-0.378439	-0.314894	-0.298725	-0.354371	-0.321469	-0.310059	-0.386557	-0.318967	-0.332494	-0.330193	-0.32544	-0.343509	-0.327673	-0.49373	-0.334061
trial 50	8.42909	144.876	0.784475	-24.02	-94.5756	-52.3504	16.7597	2.11658	133.349	-0.405353	-0.394737	-0.384196	-0.477085	-0.455639	-0.491742	-0.466359	-0.483273	-0.457901	-0.529364	-0.489545	-0.44539	-0.500191	-0.348192	-0.353196	-0.350739	-0.31468	-0.235289	-0.311122	-0.30681	-0.319038	-0.31905	-0.304838	-0.312704	-0.353375	-0.314691	-0.46006	-0.318748
trial 51	5.60943	115.999	0.534018	-28.5254	-98.1203	-96.7567	16.6199	4.47478	190.846	-0.423994	-0.471127	-0.488383	-0.476132	-0.481078	-0.445264	-0.52188	-0.493145	-0.493146	-0.488369	-0.538437	-0.526363	-0.502724	-0.319321	-0.324519	-0.307303	-0.33799	-0.316996	-0.31936	-0.357523	-0.300071	-0.314442	-0.312142	-0.335582	-0.297765	-0.337998	-0.488465	-0.321616
trial 52	6.66483	80.3286	1.1876	-24.7828	-92.3558	-83.2191	20.1755	2.8948	196.537	-0.431418	-0.439174	-0.456824	-0.474308	-0.469521	-0.491647	-0.520773	-0.530483	-0.472218	-0.496455	-0.518231	-0.506083	-0.501351	-0.362977	-0.324519	-0.32195	-0.423051	-0.288091	-0.363013	-0.371885	-0.328794	-0.343164	-0.326408	-0.363749	-0.354837	-0.366351	-0.485268	-0.349138
trial 53	9.94493	96.0135	0.457516	-25.0138	-78.742	-77.5113	21.7963	1.00462	181.465	-0.472374	-0.41579	-0.368664	-0.519537	-0.470158	-0.48125	-0.498867	-0.525306	-0.516494	-0.608039	-0.549267	-0.529314	-0.551748	-0.437202	-0.364044	-0.414039	-0.438255	-0.356372	-0.43724	-0.41837	-0.444214	-0.418372	-0.389946	-0.397353	-0.40268	-0.374381	-0.500524	-0.407113
trial 54	8.22374	94.5317	0.383074	-15.183	-95.4852	-71.4311	22.25	1.10965	177.556	-0.477314	-0.465889	-0.445453	-0.515781	-0.484001	-0.50393	-0.521698	-0.521697	-0.530586	-0.55224	-0.519316	-0.481673	-0.539474	-0.414086	-0.353489	-0.377397	-0.402843	-0.306727	-0.361481	-0.369404	-0.356389	-0.356399	-0.315243	-0.374681	-0.353905	-0.364284	-0.504542	-0.362025
trial 55	7.61275	87.1242	2.19413	-18.0071	-87.8912	-60.1467	19.2689	1.46725	171.012	-0.395177	-0.423952	-0.472979	-0.4705	-0.465643	-0.478516	-0.528452	-0.518462	-0.498486	-0.473707	-0.515876	-0.49351	-0.508475	-0.372245	-0.333031	-0.345329	-0.404443	-0.369506	-0.402009	-0.454578	-0.337237	-0.337246	-0.363884	-0.37279	-0.363789	-0.346553	-0.480287	-0.369434
trial 56	7.43229	116.44	0.817314	-26.1312	-87.5515	-90.1311	13.8185	2.29207	200	-0.426445	-0.453969	-0.441773	-0.45915	-0.425291	-0.495863	-0.5151	-0.476611	-0.457368	-0.462413	-0.493435	-0.462411	-0.46699	-0.345524	-0.307122	-0.319224	-0.391537	-0.299979	-0.360011	-0.354589	-0.368844	-0.326066	-0.323703	-0.360816	-0.351935	-0.363384	-0.464371	-0.344057
trial 57	9.4641	90.4357	0.568282	-16.704	-89.3217	-72.3221	25.2005	1.0225	193.221	-0.458974	-0.438488	-0.427258	-0.488595	-0.475009	-0.486155	-0.521698	-0.503921	-0.521698	-0.578701	-0.545879	-0.499314	-0.575027	-0.406954	-0.331966	-0.342914	-0.395771	-0.258522	-0.313678	-0.348632	-0.374968	-0.32229	-0.307008	-0.328487	-0.346163	-0.330691	-0.501594	-0.33908
trial 58	6.76105	117.136	3.44982	-12.1994	-60.4621	-50.0003	15.9344	2.8219	184.939	-0.384787	-0.420024	-0.399422	-0.425075	-0.457521	-0.460054	-0.505251	-0.487167	-0.49621	-0.482635	-0.511909	-0.473661	-0.487169	-0.313632	-0.318475	-0.275864	-0.395771	-0.338012	-0.367001	-0.348632	-0.348624	-0.309118	-0.333192	-0.302609	-0.319974	-0.304656	-0.460837	-0.328889
trial 59	8.2637	96.3213	1.73624	-27.261	-66.3437	-52.1215	15.0265	1.01035	107.206	-0.395644	-0.422144	-0.448422	-0.45561	-0.469855	-0.453855	-0.509289	-0.481567	-0.509289	-0.513675	-0.506887	-0.495339	-0.51853	-0.412147	-0.348135	-0.37341	-0.414029	-0.36798	-0.412183	-0.433665	-0.392571	-0.365189	-0.376264	-0.357465	-0.362546	-0.359925	-0.475393	-0.382732
trial 60	7.06607	107.508	0.753246	-18.3427	-93.6088	-61.3509	13.4733	1.13911	131.632	-0.40364	-0.471893	-0.449441	-0.467043	-0.472184	-0.494387	-0.513893	-0.533404	-0.504136	-0.489527	-0.559946	-0.518547	-0.533405	-0.401977	-0.348098	-0.330364	-0.375494	-0.295694	-0.372278	-0.381244	-0.366571	-0.351912	-0.349317	-0.37279	-0.363789	-0.375501	-0.493188	-0.360387
trial 61	9.66922	97.6684	0.710701	-25.1738	-90.0391	-61.6458	17.7063	1.12675	135.954	-0.426834	-0.443158	-0.42264	-0.475395	-0.470876	-0.491144	-0.518027	-0.509062	-0.509063	-0.566656	-0.506715	-0.477701	-0.544919	-0.38613	-0.378223	-0.375456	-0.441253	-0.316428	-0.35916	-0.380692	-0.394027	-0.367352	-0.36486	-0.35974	-0.378008	-0.388527	-0.489399	-0.376143
trial 62	9.6928	93.4594	2.29693	-29.8739	-60.2268	-69.7007	18.2978	1.00442	192.924	-0.387713	-0.413292	-0.429528	-0.436515	-0.459406	-0.461861	-0.497556	-0.488628	-0.48863	-0.519558	-0.50415	-0.475267	-0.497556	-0.434034	-0.361316	-0.384865	-0.435138	-0.353727	-0.421078	-0.441039	-0.441032	-0.363972	-0.399884	-0.369255	-0.425311	-0.371656	-0.466128	-0.400178
trial 63	6.96002	100.85	0.230753	-13.7451	-57.201	-90.903	14.1525	1.00101	190.554	-0.438427	-0.464034	-0.46178	-0.505433	-0.482445	-0.484668	-0.493662	-0.520668	-0.484659	-0.506958	-0.545171	-0.498023	-0.520669	-0.404601	-0.368058	-0.336983	-0.365608	-0.317997	-0.362468	-0.426519	-0.329357	-0.343245	-0.340825	-0.363093	-0.340713	-0.365617	-0.492815	-0.358853
trial 64	6.66333	83.197	1.28673	-15.3566	-84.9028	-64.4486	18.6311	2.71883	170.1	-0.431418	-0.449182	-0.466788	-0.474308	-0.459685	-0.501358	-0.530484	-0.540194	-0.481929	-0.486826	-0.527901	-0.525343	-0.530484	-0.354351	-0.330152	-0.327519	-0.415523	-0.293124	-0.383905	-0.37808	-0.348947	-0.348955	-0.331931	-0.369735	-0.346296	-0.372409	-0.492761	-0.353917
trial 65	10.9369	111.507	1.04927	-29.9907	-72.3245	-75.7109	19.7756	1.33993	198.616	-0.424805	-0.378453	-0.411909	-0.480274	-0.467112	-0.46934	-0.503859	-0.495225	-0.495226	-0.550762	-0.510194	-0.473643	-0.512491	-0.402148	-0.381928	-0.379241	-0.403929	-0.348536	-0.389356	-0.371357	-0.384036	-0.32061	-0.331109	-0.301603	-0.356208	-0.328672	-0.474869	-0.361441
trial 66	7.60249	84.4456	2.09542	-23.5287	-99.5924	-71.0673	20.7576	1.05526	185.832	-0.395177	-0.423952	-0.472979	-0.4705	-0.455522	-0.478516	-0.528452	-0.518462	-0.498486	-0.473707	-0.515876	-0.49351	-0.508475	-0.375423	-0.320773	-0.333251	-0.422359	-0.372645	-0.420375	-0.443539	-0.354904	-0.369683	-0.366951	-0.375889	-0.366857	-0.349485	-0.479509	-0.37478
trial 67	6.38084	107.846	2.53844	-24.1697	-74.4824	-73.007	10.0073	1.31844	191.79	-0.409345	-0.417	-0.453783	-0.451476	-0.446961	-0.487808	-0.525765	-0.516273	-0.4878	-0.492512	-0.523247	-0.520752	-0.516274	-0.331607	-0.336821	-0.320199	-0.43083	-0.384768	-0.401455	-0.409436	-0.368068	-0.409437	-0.338114	-0.414385	-0.365403	-0.362752	-0.480692	-0.374867
trial 68	6.91596	104.331	0.722828	-13.2148	-98.8503	-77.9309	19.6589	1.75431	195.778	-0.401263	-0.469197	-0.44686	-0.444545	-0.479357	-0.472225	-0.49164	-0.530483	-0.49164	-0.477196	-0.527901	-0.515713	-0.501351	-0.398632	-0.330152	-0.297805	-0.401149	-0.322439	-0.383905	-0.407207	-0.363511	-0.363519	-0.346396	-0.369735	-0.346296	-0.401156	-0.480721	-0.363992
trial 69	4.316	87.6804	0.687675	-25.8386	-94.0746	-84.7054	11.1779	4.59991	151.884	-0.404176	-0.421798	-0.39997	-0.446786	-0.45198	-0.473998	-0.502724	-0.483567	-0.464412	-0.47887	-0.500283	-0.507365	-0.47399	-0.362977	-0.29503	-0.32195	-0.423051	-0.331449	-0.392116	-0.386246	-0.38624	-0.371886	-0.326408	-0.377832	-0.383373	-0.323821	-0.462301	-0.360183
trial 70	8.00055	106.368	0.295501	-28.7752	-51.184	-87.9042	10.4101	1.01238	155.018	-0.429134	-0.445524	-0.480215	-0.496252	-0.455118	-0.49367	-0.529672	-0.538673	-0.475657	-0.506958	-0.527236	-0.471223	-0.520669	-0.38441	-0.348135	-0.345503	-0.359916	-0.326645	-0.356713	-0.419969	-0.337789	-0.337798	-0.362656	-0.370908	-0.376157	-0.346397	-0.49	-0.359461
trial 71	7.36204	81.321	2.33373	-10.8856	-50.1479	-50.0008	10.0047	1.48448	162.299	-0.404693	-0.431657	-0.439107	-0.45608	-0.442034	-0.482558	-0.520175	-0.491955	-0.48255	-0.477921	-0.5458	-0.52457	-0.529581	-0.356673	-0.291967	-0.331549	-0.386973	-0.381758	-0.426051	-0.419969	-0.378876	-0.378885	-0.349047	-0.397794	-0.376157	-0.346397	-0.479129	-0.370931
trial 72	6.70515	85.6578	1.15814	-23.7058	-80.4724	-73.833	16.2879	2.7449	169.829	-0.396577	-0.453969	-0.461513	-0.488634	-0.44478	-0.47662	-0.505478	-0.524721	-0.486234	-0.49104	-0.522181	-0.491038	-0.5151	-0.392082	-0.339263	-0.32195	-0.423051	-0.288091	-0.363013	-0.371885	-0.371878	-0.343164	-0.326408	-0.363749	-0.354837	-0.366351	-0.481376	-0.355825
trial 73	6.85014	102.426	0.519513	-25.6903	-87.9593	-96.2849	18.7672	1.4918	197.789	-0.418916	-0.496406	-0.454221	-0.47163	-0.486462	-0.488932	-0.508257	-0.527589	-0.527589	-0.493735	-0.553906	-0.503319	-0.488925	-0.336712	-0.342165	-0.324714	-0.355077	-0.334253	-0.336749	-0.374961	-0.302645	-0.317116	-0.343515	-0.338362	-0.314678	-0.34081	-0.493837	-0.33552
trial 74	11.7551	122.893	0.196205	-12.1435	-77.8937	-57.1778	17.4948	1.0105	160.605	-0.462748	-0.433855	-0.387447	-0.526858	-0.486996	-0.489018	-0.523679	-0.523678	-0.549682	-0.544822	-0.495427	-0.484594	-0.549683	-0.459786	-0.337924	-0.322764	-0.348678	-0.293064	-0.345736	-0.353497	-0.303355	-0.328433	-0.288912	-0.297176	-0.301234	-0.361082	-0.496807	-0.333972
trial 75	6.93742	82.7434	2.22007	-20.9064	-98.9209	-61.3767	21.3769	1.86686	162.923	-0.398264	-0.426597	-0.454676	-0.462367	-0.477586	-0.48025	-0.529482	-0.539329	-0.470395	-0.48524	-0.546487	-0.504766	-0.53933	-0.380678	-0.312465	-0.339465	-0.397901	-0.334253	-0.395367	-0.403884	-0.346031	-0.360501	-0.32915	-0.380901	-0.372147	-0.355085	-0.485752	-0.362141
trial 76	11.8783	100.761	1.02864	-17.3226	-99.7739	-60.1746	26.8586	1.49843	191.164	-0.438313	-0.399808	-0.379718	-0.486086	-0.454667	-0.465991	-0.519085	-0.492532	-0.527936	-0.584648	-0.525537	-0.470459	-0.572189	-0.381405	-0.373244	-0.412046	-0.384007	-0.337727	-0.367668	-0.348732	-0.389541	-0.348734	-0.359838	-0.327993	-0.373248	-0.343694	-0.485921	-0.365221
trial 77	7.93804	85.9929	0.102121	-17.2816	-50.0914	-95.0996	20.7894	1.9388	197.842	-0.489026	-0.440813	-0.456939	-0.472922	-0.459406	-0.497564	-0.479704	-0.479702	-0.479704	-0.5107	-0.459692	-0.448693	-0.524333	-0.389107	-0.381173	-0.378373	-0.431261	-0.318932	-0.361958	-0.370177	-0.329883	-0.35675	-0.327621	-0.349292	-0.354196	-0.404733	-0.476861	-0.36565
trial 78	10.9124	106.086	0.927938	-14.3919	-62.279	-50	31.3464	1.58358	184.548	-0.429277	-0.444808	-0.416443	-0.466771	-0.471123	-0.473274	-0.50751	-0.481824	-0.490387	-0.494504	-0.505245	-0.494501	-0.507511	-0.300897	-0.330568	-0.365775	-0.341293	-0.298976	-0.350737	-0.296732	-0.370581	-0.370592	-0.356005	-0.327051	-0.33139	-0.329128	-0.475629	-0.336133
trial 79	7.16824	107.224	0.641298	-26.69	-79.1174	-92.6154	18.6095	1.68732	198.124	-0.443811	-0.471127	-0.468736	-0.485914	-0.490777	-0.483576	-0.502724	-0.521879	-0.512302	-0.497868	-0.538437	-0.488367	-0.493146	-0.348425	-0.354007	-0.336596	-0.38052	-0.345902	-0.333911	-0.371885	-0.314433	-0.314442	-0.326408	-0.335582	-0.312033	-0.352175	-0.492205	-0.340486
trial 80	6.76211	120.703	0.31822	-21.2996	-73.3646	-99.101	11.5707	1.45655	199.783	-0.424554	-0.440813	-0.493488	-0.482023	-0.468436	-0.461861	-0.524333	-0.524332	-0.515407	-0.501842	-0.557501	-0.492982	-0.515408	-0.351069	-0.328747	-0.312492	-0.354371	-0.335066	-0.323743	-0.386557	-0.318967	-0.332494	-0.343625	-0.338711	-0.356943	-0.341027	-0.492537	-0.340293
trial 81	12.2561	109.318	1.55027e-06	-30	-50.0221	-93.2448	19.6124	1.25027	190.311	-0.446671	-0.384085	-0.408067	-0.474748	-0.470434	-0.447256	-0.531486	-0.539909	-0.447246	-0.493405	-0.512374	-0.526857	-0.489366	-0.431377	-0.360925	-0.358392	-0.407789	-0.353512	-0.355823	-0.363416	-0.338492	-0.375876	-0.348703	-0.356252	-0.336183	-0.407798	-0.474762	-0.368811
trial 82	4.81002	110.444	0.469763	-14.3479	-86.686	-56.824	10.3648	3.84121	111.02	-0.406533	-0.453969	-0.461513	-0.449322	-0.464269	-0.447754	-0.495856	-0.495855	-0.495856	-0.500582	-0.541345	-0.519664	-0.5151	-0.348425	-0.309775	-0.351242	-0.366344	-0.345902	-0.363013	-0.386246	-0.328794	-0.328803	-0.340673	-0.377832	-0.340569	-0.366351	-0.480586	-0.350305
trial 83	10.1208	80.0006	2.91852	-11.4188	-86.2715	-50.129	40	1.10353	192.672	-0.359667	-0.398516	-0.487804	-0.475165	-0.460277	-0.463187	-0.512651	-0.492862	-0.492863	-0.458542	-0.539663	-0.487969	-0.492863	-0.372245	-0.378232	-0.330364	-0.418917	-0.339982	-0.43174	-0.381244	-0.381238	-0.337246	-0.407585	-0.344037	-0.363789	-0.361027	-0.470925	-0.372896
trial 84	7.73781	82.9841	2.82194	-17.4678	-97.8743	-61.407	24.4296	3.00795	199.446	-0.383439	-0.43167	-0.459452	-0.437138	-0.452419	-0.455363	-0.504136	-0.504135	-0.484624	-0.479853	-0.521086	-0.537896	-0.533405	-0.325591	-0.258625	-0.299544	-0.385344	-0.294956	-0.382632	-0.376975	-0.320695	-0.320705	-0.33238	-0.341267	-0.360227	-0.329787	-0.47574	-0.332979
trial 85	5.73295	93.3443	1.60539	-28.4605	-82.6963	-58.8025	10.554	1.23214	104.541	-0.40604	-0.444302	-0.462106	-0.469724	-0.464943	-0.487352	-0.536354	-0.526551	-0.487345	-0.492253	-0.543488	-0.540846	-0.51675	-0.322056	-0.297615	-0.309964	-0.397901	-0.319699	-0.410021	-0.389423	-0.360493	-0.346039	-0.32915	-0.352542	-0.35778	-0.34081	-0.490619	-0.34873
trial 86	6.45983	101.153	0.420621	-11.1439	-81.5997	-85.0326	18.9364	1.50305	195.785	-0.408913	-0.486446	-0.474055	-0.451882	-0.486462	-0.488932	-0.508257	-0.517922	-0.517923	-0.484149	-0.54428	-0.493733	-0.488925	-0.324831	-0.315194	-0.327519	-0.358028	-0.337097	-0.324869	-0.37808	-0.305256	-0.319828	-0.331931	-0.326902	-0.31736	-0.343662	-0.488606	-0.331581
trial 87	10.5785	140.179	1.54745	-19.0063	-90.2567	-56.5994	18.8107	1.34453	182.226	-0.361326	-0.386557	-0.429547	-0.49008	-0.485518	-0.470052	-0.470042	-0.513923	-0.487595	-0.544129	-0.502851	-0.45702	-0.513925	-0.345652	-0.33758	-0.321963	-0.361595	-0.29138	-0.306463	-0.34082	-0.353737	-0.302046	-0.351403	-0.321148	-0.376979	-0.336051	-0.470197	-0.334371
trial 88	10.3298	100.67	0.135121	-20.4461	-99.2785	-86.8009	17.1421	2.4174	192.67	-0.395425	-0.474272	-0.489911	-0.505413	-0.500748	-0.458947	-0.493897	-0.485155	-0.511377	-0.506772	-0.526477	-0.498095	-0.511377	-0.361438	-0.30022	-0.311207	-0.325706	-0.306727	-0.321999	-0.317378	-0.330376	-0.330387	-0.392811	-0.361902	-0.405627	-0.402852	-0.489066	-0.343741
trial 89	9.39272	102.76	0.211677	-17.4014	-77.4749	-81.2711	22.5728	1.17106	197.637	-0.508735	-0.452008	-0.377683	-0.54649	-0.461243	-0.498876	-0.463614	-0.490052	-0.525307	-0.54681	-0.505366	-0.476832	-0.490054	-0.437202	-0.403739	-0.414039	-0.399925	-0.356372	-0.424163	-0.41837	-0.405438	-0.418372	-0.377098	-0.397353	-0.40268	-0.374381	-0.487928	-0.402241
trial 90	6.57589	91.803	2.0155	-23.6156	-64.4199	-73.1659	10.1562	1.49588	187.293	-0.409761	-0.426857	-0.443807	-0.460601	-0.465507	-0.477401	-0.524006	-0.496037	-0.496038	-0.482084	-0.521529	-0.519074	-0.514684	-0.38441	-0.334093	-0.359456	-0.414029	-0.381758	-0.439919	-0.433665	-0.36518	-0.406275	-0.362656	-0.411238	-0.376157	-0.373453	-0.479799	-0.387868
trial 91	7.3351	96.4917	2.47008	-10.414	-50.5084	-54.4633	10	2.06735	184.282	-0.407008	-0.424363	-0.451255	-0.468259	-0.463619	-0.475723	-0.541855	-0.494611	-0.485163	-0.48987	-0.511049	-0.508612	-0.522958	-0.359532	-0.322683	-0.362344	-0.417213	-0.370898	-0.429378	-0.409436	-0.354281	-0.395651	-0.351813	-0.400854	-0.379104	-0.362752	-0.480334	-0.378149
trial 92	9.79551	87.8043	2.1285	-10	-62.2071	-50.8145	28.0724	1.1794	192.421	-0.400127	-0.426857	-0.434252	-0.460601	-0.45607	-0.440112	-0.514684	-0.477392	-0.505361	-0.546819	-0.521529	-0.49133	-0.524006	-0.412147	-0.348135	-0.359456	-0.468143	-0.36798	-0.412183	-0.433665	-0.419963	-0.378885	-0.362656	-0.330579	-0.389768	-0.386981	-0.476857	-0.390042
trial 93	11.099	106.364	0.226802	-29.263	-55.4225	-97.5322	14.3667	1	197.669	-0.44692	-0.427232	-0.477728	-0.466771	-0.488438	-0.464713	-0.498949	-0.498947	-0.456141	-0.5285	-0.488185	-0.469003	-0.507511	-0.301756	-0.293301	-0.27813	-0.331092	-0.338279	-0.314718	-0.386834	-0.34853	-0.323009	-0.333561	-0.328951	-0.346124	-0.368964	-0.478388	-0.33025
trial 94	10.1322	123.805	2.2556	-12.3327	-99.0689	-51.0288	23.6151	1.47897	199.007	-0.339499	-0.391409	-0.398393	-0.449655	-0.480639	-0.447934	-0.474035	-0.500145	-0.526257	-0.530195	-0.523895	-0.495636	-0.50885	-0.335115	-0.340172	-0.364159	-0.402843	-0.35905	-0.361481	-0.395416	-0.369396	-0.31738	-0.341099	-0.310785	-0.379766	-0.389996	-0.466657	-0.358974
trial 95	9.54238	95.2518	0.517552	-16.27	-94.1744	-73.0862	24.5157	1.01378	195.282	-0.461395	-0.45916	-0.429528	-0.500226	-0.459406	-0.497564	-0.515407	-0.497554	-0.524333	-0.572704	-0.539717	-0.484124	-0.551111	-0.446949	-0.399423	-0.369734	-0.382753	-0.298267	-0.393662	-0.40132	-0.374968	-0.38815	-0.359375	-0.380243	-0.398539	-0.382762	-0.499402	-0.38278
trial 96	8.01718	80.1226	1.92829	-29.176	-98.6977	-78.0976	21.8126	2.35916	198.731	-0.411315	-0.459189	-0.486716	-0.484229	-0.459685	-0.481936	-0.530484	-0.520772	-0.520773	-0.496455	-0.518231	-0.506083	-0.540195	-0.366023	-0.342165	-0.339465	-0.412176	-0.319699	-0.366058	-0.418346	-0.331569	-0.346039	-0.372244	-0.366721	-0.329045	-0.369359	-0.493543	-0.359916
trial 97	9.15394	89.6117	0.627255	-21.5291	-90.1557	-71.4125	23.5937	1.00537	175.941	-0.449804	-0.429355	-0.436356	-0.488595	-0.466018	-0.477267	-0.530586	-0.503921	-0.521698	-0.578701	-0.537024	-0.499314	-0.55725	-0.393622	-0.345457	-0.356324	-0.408788	-0.298267	-0.327009	-0.374976	-0.374968	-0.335462	-0.307008	-0.354365	-0.385445	-0.369744	-0.498145	-0.356264
trial 98	6.23693	86.0709	2.04855	-12.0663	-88.8456	-50.1972	14.9417	1.39883	140.373	-0.364126	-0.413648	-0.472979	-0.4705	-0.485885	-0.478516	-0.528452	-0.508474	-0.478509	-0.473707	-0.525821	-0.503412	-0.518463	-0.31278	-0.287829	-0.3154	-0.404443	-0.339982	-0.387144	-0.366577	-0.351904	-0.395913	-0.320184	-0.401544	-0.349219	-0.361027	-0.478653	-0.35338
trial 99	11.4294	132.769	2.19789	-30	-94.8767	-68.5121	19.1246	1	199.76	-0.369292	-0.413292	-0.411253	-0.491125	-0.477467	-0.488639	-0.461852	-0.497554	-0.506481	-0.537273	-0.513042	-0.484124	-0.506482	-0.340296	-0.37244	-0.342914	-0.395771	-0.324763	-0.340339	-0.388148	-0.388141	-0.335462	-0.372467	-0.341426	-0.385445	-0.382762	-0.473683	-0.362336
trial 100	11.4181	120.499	0.307379	-29.5681	-99.8012	-71.0018	11.4375	1.10667	137.107	-0.45615	-0.462915	-0.496337	-0.529486	-0.51585	-0.500155	-0.500146	-0.491441	-0.534961	-0.512917	-0.549909	-0.504275	-0.543665	-0.421038	-0.440202	-0.371795	-0.42244	-0.289142	-0.369096	-0.351125	-0.325427	-0.351127	-0.348811	-0.331385	-0.374227	-0.320863	-0.507554	-0.362821
Mean	8.42982	103.307	1.05131	-20.4568	-79.3361	-72.4256	18.9384	1.65224	179.693	-0.420482	-0.432177	-0.439206	-0.47496	-0.469942	-0.478569	-0.509196	-0.503874	-0.498542	-0.514933	-0.520649	-0.492298	-0.518099	-0.374576	-0.343758	-0.346283	-0.393285	-0.325866	-0.373289	-0.384558	-0.358765	-0.352629	-0.346955	-0.354417	-0.361536	-0.356266	-0.482533	-0.359399
std	1.97707	18.7436	0.892213	6.42853	16.3763	14.9017	6.35116	0.755811	22.7111	0.0320471	0.0262884	0.0312005	0.0250102	0.0183179	0.0197663	0.0175899	0.0188724	0.0225749	0.0354892	0.018543	0.0221038	0.0267463	0.0375208	0.0317781	0.0343967	0.0374119	0.0305361	0.0366559	0.0380734	0.0384328	0.0325907	0.0294092	0.0345487	0.0353625	0.033856	0.0107678	0.0250867
COV	0.234533	0.181437	0.848672	-0.314249	-0.206417	-0.205752	0.335359	0.457446	0.126388	-0.0762153	-0.0608278	-0.0710384	-0.0526574	-0.0389791	-0.0413028	-0.0345445	-0.0374546	-0.045282	-0.0689199	-0.0356152	-0.0448992	-0.051624	-0.100169	-0.0924431	-0.0993312	-0.0951267	-0.0937074	-0.0981969	-0.0990054	-0.107125	-0.092422	-0.0847635	-0.0974805	-0.0978119	-0.0950301	-0.0223151	-0.0698017
